# Supplementary material for: Transcriptional dynamics and chromatin accessibility in the regulation of shade-responsive genes in Arabidopsis
Source: Genome Biol. 2025 Dec 10;26:422. doi: 10.1186/s13059-025-03901-2 (PMC12690957; doi:10.1186/s13059-025-03901-2)
Supplement: Supplementary file 2 — Additional file 2: Supplementary tables. Table S1. List of primers used in this study. Table S2a. PIF457 upregulated genes. Table S2b. PIF457 downregulated genes. Table S3. PIF7 direct targets and shade regulated genes. Table S4a. Differentially expressed genes in RNA-seq in response to LRFR. Table S4b. Gene enrichment analysis of the RNA-seq in response to LRFR. Table S4c. TPM of genes from the RNA-seq in response to LRFR. Table S4d. HTSEQ counts of RNA-seq in response to LRFR. Table S5a. Differential analysis of ATAC-seq in response to LRFR. Table S5b. Clustering of differentially accessible regions in ATAC-seq in response to LRFR. Table S5c. MACS3 peak counts for ATAC-seq in response to LRFR [file 13059_2025_3901_MOESM2_ESM.xlsx]

## Sheet: Table S1
Table S1. List of primers used in this study
Primers used for genotyping
Primer	Sequence (5'-3')	Allele	Collection	dCAPS
SP105	TAAAGTCTCTTTTATGTTTTAGA	hy5-215	Point mutation	size amplicon - 247 bp, digestion with MboII - hy5 (181, 34, 30 bp) and WT (215, 30 bp)
SP106	GTAAAAATGTAAATTCAATG
SP115	ACTCGCATAAGAACATGTGGG	HYH	WiscDsLox253D10
SP116	ACCCACACGCTCTGTGAATAC
SP117	AACGTCCGCAATGTGTTATTAAGTTG
PB9	GTGTCTGCGTTCTCAAAACG	phyB-9	Point mutation
B9	GTGGAAGAAGCTCGATGAGGCTTTG
SL42	CTCGATTTCCGGTTATGG	pif4-101	SAIL_114_G06
SL43	CAGACGGTTGATCATCTG
PD14	GCATCTGAATTTCATAACCAATC
pPD30	TGAACCTGGCAAGAAGAACC	pif5-3	SALK_087012
SL47	TCTCTACGAGCTTGGCTTTG
JMBL1	GGCAATCAGCTGTTGCCCGTCTCACTGGTG
SL46	TCGCTCACTCGCTTACTTAC
EMO88	CATCCTCTGGTTTATCCTATCACGCCG	pif7-1	CS68809
EMO89	CCGTTCATGGTCTAGGCG
EMO48	TGATAGTGACCTTAGGCGACTTTTGAACGC
oASF027	GGAGAGCCATAGAGTTGG	pif7-2	SAIL_622_G02
oASF028	CGACATCTGAAACTGTTGC
oASF029	TAGCATCTGAATTTCATAACCAATCTCGATACAC
CF220	TTAGGATGAATCGGAGGAGTT	hfr1-101	Point mutation (deletion)
CF221	ACGGAAAAGACTAGACACTCA
PB23	ACGCGATTGTAAGTCAAGCG	PHYBox	Transgenic line
CF575	CTTGTAGTTGCCGTCGTC
SP241	CAATTGATGCCAAGAGGTTTG	ino80-7	SAIL_261_E05
SP242	CAAATTATTCCAAGTGCACCG
Lb1	GCCTTTTCAGAAATGGATAAATAGCCTTGCTTCC
Primers used for RT-qPCR
Primer	Sequence (5'-3')	Target	Gene symbol	Type	Region
AT_YLS8-147F	TCATTCGTTTCGGCCATGA	AT5G08290	YLS8	cDNA
AT_YLS8-217R	CTCAGCAACAGACGCAAGCA			cDNA
AT_UBC-345F	CAGTCTGTGTGTAGAGCTATCATAGCAT	AT5G53300	UBC	cDNA
AT_UBC-427R	AGAAGATTCCCTGAGTCGCAGTT			cDNA
SL63	TTCTCCTCCCACTTCTTCTC	AT2G43010	PIF4	cDNA
SL64	AGGTTCAGGACTGGACTTAG			cDNA
SL38	CGCCGGAGATCCAAATCCCAACAT	AT3G59060	PIF5	cDNA
SL39	GCGGGAAATCAGACCGTGCAACAA			cDNA
SL194	AAAGGAGACGGCGTGATAGG	AT5G61270	PIF7	cDNA
SL195	GTGGCAAGTTGGCTCTTAGG			cDNA
SL67	TGGCCATTACCACCGTTTAC	AT1G02340	HFR1	cDNA
SL68	ACCAAACCGTGAAGAGACTG			cDNA
MT125	TCAGACTCAGGCTACTTCTTTTACTCA	AT2G46970	PIL1	cDNA
MT126	TCCTCTATATTGCATTGCATCTTCTAA			cDNA
MT119	GAGCAAGAACAAAGCTGAAGCA	AT4G16780	ATHB2	cDNA
MT120	CCGTTAGATTCTCGCAGCATCT			cDNA
MT299	GCGAGAAATTCAGAGGAAAGAG	AT1G04180	YUC9	cDNA
MT300	AACATGAACCGAGCTTCTAACG			cDNA
MT325	GGTGTGGCCTTGAAAGATGG	AT3G15540	IAA19	cDNA
MT326	TACATCACCGGCGAGCATCC			cDNA
SP221	ACGTGTGCTTCGCTGTCTTA	AT4G16780	ATHB2	gDNA	Promoter 1 - distal
SP222	ATCTTCACGTGGAAGGGACG			gDNA	Promoter 1 - distal
MK72	GGGCAACAACGAAACAGG			gDNA	Promoter 2 - proximal
MK73	TCACGCGCCGACAGAAGAAG			gDNA	Promoter 2 - proximal
MK74	GCTGGAGTATCTTCACCTAAC			gDNA	CDS
MK75	TCGTCACTGATTCCTCTTG			gDNA	CDS
AB176	GCGTGTTCACGTGATGCCCT	AT1G02340	HFR1	gDNA	Promoter 1
AB177	TGGTTTTGCTTCGTCGCTCGCT			gDNA	Promoter 1
AB180	TCAGCTTTGTCCGAGAAAATGGTATCC			gDNA	TSS
AB181	CGGTGTACGCAACAAACGAACCA			gDNA	TSS
AB182	GGCCGTGAGCCGAAGCCATT			gDNA	CDS
AB183	TGCAGATGATGTCAACAGTGGGGG			gDNA	CDS
AB118	AGCTGCCGCAAACCAAACAGA	AT1G71080	pRNApolII elongation factor	gDNA	Open Control
AB119	GAT CCG GTA CCC GCC GAT T			gDNA	Open Control
AB116	AGCCAACCACGACGACGACT	AT3G18780	pACT2	gDNA	Open Control
AB117	ACCTGCTCGATCCGCGTGTT			gDNA	Open Control
SP225	ACCCACACACACTCACACACAT	AT3G15540	IAA19	gDNA	Promoter - DAR distal
SP226	GGGTTTAGAGGACGTAGGGACAC			gDNA	Promoter - DAR distal
MT325	GGTGTGGCCTTGAAAGATGG			gDNA	CDS
MT326	TACATCACCGGCGAGCATCC			gDNA	CDS

## Sheet: Table S2a
Table S2a. PIF457 UPREGULATED GENES
	LEGEND
	gene_id	-	gene identifier
	log2 Fold Change	-
	logFC_WT_L1vsH	-	log2FC in a comparison of LRFR 1h versus HRFR in Col-0
	logFC_p457_L1vsH	-	log2FC in a comparison of LRFR 1h versus HRFR in pif457
	logFC_p457_L1_vs_WT_L1	-	log2FC in a comparison of pif457 versus Col-0 at LRFR 1h
	p adjusted
	padj_WT_L1vsH	-	p adjusted value for the comparison of LRFR 1h versus HRFR in Col-0
	padj_p457_L1vsH	-	p adjusted value for the comparison of LRFR 1h versus HRFR in pif457
	padj_p457_L1_vs_WT_L1	-	p adjusted value for the comparison of pif457 versus Col-0 at LRFR 1h
	Average TPM values
	WT_H	-	average TPM of 3 biological replicates of Col-0 in HRFR
	pif457_H	-	average TPM of 3 biological replicates of pif457 in HRFR
	WT_L1	-	average TPM of 3 biological replicates of Col-0 in LRFR 1h
	pif457_L1	-	average TPM of 3 biological replicates of pif457 in LRFR 1h
	log2 Fold Change			p adjusted				Average TPM values
gene_id	logFC_WT_L1vsH	logFC_p457_L1vsH	logFC_p457_L1_vs_WT_L1	padj_WT_L1vsH	padj_p457_L1vsH	padj_p457_L1_vs_WT_L1		WT_H	pif457_H	WT_L1	pif457_L1
AT4G16780	4.46406	2.10805	-3.03906	0	1.8623e-53	1.11921e-163		201.312	125.687	4454.67	541.908
AT5G66580	3.97308	1.06149	-2.84854	1.25499e-225	1.44621e-13	2.35034e-128		226.809	237.101	3568.85	495.127
AT5G47370	3.1976	0.218611	-2.67547	1.7084e-191	0.926835	4.69742e-139		383.741	472.74	3516.9	550.248
AT4G32280	5.60459	2.36812	-5.985	9.5938e-170	5.1128e-09	3.88429e-174		63.1844	9.3725	3057.32	48.2454
AT5G18030	2.98799	1.77522	-1.94214	4.29132e-133	6.83004e-38	2.56746e-61		256.638	155.15	2043.2	531.494
AT5G12050	2.98928	1.10071	-2.8576	1.85709e-123	6.14665e-14	6.87734e-113		852.272	435.652	6772.36	934.129
AT5G08130	2.05585	0.169444	-1.95517	1.50564e-120	0.948631	5.35315e-109		1810.73	1727.01	7531.98	1941.73
AT5G18050	4.52896	3.66526	-3.36507	9.61376e-119	3.20379e-21	1.63086e-86		37.9283	6.85528	886.201	85.8211
AT3G21330	6.63552	1.54823	-5.78998	2.92926e-118	0.00276255	2.48351e-104		24.3423	14.9922	2408.52	43.6183
AT1G67900	2.34151	0.292774	-2.01075	2.17051e-112	0.393708	4.76743e-83		2460.87	2526.13	12472.3	3094.26
AT2G44910	3.91474	0.815196	-3.19762	5.53989e-112	0.0136619	7.94807e-89		48.4892	45.2011	729.852	79.4374
AT2G46970	6.4836	2.1216	-5.04256	1.33465e-101	2.49394e-05	3.18098e-99		11.8304	7.43226	1064.3	32.372
AT3G15540	3.40171	0.631743	-3.34539	9.16521e-94	0.0895707	3.43857e-90		203.215	136.986	2156.19	212.093
AT5G02760	2.8632	0.398808	-2.38102	1.46516e-92	0.393708	7.97696e-65		507.344	537.637	3693.43	708.797
AT4G31380	5.87687	1.66766	-5.83438	4.14746e-92	0.146427	1.26776e-87		13.0539	4.11174	759.068	13.2681
AT5G62280	3.53697	0.105265	-3.01478	1.55172e-85	1	6.24634e-64		173.068	231.121	2009.89	248.566
AT5G18080	3.07463	1.59793	-2.09289	1.6512e-85	1.28417e-17	1.27912e-43		132.879	86.346	1120.05	262.267
AT4G14560	2.77959	-0.0384812	-2.35173	5.74173e-84	1	1.63819e-63		117.56	162.493	808.571	158.217
AT5G18060	3.72794	2.35514	-3.00192	5.59302e-81	3.19486e-16	1.24771e-58		58.1324	18.9974	779.894	97.2366
AT5G52900	2.70573	0.948643	-1.61513	6.24584e-76	6.62e-08	1.92593e-27		738.24	814.018	4814.4	1571.23
AT5G18010	3.62203	3.05756	-2.88741	3.61818e-75	3.18217e-14	2.17305e-58		33.4056	6.85528	417.699	56.4875
AT1G04180	4.26294	0.317772	-4.04455	1.15304e-74	1	1.49313e-68		40.536	37.9067	781.495	47.401
AT1G02350	2.84623	1.69589	-2.06947	1.52178e-73	2.33064e-16	3.87839e-44		84.1509	44.8263	610.083	145.342
AT2G18790	1.44553	0.34893	-1.06035	1.34253e-72	0.00565055	4.10414e-39		2703.06	2772.19	7365.76	3530.78
AT3G50800	3.82795	0.281109	-3.20605	2.9457e-72	1	1.22406e-60		27.1463	34.7087	388.093	41.9731
AT3G25717	1.94699	0.633773	-1.76874	3.44564e-70	3.77445e-05	3.70421e-58		405.308	296.214	1567.46	459.521
AT4G37770	5.12515	1.21921	-5.82097	3.9427e-69	0.343254	6.37398e-75		32.558	8.81254	1149.35	20.3681
AT1G02340	2.77239	1.59968	-3.77064	4.45398e-67	3.52289e-14	6.03255e-116		445.763	73.4297	3051.08	223.347
AT5G18020	2.11152	1.43826	-1.18068	6.43975e-64	1.54863e-25	6.38631e-21		356.326	250.484	1542.06	679.682
AT5G46240	2.33599	0.206125	-3.16769	2.84345e-62	1	6.15361e-110		760.583	370.252	3839.7	427.113
AT1G01260	1.44128	0.25579	-1.1859	6.1868e-61	0.393708	5.78986e-42		411.379	411.851	1121.07	491.867
AT3G50340	2.23941	0.100403	-1.99675	4.09225e-60	1	2.46398e-48		230.252	253.882	1088.28	272.323
AT5G16023	5.21039	1.40917	-4.59913	8.8666e-60	0.178501	1.50361e-56		10.9867	6.40563	415.04	17.0012
AT3G23030	2.04116	0.302826	-1.7637	1.01363e-57	0.673545	4.50156e-43		1493.63	1468.15	6152.46	1811.53
AT1G29440	2.0523	0.593747	-1.58614	1.02114e-57	0.00276255	3.21045e-35		357.496	327.344	1485.94	494.515
AT3G03820	2.21035	1.09568	-2.03077	1.11527e-57	1.71688e-08	4.03303e-49		133.793	71.5189	624.832	152.844
AT3G03850	2.89902	0.63042	-2.3368	3.86105e-56	0.240749	1.04457e-40		51.4237	49.1549	385.739	76.189
AT5G02865	4.22773	2.78366	-3.02172	8.80054e-56	1.68461e-09	8.81766e-39		19.1996	6.5069	361.603	44.4264
AT1G13245	1.30975	0.187229	-1.43068	8.07831e-54	0.841316	5.11539e-63		954.499	771.765	2370.57	878.754
AT1G09250	1.42026	0.126343	-1.45784	2.69213e-53	1	2.821e-55		620.217	553.738	1662.51	604.713
AT1G21050	1.44913	0.239309	-1.18753	1.76427e-52	0.597926	1.72137e-35		656.635	666.704	1796.33	787.916
AT5G66590	2.10575	0.958632	-1.37701	2.28967e-49	1.73985e-08	1.64218e-21		451.618	385.374	1947.21	749.062
AT5G54470	1.59515	0.0872669	-1.21425	2.45595e-49	1	7.60391e-30		217.551	266.483	658.314	283.157
AT4G28720	3.20358	0.0333334	-3.59641	9.08765e-48	1	3.56451e-56		85.6394	63.875	791.066	65.2933
AT3G61830	1.35565	-0.00805559	-1.1594	2.05089e-47	1	4.13898e-35		281.1	322.852	719.023	320.979
AT3G58640	1.48854	0.0588955	-1.45473	3.73412e-47	1	8.76322e-45		1255.79	1234.38	3526.46	1285.71
AT3G03840	2.49705	0.297238	-2.14917	7.54427e-47	1	1.15625e-37		41.9498	43.8904	238.677	53.8432
AT1G18400	3.73197	0.566035	-3.23413	1.49763e-46	0.926835	3.66638e-38		28.4642	26.6571	372.392	39.5459
AT5G66080	1.91428	0.248963	-2.37306	2.52901e-46	0.99876	1.11856e-65		231.511	142.587	876.763	169.116
AT4G17460	1.0425	0.343034	-1.13134	5.90512e-46	0.00276255	3.11587e-53		1244.46	923.483	2566.28	1171.46
AT3G60390	1.36351	0.185744	-1.14276	3.86701e-45	0.963833	3.38211e-32		275.764	281.88	709.278	320.486
AT3G03830	3.84519	0.390016	-3.69236	2.6693e-41	1	1.32853e-38		13.1247	10.8933	185.245	14.3506
AT1G29450	1.84323	0.633653	-1.69334	2.85797e-40	0.00565055	4.74181e-34		265.424	190.073	956.077	295.118
AT2G26710	2.02167	0.491905	-1.39506	4.7823e-40	0.185363	1.90366e-19		340.853	374.406	1386.84	526.896
AT1G69570	1.47526	0.489684	-1.31928	5.23962e-40	0.00644829	5.27381e-32		578.075	457.945	1606.06	643.495
AT1G70940	1.10937	0.270178	-0.92446	1.91607e-39	0.181956	2.63118e-27		4211.47	3969.87	9088.7	4787
AT2G22810	4.91996	-0.0596863	-3.42681	4.29458e-39	1	1.25232e-24		13.5216	38.9949	403.644	37.5448
AT4G28240	1.39584	0.379859	-1.40647	1.85221e-37	0.1164	9.73061e-38		795.468	606.85	2095.41	789.832
AT1G14920	0.998277	0.233028	-1.12672	2.78361e-37	0.329589	1.04124e-46		1262.22	983.151	2522.49	1154.72
AT4G34760	0.940177	-0.0921672	-0.807139	8.7027e-37	1	4.18575e-27		497.306	579.807	954.369	544.657
AT1G29460	2.09598	0.843203	-1.96462	2.43801e-36	0.00236671	5.91169e-32		125.435	76.686	539.167	137.866
AT1G29430	1.34979	0.334599	-1.05083	2.73932e-36	0.239562	3.39995e-22		525.927	513.111	1342.86	647.453
AT4G16515	1.88526	0.506701	-1.89387	2.0548e-35	0.311621	7.95327e-35		111.412	78.022	412.082	110.739
AT1G69010	1.04135	0.096576	-0.956352	1.94937e-34	1	7.25679e-29		565.204	561.664	1165.52	599.95
AT3G11490	1.11143	-0.0454859	-1.2755	3.84669e-33	1	9.19804e-43		821.74	756.715	1778.36	733.584
AT1G26945	1.57787	0.0457814	-1.32648	1.41131e-31	1	1.71709e-22		325.932	376.67	976.187	388.68
AT1G54200	1.41044	0.692223	-1.55689	2.04412e-31	0.000200971	9.51913e-37		230.729	129.604	616.348	208.967
AT2G39870	1.43308	-0.0719295	-1.30163	3.79849e-31	1	1.16441e-25		830.752	955.862	2241.98	909.331
AT5G48900	1.59069	0.0897488	-2.12975	3.81397e-31	1	3.40931e-54		647.187	418.954	1951.3	445.576
AT4G22190	0.951918	0.281951	-0.813442	6.55099e-31	0.113121	1.61192e-22		1207.39	1093.04	2337.93	1328.82
AT5G39860	1.93421	0.526715	-2.50034	2.96551e-30	0.309734	1.30675e-48		357.456	167.6	1368.61	241.567
AT1G29500	1.51517	0.509323	-1.34939	3.46988e-30	0.0475988	5.63684e-24		317.992	251.025	912.324	357.572
AT3G57800	0.891927	0.408541	-0.96127	5.043e-30	0.000135409	1.65562e-34		1397.98	1003.97	2597.73	1332.72
AT5G02200	2.63241	0.669396	-2.82826	1.25804e-29	0.696165	8.36126e-32		42.6518	23.5705	266.095	37.4357
AT3G63440	1.67135	0.495346	-1.60746	3.19737e-29	0.232992	8.28654e-27		168.477	124.959	535.842	175.811
AT1G29510	1.5477	0.443755	-1.25534	5.16934e-29	0.259008	1.27626e-19		137.533	124.145	404.529	169.044
AT3G17100	0.851476	0.0663445	-0.947768	6.83682e-29	1	4.13898e-35		956.825	855.646	1729.42	895.966
AT2G42870	2.78846	0.239133	-3.00283	1.86044e-28	1	9.16875e-31		40.66	29.6489	280.672	34.9992
AT1G49780	0.981919	0.188468	-0.773129	2.91236e-28	0.839521	1.49406e-17		743.947	754.719	1472.82	860.29
AT1G75450	3.04668	0.138185	-2.946	4.52314e-28	1	3.79355e-26		41.1691	40.1942	340.721	44.1614
AT5G07010	3.17395	0.0390103	-2.95244	5.05622e-28	1	1.25232e-24		34.4644	38.8899	309.989	40.0722
AT5G43700	0.971855	0.0516471	-0.833168	5.75562e-28	1	1.67909e-20		943.421	1001.92	1852.45	1038.72
AT4G39400	0.972328	0.111878	-0.890511	7.1612e-27	1	1.80909e-22		4319.91	4231.11	8478.72	4572.28
AT5G13740	1.81746	0.362553	-1.14357	4.41928e-26	0.827303	2.25219e-10		444.076	550.096	1563.62	707.319
AT2G45310	1.05825	0.0549275	-0.804882	6.15673e-26	1	2.20156e-15		208.258	239.826	436.7	249.501
AT4G25260	1.51755	0.156263	-1.41495	6.54677e-26	1	1.81242e-22		441.341	425.436	1264.07	473.762
AT3G61460	0.939668	0.122132	-1.12223	1.03483e-25	1	1.23368e-35		677.965	548.851	1302.32	597.212
AT4G00820	0.825347	0.0536855	-0.577211	1.33624e-25	1	1.15196e-12		511.205	584.818	904.144	606.582
AT4G32285	0.735935	0.132057	-0.820869	3.39003e-25	0.948631	4.17857e-31		2291.38	1973.27	3822	2162.37
AT2G42380	0.920619	0.160314	-1.09297	8.35714e-25	0.969885	1.65562e-34		1261.52	1001.76	2389.24	1119.38
AT1G15580	4.62966	0.282126	-4.34447	1.14872e-24	1	2.28504e-23		5.40773	5.40396	135.266	6.63477
AT1G75500	0.809526	0.193221	-1.05385	3.26884e-24	0.589741	6.15166e-41		5681.14	4196.22	9960.3	4796.96
AT1G65920	1.14665	0.0147925	-0.845077	1.27495e-23	1	2.98419e-13		175.192	212.989	386.159	214.866
AT3G57550	0.727442	0.208957	-0.441716	1.47179e-23	0.310924	1.08856e-08		1012.21	1066.98	1675.78	1234.05
AT5G07000	1.80651	0.313507	-2.19371	4.44064e-23	0.976924	1.14175e-33		641.334	394.566	2245.73	490.621
AT1G04240	1.1521	0.345075	-0.924814	5.63502e-23	0.26269	9.43874e-15		1575.3	1452.42	3504.22	1845.36
AT1G05870	0.854069	0.064575	-0.818302	1.013e-22	1	9.82988e-21		1205.61	1181.42	2180.82	1235.98
AT4G38850	1.31999	0.428204	-1.48162	2.49323e-22	0.43131	2.96545e-26		117.186	78.4002	295.617	105.76
AT2G18010	4.30425	0.372258	-3.60632	2.91615e-22	1	3.39054e-19		6.51251	8.38932	132.657	10.8565
AT5G41400	1.09899	0.441967	-0.592096	3.95737e-22	0.0242873	9.57138e-07		211.929	221.563	453.808	300.701
AT4G38860	0.70097	0.242232	-0.727795	4.36115e-22	0.124612	1.22787e-23		2058.3	1709.14	3351.4	2022.33
AT1G68560	0.979828	0.201121	-1.10445	6.82569e-22	0.898788	8.44476e-28		5743.24	4582.33	11327.5	5267.54
AT5G60850	0.808849	0.449276	-0.861343	1.00187e-21	7.45406e-05	2.57726e-24		953.184	674.422	1673.48	920.549
AT3G02570	0.608703	0.259789	-0.431403	1.13923e-21	0.0108248	7.79841e-11		1168.39	1102.58	1783.52	1320.32
AT5G60840	1.06306	0.344683	-0.968069	2.37032e-21	0.299875	1.36774e-17		257.105	216.67	539.163	275.194
AT1G08570	0.884384	0.102971	-0.704333	2.6784e-21	1	1.9256e-13		2345.2	2473.98	4331.22	2656.96
AT1G21870	6.25837	-0.558832	-6.40003	8.08669e-21	1	1.62644e-18		1.97074	2.59619	147.856	1.7815
AT1G52830	2.81935	1.0577	-2.85187	8.60998e-21	0.234843	7.5476e-21		44.494	21.0703	318.042	44.0586
AT3G55240	2.43721	1.41828	-2.081	9.33412e-21	4.60019e-05	3.25923e-15		167.903	80.6987	909.987	215.078
AT3G12920	0.658528	0.221343	-0.558685	1.38375e-20	0.22239	1.02306e-14		971.893	894.265	1536.24	1042.67
AT1G68550	0.782415	-0.140496	-0.766906	1.49483e-20	0.989159	1.95297e-19		528.39	587.709	907.724	533.206
AT3G58120	0.912661	0.181549	-0.942192	4.78567e-20	0.948631	2.99479e-21		1609.74	1390.53	3030.25	1577
AT3G08640	0.990035	-0.0387825	-1.00779	6.16707e-20	1	1.53299e-20		1209.37	1227.97	2405.33	1195.29
AT1G78700	0.97034	-0.101241	-1.17498	8.11803e-20	1	6.7296e-28		373.159	347.648	733.769	324.107
AT5G57660	0.753222	0.555108	-0.687854	1.11195e-19	3.30406e-09	2.45494e-16		4736.41	3373.85	7987.91	4956.9
AT3G19380	0.940714	0.216082	-1.04547	2.19758e-18	0.90481	2.61456e-22		521.907	418.715	1005.18	486.014
AT3G04910	0.57351	0.0676662	-0.725935	4.88785e-18	1	2.01681e-28		1589.92	1366.34	2370.31	1431.38
AT4G27260	1.01103	0.191173	-0.884978	6.28215e-18	0.989632	1.07954e-13		788.19	753.764	1590.18	860.939
AT3G14440	1.82741	0.591826	-2.1626	1.41728e-17	0.481857	9.76985e-24		150.099	79.2316	533.582	118.93
AT1G29465	1.21397	0.291201	-1.07351	2.2481e-17	0.926835	1.25764e-13		111.884	100.625	259.688	123.05
AT4G32272	0.893798	0.00664183	-0.93371	5.18083e-17	1	6.97817e-18		198.149	192.287	370.377	193.357
AT3G02170	0.686624	0.126122	-0.706303	6.00184e-17	1	8.85277e-18		1138.06	1028.15	1831.35	1121.96
AT3G29575	1.64817	0.241598	-1.25815	7.5286e-17	1	6.51365e-10		185.541	205.224	580.825	242.438
AT1G21830	1.38522	0.111543	-1.25833	1.46495e-16	1	1.21144e-13		288.268	291.256	753.713	314.554
AT3G51660	1.44297	-0.304997	-1.82374	1.8898e-16	1	2.45997e-23		78.8579	74.8092	215.306	60.5466
AT1G69160	0.738945	0.287811	-0.754016	1.92538e-16	0.14706	4.7454e-17		2005.44	1626.17	3350.21	1985.44
AT4G34770	3.54965	0.864745	-2.79763	2.08121e-16	0.966207	1.45487e-12		7.53134	7.08917	89.4827	12.8497
AT3G51670	0.852878	0.047314	-0.709101	3.9567e-16	1	4.32776e-11		1448.49	1547.46	2614.67	1598.86
AT4G36780	0.655552	0.0272995	-0.585855	7.25647e-16	1	1.41716e-12		701.708	723.91	1107.89	737.323
AT2G23760	0.771297	0.466139	-0.745833	8.83548e-16	0.000343815	1.16973e-14		870.118	640.95	1487.34	885.739
AT3G28860	0.640348	-0.0589851	-0.597722	1.03055e-15	1	1.21619e-13		3248.67	3485.41	5063.83	3345.36
AT3G62070	2.17637	0.684228	-2.07265	3.09731e-15	0.61321	8.6697e-14		84.0439	56.1704	380.741	90.3916
AT2G38120	0.63875	0.223937	-0.828522	4.27778e-15	0.348142	2.27067e-25		3540.51	2658.98	5516.27	3104.99
AT4G38825	2.84528	0.793552	-2.23864	4.87299e-15	0.897637	1.65221e-10		13.8484	12.3813	102.107	21.6479
AT3G44610	0.876521	0.123244	-0.682869	5.82789e-15	1	4.39436e-09		376.067	394.851	691.317	429.592
AT4G27280	1.05811	0.251638	-0.819673	8.55493e-15	0.946128	6.3037e-09		257.816	255.432	536.777	303.995
AT4G16770	1.27376	0.0849121	-1.19353	1.23859e-14	1	9.30793e-13		122.651	122.438	298.639	130.162
AT3G02140	0.924675	0.348788	-0.600299	1.86778e-14	0.299875	3.29043e-06		232.273	228.654	442	291.507
AT4G25420	1.53033	-0.0888942	-1.45622	2.50281e-14	1	7.02082e-13		89.3689	100.335	258.522	94.0114
AT4G01250	1.26073	0.454309	-0.73206	2.79197e-14	0.355209	5.7443e-05		161.86	170.635	388.939	233.591
AT4G13260	1.41475	0.00856033	-1.70184	3.26013e-14	1	1.0306e-19		151.768	123.556	406.074	124.549
AT5G25460	0.837058	0.278831	-1.41091	4.07078e-14	0.471166	3.15431e-40		5077.45	2812.2	9073.83	3411.78
AT4G32290	1.01564	0.138549	-1.1207	4.40439e-14	1	9.34683e-17		281.274	237.822	570.747	262.006
AT5G14920	1.30013	0.169716	-1.3693	1.19096e-13	1	7.33373e-15		172.95	146.791	426.876	165.204
AT4G36540	0.780514	0.19702	-0.835468	1.36162e-13	0.926835	1.65014e-15		1445.64	1214.22	2485.77	1391.91
AT4G39800	1.35825	0.336745	-1.48681	2.34798e-13	0.928875	4.9179e-16		5486.9	3974.45	14068.2	5019.25
AT5G44260	1.93291	0.223625	-1.90525	2.46151e-13	1	1.0271e-12		37.4113	32.7	143.264	38.032
AT1G62950	0.877364	0.10716	-0.95271	2.83437e-13	1	3.213e-15		252.668	222.576	465.179	239.887
AT3G07350	1.15824	0.965284	-1.11429	2.9889e-13	1.70208e-06	3.54551e-12		232.252	122.744	519.245	239.205
AT2G28400	1.88734	-0.11942	-2.16581	2.9889e-13	1	7.69937e-16		35.7968	32.1348	132.582	29.5679
AT3G06868	0.726695	0.42091	-0.342484	3.63904e-13	0.00385701	0.00541212		439.802	428.324	728.104	573.448
AT2G28050	1.58125	0.209007	-1.37674	5.24277e-13	1	6.25995e-10		74.1338	73.8642	222.662	85.3341
AT2G23170	1.74693	0.239893	-1.29594	5.57387e-13	1	4.01914e-07		335.956	388.971	1128.46	459.387
AT2G42620	0.542996	0.192017	-0.498611	5.60579e-13	0.486646	8.7326e-11		684.148	616.305	997.914	704.579
AT1G21060	0.790727	0.161823	-0.689135	1.3118e-12	1	1.68704e-09		685.427	657.316	1188.01	735.518
AT5G16030	0.84915	0.392219	-0.862851	1.52306e-12	0.0986659	6.1431e-13		4244.68	3203.39	7647.38	4204.22
AT5G25190	1.67421	0.749643	-2.21998	5.7503e-12	0.273487	2.74122e-20		171.562	70.1126	548.532	117.634
AT5G51810	2.25372	-0.210295	-1.20499	6.02583e-12	1	0.000100328		12.4785	30.0302	59.6762	25.9972
AT1G14910	0.454953	0.0593379	-0.468788	8.13925e-12	1	2.5107e-12		854.466	812.755	1174.13	846.988
AT3G14210	0.945737	0.552439	-0.470648	1.04357e-11	0.00681869	0.00666809		1900.83	1800.9	3660.58	2640.99
AT3G21320	7.77648	2.01279	-6.6529	1.1014e-11	1	1.6319e-16		0.603559	0.312855	141.112	1.39814
AT5G47380	0.841493	0.200707	-0.685678	1.27689e-11	0.984483	1.10353e-07		473.544	458.708	849.734	527.145
AT4G39050	0.402877	0.0336823	-0.392426	1.78914e-11	1	8.632e-11		2210.48	2175.62	2926.18	2227.15
AT4G03190	0.828793	-0.0477079	-0.663701	2.94851e-11	1	3.52603e-07		758.435	878.537	1344.79	849.736
AT5G62170	1.50126	0.0698199	-0.753873	3.58941e-11	1	0.00378358		51.2793	81.4188	144.17	85.3638
AT1G22060	0.549076	0.104454	-0.620306	4.77771e-11	1	5.00172e-14		1787.37	1583.44	2618.71	1701.91
AT1G02330	0.557141	0.147939	-0.332733	5.33194e-11	0.949698	0.000594805		503.1	530.547	740.137	588.281
AT5G58440	0.416633	0.0686895	-0.362319	8.07657e-11	1	4.51473e-08		1017.57	1007.96	1359.25	1055.94
AT1G03610	0.768501	0.164925	-0.715122	9.73664e-11	1	3.11967e-09		747.384	691.788	1275.18	775.86
AT1G68020	0.479902	0.0628231	-0.492623	1.24715e-10	1	5.22792e-11		787.773	747.321	1099.54	780.373
AT1G03990	4.45021	0.63123	-4.16695	1.86064e-10	1	9.27213e-10		2.78489	2.24517	62.9806	3.46807
AT3G17090	0.395559	0.0314078	-0.297668	2.96946e-10	1	9.43487e-06		1109.8	1162.97	1462.73	1188.63
AT3G50750	0.690101	0.204933	-0.68663	4.86222e-10	0.926835	8.22444e-10		462.058	402.111	747.122	463.432
AT5G43890	2.1926	0.202196	-2.26751	4.95204e-10	1	1.65221e-10		42.8781	35.3642	196.926	40.7944
AT3G25710	0.952518	0.0863717	-0.633492	5.36454e-10	1	0.000183679		290.423	340.801	560.554	361.701
AT4G09890	0.75344	0.171552	-0.64587	5.59559e-10	1	2.76809e-07		409.007	391.809	692.209	441.355
AT1G15800	1.24503	0.236093	-1.00763	6.71018e-10	1	1.22579e-06		57.187	57.1025	136.337	67.3242
AT4G36110	2.5924	0.349092	-1.84389	1.21155e-09	1	5.13896e-06		8.23724	11.0656	50.2503	13.9971
AT5G12040	0.548092	0.0996851	-0.614576	1.37347e-09	1	5.70017e-12		1192.13	1062.33	1745.4	1138.32
AT4G24275	1.25045	-0.245274	-1.088	1.79962e-09	1	3.43957e-07		76.1156	100.422	179.258	84.458
AT4G16500	0.690407	0.0868133	-0.697	2.29183e-09	1	2.24585e-09		334.797	313.874	541.271	333.29
AT2G20750	0.655888	-0.0997629	-0.941278	2.41169e-09	1	7.19865e-19		716.928	630.378	1130.08	587.954
AT3G62100	2.47812	-0.076401	-1.96085	2.75042e-09	1	2.05688e-06		12.0613	18.0418	66.7385	17.078
AT3G23635	3.10998	-0.29645	-3.62674	3.20648e-09	1	4.22229e-09		4.50043	3.83968	38.8834	3.11985
AT1G73480	1.46207	0.156038	-1.56726	3.86643e-09	1	1.86523e-10		383.857	320.63	1058.81	357.148
AT5G02540	1.61614	0.159336	-1.86422	3.98273e-09	1	6.05165e-12		146.877	110.777	451.053	123.701
AT2G37030	3.67097	-0.0810699	-2.55253	4.11381e-09	1	1.35756e-06		3.25789	7.37708	41.0843	6.99593
AT2G41760	0.597245	-0.0099015	-0.868155	5.31333e-09	1	8.77575e-18		310.185	259.366	469.282	257.419
AT1G67050	0.994557	0.137272	-0.983056	5.59482e-09	1	1.26385e-08		143.237	130.562	284.173	143.663
AT4G10150	1.06267	0.0407473	-1.19239	5.63378e-09	1	5.31086e-11		159.862	141.55	332.867	145.596
AT5G54510	0.890426	-0.0248695	-1.17461	6.40546e-09	1	2.20156e-15		683.262	571.157	1267.42	561.106
AT3G58850	0.872327	0.12109	-1.43307	7.66935e-09	1	1.32918e-22		322.587	201.181	591.629	218.971
AT3G53180	0.503203	-0.0178136	-0.461828	8.97773e-09	1	2.5125e-07		1482.4	1545.41	2104.22	1526.86
AT4G39390	0.582462	-0.173529	-0.485725	1.25546e-08	0.950286	5.96861e-06		331.195	401.185	497.62	355.657
AT3G48260	1.02786	-0.204195	-1.35007	1.40899e-08	1	7.3921e-14		123.434	113.559	250.313	98.4138
AT5G06930	0.68155	0.0728553	-0.75537	1.53146e-08	1	3.40056e-10		274.378	248.298	440.516	261.14
AT3G42800	1.90433	-0.439073	-1.93444	1.71607e-08	1	1.75159e-08		25.8794	34.3104	96.4619	25.3345
AT2G46310	1.06167	0.297566	-0.896387	1.81508e-08	0.990967	4.89823e-06		129.06	117.129	268.916	143.982
AT3G04730	0.429894	0.119071	-0.546632	1.82643e-08	0.980163	1.0573e-13		5170.36	4392.19	6969.13	4769.62
AT3G28420	1.97001	0.659726	-1.09878	2.22848e-08	0.900572	0.00628202		25.7633	29.2401	98.9618	46.2821
AT5G17490	1.11222	0.0192926	-1.23931	2.25453e-08	1	5.90704e-10		91.0708	82.7901	198.176	83.6189
AT3G05120	0.636059	-0.0441765	-0.418786	2.50618e-08	1	0.00115351		242.193	291.095	378.05	282.202
AT1G10560	1.59778	-0.19621	-1.30175	2.51633e-08	1	1.08372e-05		34.8055	48.8447	105.566	42.6853
AT5G66600	0.666481	0.00697355	-0.49856	2.98075e-08	1	0.000122151		192.987	217.031	308.657	218.035
AT4G31390	0.721864	0.118445	-0.528072	3.28019e-08	1	0.000229754		3138.57	3306.73	5178.32	3589.83
AT2G46570	0.943585	0.0259777	-0.805745	3.53356e-08	1	5.93878e-06		110.912	119.209	211.637	121.637
AT1G01110	1.24305	-0.144521	-0.848479	3.69714e-08	1	0.000620363		73.6962	107.397	173.857	96.8064
AT3G30180	0.547638	-0.0781848	-0.437176	3.79809e-08	1	3.77807e-05		494.647	564.044	724.833	534.38
AT5G65890	0.680572	0.26222	-0.496261	3.86741e-08	0.720832	0.000243729		266.839	252.147	427.6	302.354
AT5G59010	0.764368	-0.0349157	-0.693957	3.93486e-08	1	1.26945e-06		211.604	226.443	356.379	221.037
AT1G49730	0.395034	0.0776548	-0.578354	3.96573e-08	1	3.35177e-17		1828.96	1526.27	2406.91	1610.33
AT3G45850	0.401173	0.0839419	-0.39207	4.16164e-08	1	1.26834e-07		1198.33	1137.83	1584.95	1205.74
AT3G55740	0.766982	0.114167	-1.09664	5.04373e-08	1	4.24687e-16		614.819	452.223	1048.5	489.822
AT2G36400	1.14592	-0.172412	-0.628853	7.06078e-08	1	0.0197961		347.707	559.877	767.952	496.744
AT2G30040	0.760543	0.0191152	-0.627682	7.12915e-08	1	2.53035e-05		266.95	289.685	454.07	293.398
AT1G07670	0.343395	-0.159593	-0.372433	8.6299e-08	0.41614	5.54743e-09		1296.67	1419.77	1643.9	1271.15
AT5G15580	1.0452	-0.174965	-0.727754	1.29728e-07	1	0.00106193		377.743	530.996	777.898	470.101
AT1G02660	0.816969	0.499203	-0.733114	1.65829e-07	0.165539	5.75424e-06		126.696	94.9001	224.126	134.181
AT2G05790	0.477302	-0.012405	-0.38656	2.49755e-07	1	8.99413e-05		2266.35	2433.56	3154.37	2412.67
AT3G58630	0.649192	-0.0414496	-0.735753	3.19728e-07	1	5.34975e-09		277.482	269.413	436.811	261.659
AT5G54590	0.567505	0.217614	-0.414829	3.58425e-07	0.828999	0.000788968		410.142	392.745	610.048	456.587
AT3G04860	0.81267	0.187065	-0.620922	3.86634e-07	1	0.000329288		104.655	105.126	183.889	119.035
AT2G22430	0.653018	0.352951	-0.633489	4.08148e-07	0.246883	1.20377e-06		2139.69	1698.87	3367.56	2169.83
AT1G21980	0.547631	0.0132882	-0.455829	4.85138e-07	1	7.78377e-05		1022.97	1080.33	1496.3	1090.31
AT5G04190	1.13872	0.387535	-1.59473	6.60827e-07	0.990967	1.46239e-12		98.3686	54.9824	217.677	71.8581
AT1G29490	4.60359	0.803918	-3.47973	8.85363e-07	1	2.13605e-06		1.28715	1.56163	31.3943	2.82232
AT2G31010	0.833407	-0.0779312	-0.503279	8.85363e-07	1	0.0157951		272.054	360.737	483.729	341.765
AT1G73540	0.740967	0.357465	-0.458087	1.02692e-06	0.481469	0.0129404		279.647	265.832	468.612	340.643
AT2G22830	0.78063	-0.209161	-0.774337	1.35191e-06	1	2.67387e-06		116.232	134.606	199.677	116.453
AT1G52190	1.00937	0.0503104	-2.15093	1.7306e-06	1	2.09773e-28		537.606	235.34	1082.1	243.643
AT1G32920	0.761881	0.238594	-0.433472	1.98034e-06	0.989675	0.0353006		189.443	202.229	322.476	238.325
AT2G47160	0.642032	0.103021	-0.725817	2.22306e-06	1	4.43622e-08		1390.87	1222.14	2171.88	1313.17
AT5G62020	0.566452	0.205952	-0.42885	2.69739e-06	0.938026	0.00132006		319.356	304.532	474.799	351.478
AT1G15050	1.78655	-0.133347	-2.40567	3.34205e-06	1	1.00283e-08		14.6002	10.5136	50.2	9.45832
AT1G06850	0.516205	-0.0745184	-0.569354	3.71605e-06	1	3.43957e-07		262.786	267.558	377.744	254.388
AT5G47820	0.260979	0.00342137	-0.29559	4.09261e-06	1	1.07611e-07		2224.29	2168.97	2670.24	2174.15
AT1G06273	2.60803	-0.702074	-2.88592	5.01469e-06	1	2.64302e-06		5.5901	7.3034	33.3614	4.48547
AT1G02380	0.843677	0.519238	-0.641106	5.10767e-06	0.275172	0.00160187		96.7441	77.5237	172.759	110.998
AT4G35470	0.407143	0.120454	-0.522258	6.08536e-06	1	1.46283e-09		990.404	841.428	1314.22	914.612
AT1G74670	0.814405	0.239408	-1.78924	6.7066e-06	1	1.13179e-28		4650.94	2004.87	8180.32	2366.57
AT4G35840	0.559687	0.0108809	-0.601867	7.62644e-06	1	1.70766e-06		201.59	194.685	297.779	195.978
AT5G03230	0.828402	0.490907	-0.79928	9.95583e-06	0.340694	3.02561e-05		191.038	139.381	341.319	195.658
AT3G08030	0.41822	-0.0139675	-0.540889	1.26235e-05	1	2.64222e-09		1901.76	1763.63	2541.72	1746.29
AT1G68670	0.366369	0.22807	-0.345979	1.29384e-05	0.233856	6.16903e-05		1271.81	1101.92	1642.29	1289.95
AT3G50890	0.736332	0.0377311	-0.533813	1.40228e-05	1	0.00547349		91.0143	101.544	150.758	104.127
AT5G11970	0.623375	-0.00762139	-0.75424	1.44359e-05	1	5.87176e-08		421.289	387.3	649.944	385.187
AT3G05640	1.07256	-0.364641	-1.58512	1.47679e-05	1	4.71949e-11		83.4962	75.7961	176.996	58.795
AT2G45600	1.05496	0.31906	-1.66488	1.53074e-05	1	3.1755e-13		208.762	109.905	434.945	137.054
AT5G54585	0.967687	0.82367	-1.20657	1.75191e-05	0.0113806	2.09762e-08		450.253	215.818	882.582	382.004
AT1G11960	0.609379	0.126021	-0.699147	1.84112e-05	1	5.63076e-07		285.742	245.57	435.806	267.96
AT5G52890	0.818786	0.462372	-0.589492	1.88656e-05	0.454809	0.0071174		113.04	95.8681	199.121	131.682
AT2G47440	0.480265	0.259005	-0.617794	1.99554e-05	0.454809	6.3037e-09		3328.98	2529.43	4645.14	3026.31
AT3G08670	0.348797	-0.0210473	-0.385848	2.16884e-05	1	2.0324e-06		727.082	719.201	926.523	708.583
AT5G15160	1.28327	0.514467	-1.22839	2.23493e-05	0.977912	8.15628e-05		29.4502	21.453	71.2555	30.5061
AT3G62660	0.479214	0.0357164	-0.791428	2.38175e-05	1	2.61854e-14		990.815	779.746	1383.73	798.969
AT5G09970	1.55827	-0.482518	-1.81898	2.42672e-05	1	1.19482e-06		23.6391	27.9482	70.6392	19.9041
AT2G18090	0.395715	0.0264011	-0.389527	2.51622e-05	1	4.39024e-05		1239.35	1223.33	1632.94	1245.89
AT3G28857	2.54884	0.774303	-2.7744	2.60884e-05	1	2.17447e-05		4.51355	2.21494	26.0651	3.8579
AT4G30410	0.712767	0.111154	-0.840599	2.65276e-05	1	4.54114e-07		167.54	141.714	274.599	152.995
AT1G70210	0.43286	-0.059161	-0.526605	2.9103e-05	1	1.5133e-07		516.54	504.063	696.003	483.199
AT1G80280	0.711811	-0.135157	-0.489164	3.06006e-05	1	0.016871		597.354	764.574	976.661	696.174
AT2G40000	0.680423	0.0864412	-0.828567	3.1255e-05	1	1.24287e-07		678.211	576.779	1088.89	612.616
AT4G31820	0.489767	0.242288	-0.764847	3.60997e-05	0.71001	2.55773e-12		776.149	542.714	1091.81	641.596
AT2G20835	0.933033	-0.18718	-1.67047	4.2352e-05	1	7.33668e-15		141.739	96.9548	271.839	85.2628
AT5G05690	0.533299	0.20311	-0.621778	4.61682e-05	0.965488	8.31648e-07		2070.93	1692.12	2998.94	1947.8
AT1G09570	0.300881	-0.00496855	-0.407436	4.95684e-05	1	4.33e-09		2513.89	2343.32	3097.72	2335.19
AT4G08040	1.21139	0.129524	-0.923658	5.25504e-05	1	0.00643445		211.252	236.073	489.826	258.15
AT2G41820	0.451755	-0.0237809	-0.297432	5.2771e-05	1	0.0325276		784.275	886.857	1072.15	872.346
AT3G17510	0.459287	0.271966	-0.363333	6.06161e-05	0.38683	0.00442465		2611.45	2311.75	3593.1	2791.13
AT3G23640	0.262819	0.0107989	-0.365114	8.29346e-05	1	4.6266e-09		1619.06	1500	1947.82	1510.97
AT3G50660	0.456298	0.0102648	-0.642304	8.46282e-05	1	3.36635e-09		548.565	479.483	753.998	482.971
AT3G60410	0.286878	0.0920854	-0.185815	8.46844e-05	1	0.0467062		634.095	638.793	773.896	680.828
AT2G18969	1.48376	-0.0976451	-1.20628	8.4778e-05	1	0.00250741		14.118	18.2546	39.5567	17.1143
AT4G21930	2.58483	0.393033	-2.2944	9.26722e-05	1	0.000628701		4.95112	4.5693	29.3109	5.94602
AT5G02190	1.10831	0.144585	-1.14144	9.88558e-05	1	8.28044e-05		38.0279	33.3152	81.2366	36.7561
AT3G15770	0.551729	0.110548	-0.749424	0.000100684	1	2.2178e-08		336.9	272.388	495.361	293.953
AT2G46270	0.561661	0.0673564	-0.377383	0.000100684	1	0.0348742		430.043	466.923	635.265	488.911
AT1G23340	0.708327	0.00183605	-0.508496	0.00010285	1	0.017727		141.512	162.668	230.765	162.62
AT1G09180	1.18435	0.656818	-0.848806	0.00012623	0.716591	0.015867		26.8071	21.495	61.5452	34.0872
AT2G21200	1.37443	0.390245	-1.60338	0.00013805	1	1.08372e-05		23.8418	15.5522	61.7708	20.3382
AT3G13980	0.647623	0.598654	-1.23574	0.000152693	0.0253203	7.0327e-16		453.882	199.535	711.582	302.06
AT2G45610	2.18903	-0.297526	-4.80544	0.000152693	1	6.22631e-06		6.42656	1.28166	29.3685	1.02911
AT3G15210	0.582068	0.228921	-0.641486	0.000211251	0.976924	3.04709e-05		545.079	446.568	817.737	523.459
AT1G07420	0.432835	-0.199164	-0.479956	0.000325952	0.912218	4.84454e-05		456.941	509.559	618.562	443.574
AT1G80130	1.05945	0.833259	-1.24722	0.000456657	0.339883	2.62883e-05		51.854	25.6305	108.402	45.4816
AT3G01490	0.420332	0.0417842	-0.784785	0.000486763	1	1.52402e-13		637.546	481.029	855.47	495.239
AT2G18300	0.401074	0.168401	-0.878607	0.000600537	0.972221	7.67138e-19		2519.91	1610.95	3330.21	1810.36
AT2G01570	0.241631	0.0241449	-0.345329	0.000668899	1	7.76043e-08		3034.97	2779.41	3593.02	2825.97
AT3G62650	0.274954	0.0940599	-0.330878	0.00113718	1	3.5746e-05		1019.26	919.052	1235.34	980.929
AT5G05270	0.452934	0.310607	0.343681	0.00143827	0.388732	0.0396982		1412.23	1978.5	1933.85	2454.18
AT4G36730	0.206344	0.164257	-0.241134	0.00150707	0.22239	9.62802e-05		2033.17	1771.17	2347.19	1983.67
AT5G62000	0.189741	0.0874393	-0.168444	0.0015497	0.950286	0.00887432		7053.61	6737.46	8049.23	7158.31
AT2G14890	0.338668	-0.0526965	-0.352546	0.00159271	1	0.000883848		2604.18	2674.74	3290.61	2578.37
AT2G27050	0.334225	0.159055	-0.361597	0.00168078	0.948631	0.000497941		1317.06	1157.47	1662.02	1292.06
AT2G01150	0.687609	-0.0242261	-0.748191	0.00171526	1	0.00051015		151.653	148.822	246.232	146.415
AT4G28640	0.509751	-0.15873	-0.492932	0.00176343	1	0.00351506		165.317	185.73	234.946	166.584
AT4G22780	0.618607	0.175568	-0.639076	0.00185894	1	0.00130094		169.737	148.449	262.014	167.982
AT4G14680	0.447106	0.203863	-0.339038	0.00195556	0.969885	0.0499834		488.57	457.165	665.405	526.272
AT5G13460	0.340005	-0.111065	-0.371771	0.00228193	1	0.000710918		330.058	349.708	417.406	323.289
AT3G08630	0.452094	-0.211056	-0.520162	0.00230312	0.966775	0.000239614		465.217	514.577	637.55	444.396
AT1G60190	1.02052	0.211281	-0.822577	0.00241995	1	0.0301934		29.2193	28.9246	59.4951	33.4751
AT2G28040	1.30075	-0.510854	-1.96523	0.00252506	1	7.09503e-06		16.1241	14.3873	39.7218	10.1653
AT2G41640	0.638678	-0.0644821	-0.77206	0.00268107	1	0.000130412		136.099	129.808	211.785	123.734
AT3G06370	0.549289	-0.0554052	-0.876709	0.00275826	1	6.11701e-08		268.829	222.722	393.738	214.38
AT2G40070	0.252986	0.00269139	-0.234815	0.00283196	1	0.00894775		807.333	816.801	964.04	817.647
AT1G78100	0.290848	-0.0330574	-0.319104	0.00283339	1	0.00071611		1742.21	1747.97	2132.27	1708.96
AT5G62220	0.426339	0.125904	-0.572506	0.00424451	1	1.76112e-05		1706.42	1413.93	2295.74	1542.95
AT1G78110	0.434699	0.0716629	-0.493101	0.00430142	1	0.000867572		168.781	154.036	227.569	162.247
AT1G06410	0.219172	0.0312892	-0.325029	0.00454549	1	1.20699e-06		5109.67	4646.49	5950.97	4748.79
AT5G39850	0.477107	-0.00891515	-0.534514	0.00504559	1	0.0011219		230.693	223.338	321.533	221.468
AT1G68190	0.617823	0.372408	-0.5146	0.00527964	0.769988	0.0405847		859.483	712.751	1318.81	922.597
AT1G69690	0.37827	0.104471	-0.497432	0.00546341	1	6.70087e-05		283.051	242.573	368.296	260.676
AT5G20190	0.260147	-0.0173259	-0.283137	0.00600719	1	0.00197067		1576.1	1569.79	1888.61	1551
AT5G48150	0.282256	-0.0441756	-0.394458	0.00688874	1	1.80002e-05		1250.12	1193.73	1524.72	1157.8
AT4G16990	0.360888	0.105899	-0.377643	0.00699558	1	0.00404661		6081.11	5584.82	7809.52	6010.18
AT1G14280	0.317622	0.308422	-0.421226	0.00722788	0.101202	6.26118e-05		1769.65	1330.98	2208.61	1648.34
AT3G60380	0.245883	0.0205898	-0.40067	0.00854341	1	4.77751e-07		796.059	704.729	943.786	714.954
AT1G54120	0.78672	0.0233535	-0.673123	0.00888606	1	0.0461822		43.4672	45.8899	74.0768	46.6042
AT3G45780	0.414143	0.153669	-0.607376	0.00912605	1	7.72489e-06		7204.79	5665.41	9602.88	6302.07
AT1G19050	0.407807	0.0983615	-0.698447	0.0093917	1	1.27645e-07		386.336	295.339	513.395	316.042
AT3G23050	0.348157	0.102388	-0.488355	0.0105569	1	3.37507e-05		4839.02	4091.28	6163.24	4392.08
AT1G73830	0.753386	0.389401	-0.962706	0.0134056	1	0.00065065		58.9229	38.9806	99.8283	51.052
AT5G63850	0.393744	0.149598	0.38227	0.0142932	1	0.0175245		604.381	931.839	793.316	1033.66
AT3G20770	0.222583	0.0598085	-0.314264	0.0157097	1	6.94771e-05		2606.19	2348.63	3045.75	2447.85
AT4G31370	4.44804	-3.07343	-5.29473	0.0157297	0.830219	0.00161552		0.312932	1.69314	7.69705	0
AT1G23080	0.271573	-0.049767	-0.72645	0.0166144	1	3.31581e-17		1532.03	1156.92	1851.36	1117.78
AT3G05880	0.482551	-0.0200857	-0.866069	0.0171456	1	8.65193e-08		1765.51	1373	2468.6	1353.94
AT2G41170	0.434303	0.154084	-0.639461	0.0200464	1	5.05306e-05		581.563	454.127	787.732	505.225
AT5G60860	0.409889	0.559008	-0.740588	0.0209774	0.00617565	1.76435e-07		690.24	372.946	918.614	549.336
AT5G65800	0.881931	-0.462685	-1.64586	0.0227233	1	2.61097e-06		29.7724	23.9056	54.5131	17.4015
AT3G59900	0.950363	0.325795	-1.29862	0.0232153	1	0.000539554		44.2092	27.7665	85.8925	34.8655
AT4G10310	0.678697	0.249113	-1.12066	0.023217	1	5.57295e-06		171.423	106.151	273.841	126.168
AT3G55730	0.460955	0.0682256	-0.772327	0.0243233	1	5.06031e-06		211.293	162.611	292.28	170.616
AT3G58620	0.339822	0.207457	-0.375427	0.0246587	0.926835	0.00934292		709.188	599.039	897.909	691.812
AT3G24520	0.522654	0.0107624	-0.532579	0.0247174	1	0.0224268		371.912	367.176	535.238	370.025
AT3G09005	0.926602	0.915401	-1.38503	0.0258321	0.673583	0.000259733		26.0933	9.96798	49.2165	18.7112
AT5G60680	0.348835	0.143675	-0.702582	0.0261499	1	8.42768e-09		679.397	482.268	867.5	532.564
AT4G27310	0.301766	0.118973	-0.318596	0.0277101	1	0.0175359		1718.49	1564.35	2120.58	1699.02
AT2G14960	0.920138	-0.521243	-0.998509	0.028599	0.976924	0.0160738		32.9292	44.3362	61.4336	30.8933
AT4G39480	1.05693	0.194884	-1.41068	0.0290373	1	0.0019064		18.3724	12.4852	38.5154	14.3778
AT4G24570	0.598964	0.151446	-0.601658	0.0321661	1	0.0341654		207.093	186.42	314.184	206.8
AT2G36220	0.525562	-0.184148	-0.633003	0.0323909	1	0.00493798		182.856	193.287	264.537	170.222
AT3G54920	0.256	0.077039	-0.253284	0.0340003	1	0.0415713		1123.5	1067.09	1340.94	1125.37
AT3G55840	1.27768	0.0884837	-1.27223	0.0382444	1	0.046161		15.9693	15.1143	38.8675	16.0775
AT2G39010	0.282055	0.214692	-0.517285	0.0448641	0.716492	1.1991e-06		7553.8	5531.07	9188.34	6418.1
AT1G19320	1.94009	1.0127	-5.16114	0.0461315	1	0.00037474		6.33933	0.312855	25.1344	0.699069
AT1G74450	0.367245	0.134248	-0.446721	0.0469619	1	0.00733035		344.043	296.792	444.894	326.202
AT2G47060	0.346192	0.312729	-0.407575	0.048622	0.4551	0.010699		822.58	635.834	1048.61	789.721
AT3G12600	0.240144	0.0164676	-0.255657	0.0499782	1	0.0322182		870.13	851.514	1028.38	861.242

## Sheet: Table S2b
Table S2b. PIF457 DOWNREGULATED GENES
	LEGEND
	gene_id	-	gene identifier
	log2 Fold Change	-
	logFC_WT_L1vsH	-	log2FC in a comparison of LRFR 1h versus HRFR in Col-0
	logFC_p457_L1vsH	-	log2FC in a comparison of LRFR 1h versus HRFR in pif457
	logFC_p457_L1_vs_WT_L1	-	log2FC in a comparison of pif457 versus Col-0 at LRFR 1h
	p adjusted
	padj_WT_L1vsH	-	p adjusted value for the comparison of LRFR 1h versus HRFR in Col-0
	padj_p457_L1vsH	-	p adjusted value for the comparison of LRFR 1h versus HRFR in pif457
	padj_p457_L1_vs_WT_L1	-	p adjusted value for the comparison of pif457 versus Col-0 at LRFR 1h
	Average TPM values
	WT_H	-	average TPM of 3 biological replicates of Col-0 in HRFR
	pif457_H	-	average TPM of 3 biological replicates of pif457 in HRFR
	WT_L1	-	average TPM of 3 biological replicates of Col-0 in LRFR 1h
	pif457_L1	-	average TPM of 3 biological replicates of pif457 in LRFR 1h
	log2 Fold Change			p adjusted				Average TPM values
gene_id	logFC_WT_L1vsH	logFC_p457_L1vsH	logFC_p457_L1_vs_WT_L1	padj_WT_L1vsH	padj_p457_L1vsH	padj_p457_L1_vs_WT_L1		WT_H	pif457_H	WT_L1	pif457_L1
AT1G01140	-0.577811	0.0196566	0.343439	4.82579e-07	1	0.0176344		1677.27	1406.51	1124.3	1425.71
AT1G01420	-0.452088	-0.0490386	0.390088	0.00681662	1	0.0377177		373.903	370.769	275.217	358.448
AT1G11700	-0.588982	0.0324888	0.539364	1.68159e-07	1	4.0012e-06		422.128	399.186	280.967	408.539
AT1G13080	-0.584143	0.246101	0.443001	7.12915e-08	0.535077	0.000184377		1922.1	1469.7	1283.86	1743.28
AT1G15260	-0.698542	0.0174569	0.447166	3.46202e-07	1	0.00641436		2031.71	1686.97	1253.76	1707.53
AT1G16390	-0.64437	0.155282	0.667326	1.27168e-05	1	5.58855e-06		1211.19	1106.09	775.879	1231.78
AT1G16500	-0.548372	-0.0744008	0.616057	0.00248543	1	0.000394383		140.733	154.92	96.1431	147.449
AT1G17200	-0.495292	-0.0791342	0.353123	8.30926e-08	1	0.000694326		1519.96	1455.32	1079.19	1377.32
AT1G17420	-1.16536	-0.0763971	0.72608	7.00663e-07	1	0.0129735		297.625	232.099	133.974	220.113
AT1G20650	-0.240303	0.0963607	0.254548	0.0366036	1	0.0234645		971.931	917.682	824.754	981.606
AT1G22370	-0.976297	-0.0380366	1.00235	3.393e-05	1	2.21623e-05		130.64	136.611	66.6422	132.946
AT1G22550	-0.623122	0.0403731	0.448974	0.000184272	1	0.0257925		572.742	494.693	372.63	508.472
AT1G24540	-3.75699	-0.395893	3.21459	0.00506664	1	0.0348502		14.0865	12.9322	0.99357	9.83259
AT1G25550	-0.354554	0.152821	0.401147	2.32903e-07	0.522136	2.40265e-09		1554.73	1445.24	1217.9	1606.44
AT1G26208	-0.637226	-0.0807985	0.537046	1.82805e-08	1	7.72569e-06		446.907	441.317	287.317	417.727
AT1G26210	-0.572907	0.0929167	0.439928	9.65622e-07	1	0.000725393		578.464	494.51	389.908	527.792
AT1G26920	-0.522728	0.00880997	0.303672	3.63904e-13	1	0.000329764		924.564	790.034	643.758	794.27
AT1G28600	-0.521174	0.0944691	0.479068	2.23311e-05	1	0.000169764		2152.66	1958.39	1501.56	2091.51
AT1G28610	-0.555967	-0.0014246	0.803742	0.000237891	1	3.98043e-09		527.303	627.18	359.395	626.851
AT1G28660	-0.685613	0.103302	0.672046	6.70053e-10	1	1.99192e-09		1003.74	926.043	624.819	995.273
AT1G28670	-0.368955	0.0758303	0.305602	0.000222783	1	0.00559932		3000.86	2725.49	2325.56	2872.76
AT1G29170	-0.290902	-0.139449	0.329391	0.000273152	0.765839	2.18898e-05		798.967	904.547	655.224	821.374
AT1G30320	-0.498609	0.111316	0.543962	4.33866e-05	1	5.93744e-06		322.561	308.339	228.868	333.432
AT1G30530	-0.436899	0.0822743	0.721651	0.0125215	1	4.65104e-07		1495.9	1722.19	1105.84	1823.27
AT1G32780	-0.62867	-0.0762732	0.464604	0.0010401	1	0.0485393		358.146	337.228	232.862	320.144
AT1G33590	-0.580437	-0.0117512	0.622135	3.93486e-08	1	2.67912e-09		2487.78	2582.65	1665.31	2561.75
AT1G34640	-0.793	-0.111461	0.64355	1.20885e-06	1	0.000319516		236.473	230.325	137.247	213.236
AT1G48260	-1.04728	-0.0347566	0.635693	9.24579e-10	1	0.00188846		321.715	248.411	156.001	242.402
AT1G50280	-0.554298	0.248812	0.66188	0.00960468	0.989159	0.000769243		132.099	119.725	90.4083	142.313
AT1G51700	-0.71133	0.0286144	0.653891	4.98455e-10	1	2.58117e-08		500.601	470.867	307.443	480.372
AT1G51805	-1.15143	-0.140826	0.718116	4.89996e-18	1	6.92626e-07		5181.96	4231.42	2334.73	3838.09
AT1G51950	-0.261183	0.0944259	0.340061	0.0011375	1	3.76105e-06		1079.52	1067.32	902.623	1140.04
AT1G53430	-0.391678	-0.0738709	0.284044	0.00019772	1	0.0241864		2040.08	1993.16	1555.79	1894.11
AT1G54820	-0.50929	0.00861016	0.325423	4.45638e-05	1	0.0427454		1370.83	1199.22	963.802	1206.21
AT1G55260	-0.531745	0.0452603	0.459428	0.000464946	1	0.00519341		2220.98	2047.96	1537.8	2113.32
AT1G57980	-0.876586	0.0848624	0.614514	4.41277e-08	1	0.000778229		354.069	278.919	193.26	295.69
AT1G63880	-0.432408	0.117713	0.389989	0.00177101	1	0.00824025		1282.78	1147.74	951.361	1245.3
AT1G64710	-0.870885	-0.102337	0.589059	3.93486e-08	1	0.00124324		548.352	485.162	300.856	451.799
AT1G65390	-0.895058	-0.119257	0.859939	0.00284191	1	0.00558857		197.456	209.549	106.442	192.693
AT1G67910	-0.740961	0.421678	0.801598	5.12055e-06	0.22239	5.89684e-07		205.735	160.855	123.648	215.365
AT1G68440	-0.345343	0.131749	0.373632	0.000660877	1	0.000157324		2931.1	2728.85	2308.84	2990.45
AT1G68520	-0.839337	0.211413	0.8899	3.68509e-17	0.744652	2.57641e-19		3705.35	3314.13	2071.16	3837.26
AT1G69760	-0.466158	-0.153101	0.30569	4.2234e-05	1	0.0356543		561.358	557.709	405.02	501.614
AT1G69850	-0.264652	-0.0640673	0.240285	0.00218161	1	0.00923502		1298.62	1335.66	1083.51	1278.21
AT1G70000	-0.303726	-0.019693	0.387089	0.00335223	1	4.00812e-05		708.827	762.163	577.174	752.538
AT1G70560	-0.923973	-0.185167	0.772539	3.13788e-11	1	1.30544e-07		343.097	351.023	179.423	308.744
AT1G70895	-0.581427	-0.0728451	0.620215	0.00748466	1	0.00351743		159.416	172.763	106.595	163.754
AT1G71880	-0.397654	0.123186	0.678036	4.05535e-07	0.969885	5.03965e-21		3219.38	3588.33	2443.64	3908.99
AT1G72130	-0.360156	-0.105843	0.337257	4.28373e-06	1	2.98134e-05		1774.17	1880.27	1385.31	1747.62
AT1G72500	-0.455475	0.0420933	0.340358	3.79708e-07	1	0.0006397		1736.78	1558.07	1268.51	1604.48
AT1G72510	-0.668048	-0.0595744	0.463679	2.4619e-14	1	9.22162e-07		2705.34	2447.83	1703.03	2348.91
AT1G73600	-0.717349	-0.103824	0.54558	0.00143012	1	0.0417567		2651.96	2530.13	1613.65	2354.54
AT1G75710	-0.817842	-0.153886	0.776083	7.67229e-08	1	5.89684e-07		492.781	533.252	278.408	479.11
AT1G76890	-0.534372	0.0859877	0.473021	1.16437e-10	1	3.26554e-08		1304.63	1177.53	902.205	1250.61
AT1G77680	-0.198618	0.107838	0.22434	0.0486335	0.996994	0.0174504		860.346	813.351	749.717	875.805
AT1G77740	-0.536246	-0.105866	0.37348	1.66588e-11	1	2.00913e-05		1541.7	1482.65	1064.32	1377.94
AT1G77855	-1.17328	-0.0420903	0.580023	4.34069e-09	1	0.0488363		112.864	77.3042	49.8555	74.9715
AT1G78020	-0.511916	0.0889664	0.565123	2.58701e-06	1	1.20509e-07		2064.83	2014.57	1449.37	2142.76
AT1G78170	-1.30352	-0.357099	0.8931	3.05709e-33	0.0765746	7.42698e-15		667.68	644.513	271.273	502.955
AT1G78460	-1.33159	-0.237226	0.751864	2.42101e-23	0.933651	6.22073e-07		475.684	375.943	190.106	318.876
AT1G79160	-0.757341	-0.114377	0.540297	1.32199e-07	1	0.000898923		550.986	514.238	327.704	474.838
AT2G01340	-1.41031	0.12373	1.05466	2.48373e-11	1	5.42971e-06		145.82	104.729	55.2795	114.387
AT2G01505	-0.870057	0.0215538	0.808383	2.40433e-06	1	2.73763e-05		131.344	123.68	71.2041	125.545
AT2G02950	-0.797988	0.0777685	0.670492	8.50846e-10	1	1.00297e-06		404.848	351.063	233.131	370.74
AT2G15050	-1.67728	-0.211949	1.1539	1.28384e-30	1	3.31527e-14		1895.95	1528.58	594.351	1319.71
AT2G15090	-0.612879	0.15566	0.570364	8.33581e-08	1	1.20377e-06		733.134	639.217	479.486	711.807
AT2G17550	-0.585722	-0.0326756	0.449029	5.08251e-06	1	0.00184627		548.371	510.331	365.413	498.999
AT2G20180	-0.773905	0.14077	0.612379	5.68244e-15	1	3.97808e-09		929.952	754.369	545.132	831.71
AT2G20670	-0.650434	0.283427	0.440791	7.44315e-11	0.240749	6.85244e-05		2051.72	1457.83	1308.54	1774.55
AT2G22200	-0.567055	0.388885	0.701038	0.023612	0.71001	0.00165883		147.995	124.09	100.15	162.352
AT2G23690	-0.732841	0.196627	0.852302	3.19702e-05	1	5.10148e-07		237.451	225.818	143.044	258.948
AT2G25490	-0.175413	-0.0405713	0.17834	0.0276561	1	0.0256429		3216.51	3314.72	2847.58	3222.22
AT2G28150	-0.221719	0.032601	0.296661	0.00865477	1	6.94771e-05		899.718	927.464	773.524	947.988
AT2G28550	-0.459064	-0.181283	0.354922	3.50121e-13	0.232676	1.03919e-07		2801.14	2954.93	2038.77	2606.12
AT2G28930	-0.529329	-0.137116	0.325505	1.65675e-08	0.992501	0.00439934		580.743	554.134	401.981	504.186
AT2G29340	-0.378497	0.0149036	0.449392	0.0183564	1	0.00216218		1446.34	1504.55	1114.79	1520.36
AT2G30070	-0.528419	-0.0956784	0.523263	7.61385e-08	1	1.50089e-07		573.003	610.246	397.932	571.651
AT2G30424	-0.7084	0.00333694	0.712488	2.60749e-05	1	3.13094e-05		150.839	150.569	91.7397	150.981
AT2G30520	-0.370667	0.197703	0.399793	3.30232e-06	0.355209	3.56246e-07		22575.3	20085.7	17463.2	23035.9
AT2G31070	-0.636502	0.0665709	0.581668	8.27721e-13	1	1.4552e-10		1564.1	1436.82	1006.53	1505.26
AT2G31380	-0.427646	0.128611	0.431437	5.2437e-11	0.824694	3.83956e-11		2923.72	2682.24	2178.37	2932.89
AT2G31730	-0.491832	0.266374	0.507879	0.0164677	0.952212	0.0124924		503.767	423.715	357.582	509.23
AT2G32010	-0.586349	0.0955329	0.346667	3.52316e-06	1	0.0367744		832.872	660.312	556.647	705.924
AT2G32530	-0.38613	0.259011	0.802469	0.00939665	0.638232	6.31991e-12		1189.66	1325.86	911.267	1587.19
AT2G33050	-0.551277	0.0373266	0.446165	8.50023e-05	1	0.00438177		566.997	514.314	388.018	527.833
AT2G35650	-0.435002	0.00926384	0.294142	1.81208e-05	1	0.0194514		482.579	434.943	357.423	437.827
AT2G36590	-0.824895	-0.150394	0.932634	0.0001039	1	5.69178e-06		241.386	288.9	137.176	260.312
AT2G36792	-0.924789	-0.223148	0.59231	1.7741e-05	1	0.0363033		126.907	117.883	67.2583	101.14
AT2G36970	-0.479307	-0.268066	0.486455	0.0416349	0.969885	0.041053		204.615	246.642	146.56	204.85
AT2G37380	-0.583046	0.189774	0.549745	0.0188913	1	0.039086		117.115	99.919	77.6805	113.859
AT2G37720	-1.3767	0.114168	1.51349	0.0117044	1	0.00360142		35.329	35.973	13.7373	38.8729
AT2G38750	-1.195	0.0404435	0.871921	2.03024e-08	1	0.000200558		985.635	766.538	431.104	788.335
AT2G38760	-0.69806	0.289493	0.523693	0.00139554	0.984483	0.0495674		264.192	192.208	163.532	234.955
AT2G39710	-0.752685	0.243778	0.935558	6.07664e-09	0.769506	5.39338e-14		351.888	337.107	208.176	398.737
AT2G41180	-0.843214	0.0261705	0.779089	0.000846895	1	0.00338272		219.447	206.569	122.744	210.512
AT2G43010	-0.478623	0.248385	-0.302595	3.10197e-09	0.160417	0.00150638		2957	1448.74	2124.35	1720.87
AT2G43340	-0.280635	0.081571	0.520011	0.00968435	1	2.11304e-09		720.77	803.951	594.367	851.409
AT2G44230	-0.698649	0.0237067	0.413557	1.0445e-05	1	0.0485088		2316.22	1870.6	1428.72	1901.65
AT2G44670	-0.279796	0.0746429	0.43847	2.18398e-06	1	7.11281e-16		1896.14	2013.27	1564.84	2120.07
AT2G45160	-0.202502	-0.130185	0.21531	0.0121972	0.731469	0.00643877		1698.03	1874.24	1476.69	1712.54
AT3G10525	-0.550155	0.0499948	0.577348	7.71782e-08	1	1.52333e-08		798.306	786.409	546.565	814.288
AT3G13810	-0.334067	0.155018	0.406507	0.000207685	0.830219	1.88978e-06		768.663	726.702	611.801	809.266
AT3G16520	-0.360138	0.0907439	0.429251	0.00637757	1	0.000428294		4513.59	4446.3	3517.94	4734.74
AT3G16530	-0.578535	-0.110884	0.695625	0.00835737	1	0.000540782		923.614	1082.42	619.918	1002.42
AT3G18830	-0.50731	-0.229465	0.318201	6.45346e-06	0.64517	0.0264383		667.655	687.664	470.145	586.118
AT3G19030	-0.480218	0.154493	0.525682	6.32149e-05	1	7.72489e-06		1089.01	1010.63	781.579	1124.87
AT3G23410	-0.382417	0.17453	0.631744	6.19039e-05	0.763263	1.23077e-13		1270.06	1338.1	976.243	1510.97
AT3G25760	-0.640496	0.0348912	0.659802	0.0453613	1	0.0379764		329.571	326.172	212.163	334.184
AT3G47960	-0.463465	0.0564168	0.434937	4.24703e-08	1	5.01122e-07		1553.63	1465.24	1127.43	1523.87
AT3G50530	-0.415716	0.0327389	0.361504	4.71198e-05	1	0.000905424		1606.83	1513.91	1206.29	1548.92
AT3G50560	-0.679144	0.199058	1.01362	5.50971e-09	0.926835	1.92962e-20		1003.99	1103.45	627.822	1266.88
AT3G50570	-1.36631	0.22842	1.82449	5.83181e-05	1	4.89273e-09		75.4426	88.5322	29.1002	104.061
AT3G52740	-0.550809	-0.229678	0.411003	3.49789e-06	0.716851	0.00236759		555.261	591.781	381.092	504.676
AT3G53540	-0.255977	-0.198427	0.202134	0.0027307	0.232992	0.0481306		753.525	833.639	632.057	726.162
AT3G56000	-0.653379	0.0664429	0.575317	2.75554e-06	1	9.8674e-05		287.372	260.268	183.815	272.592
AT3G56370	-0.33896	-0.0115918	0.394593	8.35432e-07	1	3.47998e-09		3317.41	3476.34	2621.9	3448.42
AT3G57400	-0.464682	0.0740949	0.370123	1.27735e-05	1	0.00159472		1368.57	1218.04	994.241	1282.68
AT3G59060	-0.319016	0.141628	-3.15123	0.00617047	1	2.01325e-238		4468.32	365.713	3582.92	403.271
AT3G61970	-0.659599	0.131777	0.627048	0.00717088	1	0.0153016		120.098	106.743	75.741	116.966
AT4G00950	-0.565968	0.0869252	0.448253	0.000915016	1	0.0231413		554.723	481.702	375.565	511.452
AT4G01070	-0.417083	-0.0182718	0.328611	0.000185407	1	0.0092693		3595.54	3426.23	2694.49	3383.38
AT4G02420	-0.586771	0.0594357	0.441891	0.000326932	1	0.0220621		570.574	495.158	381.357	516.335
AT4G09760	-0.873956	-0.161698	0.409845	1.39755e-09	1	0.042108		819.719	665.221	448.297	594.796
AT4G11460	-0.605745	-0.0361206	0.439846	5.67422e-06	1	0.00422652		976.844	893.199	642.039	871.099
AT4G14620	-0.495546	0.135279	0.433312	0.00277638	1	0.0178018		293.292	256.05	208.58	281.257
AT4G15620	-0.588952	-0.125329	0.701997	0.0139127	1	0.00133309		557.742	658.02	370.991	603.365
AT4G15630	-0.803696	0.001212	0.858649	8.70823e-11	1	2.54976e-12		865.467	898.229	497.184	899.068
AT4G16380	-0.324529	0.0570541	0.243098	3.76163e-07	1	0.000620363		2455.22	2232.35	1962.22	2322.41
AT4G16563	-0.489951	0.196644	0.485497	0.00892431	1	0.0108808		576.308	501.023	410.526	574.628
AT4G18205	-1.04268	-0.22249	0.621865	8.30926e-08	1	0.00983985		615.647	537.017	300.06	460.393
AT4G18220	-0.531816	0.0929578	0.59078	0.0085612	1	0.00212044		716.5	700.404	497.245	747.149
AT4G18970	-0.314529	0.064152	-0.39307	0.0055739	1	0.000185867		2303.93	1349.77	1853.78	1411.03
AT4G19380	-0.943905	-0.0946013	1.17911	6.24507e-10	1	9.71335e-16		354.522	445.484	183.467	417
AT4G19520	-0.301088	0.0956549	0.561106	0.032565	1	1.44487e-07		344.222	385.468	278.656	411.916
AT4G23250	-0.344635	0.0200056	0.350698	0.0225021	1	0.0204094		771.616	764.158	609.221	774.583
AT4G23990	-0.680686	-0.137189	0.981645	0.0123516	1	1.91228e-05		147.726	199.897	92.3309	181.941
AT4G25830	-0.401471	0.184374	0.456048	0.0109106	1	0.00209287		703.11	643.608	533.584	731.532
AT4G30270	-0.670018	0.183677	0.702655	0.00275826	1	0.00137562		4691.33	4225.52	2949.45	4799.3
AT4G32480	-1.21126	0.20473	1.0376	1.19282e-16	1	6.05165e-12		418.258	321.962	180.571	370.915
AT4G35783	-1.00613	-0.0721329	1.17215	0.0013429	1	6.94771e-05		52.0922	61.2864	25.739	58.4522
AT4G36220	-0.502031	0.0381738	0.460691	4.76589e-08	1	1.01526e-06		6651.45	6295.64	4699.42	6464.57
AT4G36240	-0.791745	-0.212097	0.567976	2.78081e-06	1	0.00423336		218.022	217.277	126.489	187.404
AT4G37450	-0.37483	0.19862	0.555472	0.0314543	0.989159	0.000101919		1533.61	1515.24	1182.63	1738.88
AT4G38520	-0.188391	-0.0411124	0.20128	0.0388194	1	0.0227765		1977.74	2054.09	1734.22	1995.48
AT5G01810	-0.48675	0.173024	0.428925	1.6542e-11	0.499286	7.33833e-09		4456.26	3796.56	3179.1	4280.77
AT5G03090	-2.96666	0.729035	3.09355	0.038429	1	0.0275971		8.31727	5.53282	1.05815	9.12566
AT5G03120	-0.516971	0.442313	0.485154	0.0140836	0.314775	0.0288296		1141.47	822.371	798.407	1117.28
AT5G03390	-0.534877	0.1437	0.513377	0.0035324	1	0.0073253		189.168	168.871	130.98	186.622
AT5G04530	-0.599655	-0.162231	0.460942	8.07591e-10	0.950286	1.10843e-05		1184.72	1204.63	782.066	1076.01
AT5G06530	-0.500559	0.0844933	0.69572	9.53727e-07	1	3.89281e-13		1875.55	2025.78	1327.58	2148.03
AT5G07670	-0.373809	0.190823	0.483942	0.0132034	0.964781	0.000284531		296.341	278.993	227.442	318.234
AT5G09620	-0.365161	-0.0220624	0.289844	0.00338113	1	0.0485393		1196.9	1154.59	929.608	1136.87
AT5G10150	-0.579715	-0.155773	0.44476	7.01168e-08	0.996994	0.000153326		998.847	1014.53	671.576	910.789
AT5G11060	-0.713165	-0.0172067	0.590109	2.98075e-08	1	1.54196e-05		756.909	702.748	461.331	694.552
AT5G11590	-1.22344	-0.420031	1.03285	1.03038e-10	0.355209	3.01042e-07		118.867	139.708	51.3111	104.494
AT5G14120	-0.619116	0.198839	0.457285	1.10179e-10	0.73871	9.5882e-06		3148.9	2453.06	2051.63	2815.54
AT5G15310	-0.943611	0.164322	0.853727	2.49806e-14	1	1.45984e-11		670.939	562.869	349.495	630.878
AT5G15740	-0.425757	-0.0325498	0.326516	5.2771e-05	1	0.00663744		1395.42	1333.94	1040.29	1304.09
AT5G16560	-0.891257	-0.117393	0.655472	2.07322e-09	1	6.70087e-05		332.326	306.177	177.812	282.44
AT5G17700	-1.32394	0.0776038	1.28238	1.74099e-06	1	5.06031e-06		460.218	424.204	183.949	447.736
AT5G18590	-0.269294	0.110539	0.196496	0.000519148	0.969885	0.0401262		920.083	812.263	765.15	876.633
AT5G21100	-0.396052	0.0676099	0.516867	0.00666829	1	7.01075e-05		1757.75	1824.21	1337.65	1911.73
AT5G21482	-0.666368	-0.0929551	0.526571	4.9263e-07	1	0.000280212		524.253	506.85	330.656	475.337
AT5G23280	-0.591239	0.00592125	0.474855	7.01993e-09	1	1.34265e-05		879.189	808.612	584.173	812.125
AT5G25220	-0.313912	0.0547962	0.319366	0.00121686	1	0.000994089		1690.38	1634.6	1362.55	1697.36
AT5G25280	-0.324371	0.187739	0.315919	8.69257e-05	0.430109	0.000178375		1865.39	1627.19	1489.3	1853.82
AT5G38530	-0.563373	-0.0477234	0.695316	1.67832e-05	1	2.30517e-08		1239.06	1404.06	838.856	1358.52
AT5G38970	-1.08245	-0.196789	0.718051	2.70496e-09	1	0.000907666		124.216	111.177	58.5148	97.1574
AT5G41410	-1.12606	-0.258538	0.706318	3.69374e-20	0.711338	1.89614e-07		474.862	425.32	218.448	355.65
AT5G42030	-0.379756	0.0493436	0.295308	6.34661e-05	1	0.0062861		1224.06	1115.52	942.008	1155
AT5G44060	-0.312025	0.145537	0.315679	0.0149917	1	0.0149309		547.296	496.341	440.48	548.845
AT5G44574	-0.880028	-0.206112	0.950926	0.0185098	1	0.00834001		68.873	83.8292	37.795	72.5972
AT5G45650	-0.458915	0.15068	0.78342	0.00745651	1	2.43253e-08		441.722	497.387	320.573	552.184
AT5G45850	-1.9538	-0.000393265	1.79983	8.78537e-05	1	0.000621686		34.49	31.1342	9.09979	31.2025
AT5G47560	-0.27093	0.212555	0.28125	0.0405272	0.649399	0.0309094		7494.57	6515.11	6214.16	7549.27
AT5G47610	-0.574727	0.0676135	0.722666	2.14558e-05	1	1.60922e-08		861.534	911.265	580.257	955.215
AT5G49360	-1.03278	0.0701187	0.573113	2.45169e-15	1	0.000120086		8375.98	5802.05	4093.98	6090.86
AT5G53020	-0.632077	-0.125376	0.42462	2.16195e-06	1	0.00824182		480.502	453.693	310.144	416.361
AT5G53500	-0.605872	0.0714745	0.417552	3.17377e-14	1	1.48464e-06		1516.22	1266.59	997.473	1331.47
AT5G54160	-0.363842	0.0209728	0.265062	0.000962791	1	0.049268		14339.8	13198.3	11146.1	13392.1
AT5G55620	-0.89486	-0.0420337	0.763814	1.07445e-08	1	2.78647e-06		2075.02	1951.17	1117.2	1895.36
AT5G56840	-1.16481	-0.206504	1.21159	0.00743709	1	0.00496701		38.3297	45.4769	16.8287	39.2664
AT5G56860	-0.368825	-0.0205078	0.372601	0.018638	1	0.0180364		991.249	1007.5	767.799	993.307
AT5G57180	-0.526842	0.0201991	0.620435	0.00199264	1	0.00010195		1204.09	1266.06	835.192	1283.79
AT5G57800	-0.295263	0.128522	0.33153	0.00411278	0.996994	0.000710918		4028.25	3779.66	3285.22	4131.8
AT5G59730	-0.427918	0.0826863	0.336103	6.67883e-06	1	0.00140124		1178.41	1044.63	878.918	1106.62
AT5G60710	-0.342	-0.0096734	0.323724	1.67493e-06	1	1.07053e-05		1083.27	1076.82	854.478	1069.5
AT5G60970	-0.53422	0.00580824	0.545905	0.000152693	1	0.0001186		329.922	330.709	226.798	332.185
AT5G61270	-0.839579	-0.298945	-3.43077	1.01665e-16	0.948631	9.47816e-140		1457.33	92.6349	815.974	75.5522
AT5G62100	-0.523827	0.118449	0.581428	0.00022702	1	2.63008e-05		487.168	467.515	339.796	507.709
AT5G62730	-1.37223	-0.0299364	1.00684	2.28723e-06	1	0.00273889		111.182	88.3078	43.0154	86.5207
AT5G65683	-0.76453	-0.303607	0.563631	8.59124e-07	0.733806	0.00123974		730.691	785.889	430.375	636.867
AT5G67280	-1.02812	-0.00582274	0.809127	1.32166e-15	1	1.96123e-09		850.199	733.569	417.625	730.818
AT5G67480	-0.442086	-0.11807	0.42231	0.0129778	1	0.024416		201.223	216.636	148.791	199.657

## Sheet: Table S3
Table S3. PIF7 direct targets and shade regulated genes
	This data is presented in Fig. 3 and is based on re-analyisis of PIF7 ChIP-seq dateset (Willige et al, 2021) and a list of PIF457-dependent genes from the RNA-seq (1h of LRFR).
	LEGEND
	gene_id	-	gene identifier
	Symbol	-	gene name/symbol
	entrezid	-	gene entrezid
	Regulation	-	UP for up-regulated genes and DOWN for down-regulated genes
gene_id	symbol	entrezid	Regulation
AT1G01110	IQD18	839394	UP
AT1G01260	AT1G01260	839545	UP
AT1G02340	HFR1	839300	UP
AT1G02350	AT1G02350	839490	UP
AT1G03610	AT1G03610	838961	UP
AT1G03990	AT1G03990	839342	UP
AT1G04180	YUC9	837024	UP
AT1G04240	SHY2	839570	UP
AT1G05870	AT1G05870	837097	UP
AT1G06410	TPS7	837152	UP
AT1G07670	ECA4	837280	UP
AT1G08570	ACHT4	837379	UP
AT1G09250	AT1G09250	837446	UP
AT1G10560	PUB18	837597	UP
AT1G11960	AT1G11960	837748	UP
AT1G13245	RTFL17	837884	UP
AT1G14910	AT1G14910	838056	UP
AT1G14920	GAI	838057	UP
AT1G18400	BEE1	838421	UP
AT1G19320	AT1G19320	838514	UP
AT1G21050	AT1G21050	838699	UP
AT1G21060	AT1G21060	838700	UP
AT1G21830	AT1G21830	838785	UP
AT1G22060	AT1G22060	838811	UP
AT1G49730	AT1G49730	841396	UP
AT1G49780	PUB26	841401	UP
AT1G60190	PUB19	842314	UP
AT1G62950	AT1G62950	842597	UP
AT1G68020	ATTPS6	843130	UP
AT1G68550	CRF10	843184	UP
AT1G68560	XYL1	843185	UP
AT1G68670	AT1G68670	843197	UP
AT1G69010	BIM2	843233	UP
AT1G69160	AT1G69160	843247	UP
AT1G69570	AT1G69570	843293	UP
AT1G73480	AT1G73480	843683	UP
AT1G74450	AT1G74450	843786	UP
AT1G74670	GASA6	843806	UP
AT1G75450	CKX5	843881	UP
AT1G75500	WAT1	843886	UP
AT1G78700	BEH4	844206	UP
AT1G80280	AT1G80280	844368	UP
AT2G01150	RHA2B	814644	UP
AT2G01570	RGA1	814686	UP
AT2G05790	AT2G05790	815130	UP
AT2G14960	GH3.1	815985	UP
AT2G18090	AT2G18090	816321	UP
AT2G18790	PHYB	816394	UP
AT2G20750	EXPB1	816604	UP
AT2G21200	AT2G21200	816657	UP
AT2G22810	ACS4	816812	UP
AT2G23170	GH3.3	816849	UP
AT2G27050	EIL1	817247	UP
AT2G38120	AUX1	818390	UP
AT2G39010	PIP2E	818487	UP
AT2G39870	AT2G39870	818574	UP
AT2G41640	AT2G41640	818762	UP
AT2G41760	AT2G41760	818775	UP
AT2G42870	PAR1	818887	UP
AT2G44910	HB4	819100	UP
AT2G45310	GAE4	819139	UP
AT2G45600	AT2G45600	819168	UP
AT2G45610	AT2G45610	819169	UP
AT2G46270	GBF3	819235	UP
AT2G46970	PIL1	819311	UP
AT2G47160	BOR1	819329	UP
AT3G02140	TMAC2	821182	UP
AT3G02570	MEE31	820656	UP
AT3G04860	AT3G04860	819646	UP
AT3G04910	WNK1	819651	UP
AT3G05120	GID1A	819674	UP
AT3G05640	AT3G05640	819731	UP
AT3G05880	RCI2A	819757	UP
AT3G06868	AT3G06868	6241205	UP
AT3G07350	F21O3.6		UP
AT3G08630	AT3G08630	820010	UP
AT3G08640	AT3G08640	820011	UP
AT3G11490	AT3G11490	820322	UP
AT3G12600	NUDT16	820440	UP
AT3G12920	BRG3	820477	UP
AT3G15210	ERF4	820752	UP
AT3G15770	AT3G15770	820820	UP
AT3G17510	CIPK1	821016	UP
AT3G21320	AT3G21320	821686	UP
AT3G23030	IAA2	821877	UP
AT3G23050	IAA7	821879	UP
AT3G23635	RTFL13	28719310	UP
AT3G23640	HGL1	821944	UP
AT3G24520	HSFC1	822047	UP
AT3G25717	RTFL16	822160	UP
AT3G29575	AFP3	822619	UP
AT3G44610	AT3G44610	823587	UP
AT3G45850	AT3G45850	823728	UP
AT3G48260	WNK3	823984	UP
AT3G50750	BEH1	824239	UP
AT3G50800	AT3G50800	824244	UP
AT3G51670	AT3G51670	824330	UP
AT3G53180	NodGS	824484	UP
AT3G55730	MYB109	824739	UP
AT3G55840	AT3G55840	824750	UP
AT3G57550	AGK2	824922	UP
AT3G57800	AT3G57800	825530	UP
AT3G58120	BZIP61	824981	UP
AT3G58620	TTL4	825031	UP
AT3G58640	AT3G58640	825033	UP
AT3G58850	PAR2	825054	UP
AT3G61460	BRH1		UP
AT3G61830	ARF18	825356	UP
AT3G62100	IAA30	825383	UP
AT3G62650	AT3G62650	825439	UP
AT3G62660	GATL7	825440	UP
AT3G63440	CKX6	825519	UP
AT4G00820	iqd17	828002	UP
AT4G01250	WRKY22	827896	UP
AT4G09890	AT4G09890	826579	UP
AT4G16780	HB-2	827384	UP
AT4G17460	HAT1	827457	UP
AT4G21930	AT4G21930	828282	UP
AT4G22190	AT4G22190	828310	UP
AT4G22780	ACR7	828377	UP
AT4G27310	BBX28	828839	UP
AT4G28240	WIP1		UP
AT4G28640	IAA11	828982	UP
AT4G28720	YUC8	828993	UP
AT4G30410	AT4G30410	829164	UP
AT4G31380	FLP1	28720195	UP
AT4G31390	ACDO1	829266	UP
AT4G32272	AT4G32272	5008177	UP
AT4G32280	IAA29	829361	UP
AT4G32290	AT4G32290	829363	UP
AT4G35470	PIRL4	829699	UP
AT4G35840	AT4G35840	829738	UP
AT4G36780	BEH2	829831	UP
AT4G37770	ACS8	829933	UP
AT4G39050	AT4G39050	830060	UP
AT4G39400	BRI1	830095	UP
AT4G39800	MIPS1	830139	UP
AT5G02190	PCS1	831845	UP
AT5G02200	FHL	830832	UP
AT5G02540	AT5G02540	831913	UP
AT5G03230	AT5G03230	831900	UP
AT5G07000	ST2B	830591	UP
AT5G07010	ST2A	830592	UP
AT5G08130	BIM1	830708	UP
AT5G11970	AT5G11970	831070	UP
AT5G12040	AT5G12040	831077	UP
AT5G12050	AT5G12050	831078	UP
AT5G13740	ZIF1	831219	UP
AT5G16023	RTFL18	28721166	UP
AT5G16030	AT5G16030	831460	UP
AT5G20190	AT5G20190	832142	UP
AT5G25460	DGR2	832620	UP
AT5G39860	PRE1	833982	UP
AT5G43890	YUC5	834411	UP
AT5G44260	AT5G44260	834449	UP
AT5G46240	KAT1	834666	UP
AT5G47370	HAT2	834784	UP
AT5G47380	AT5G47380	834785	UP
AT5G47820	FRA1	834833	UP
AT5G48900	AT5G48900	834948	UP
AT5G52890	AT5G52890	835366	UP
AT5G52900	MAKR6	835367	UP
AT5G54470	BBX29	835535	UP
AT5G54510	DFL1	835539	UP
AT5G54585	AT5G54585	835547	UP
AT5G54590	CRLK1	835548	UP
AT5G58440	SNX2a	835957	UP
AT5G60680	AT5G60680	836189	UP
AT5G60840	AT5G60840	836205	UP
AT5G60850	OBP4	836206	UP
AT5G60860	RABA1f	836207	UP
AT5G62000	ARF2	836321	UP
AT5G62220	GT18	836343	UP
AT5G62280	AT5G62280	836349	UP
AT5G66080	AT5G66080	836740	UP
AT5G66580	AT5G66580	836790	UP
AT5G66590	AT5G66590	836791	UP
AT1G28670	ARAB-1	839767	DOWN
AT2G43340	AT2G43340	818935	DOWN
AT3G57400	AT3G57400	824907	DOWN
AT5G01810	CIPK15	830556	DOWN

## Sheet: Table S4a
Table S4a. Differentially expressed genes in RNA-seq in response to LRFR
	Legend
	DEGs	-	differentially expressed genes
	cluster	-	hierarchical clustering
	gene_id	-	gene identifier
	symbol	-	gene name
	entrezid
	log2 Fold Change
	logFC_WT_L1vsH	-	log2FC in a comparison of LRFR 1h versus HRFR in Col-0
	logFC_WT_L25vsH	-	log2FC in a comparison of LRFR 25h versus HRFR in Col-0
	logFC_p457_L1vsH	-	log2FC in a comparison of LRFR 1h versus HRFR in pif457
	logFC_p457_L25vsH	-	log2FC in a comparison of LRFR 25h versus HRFR in pif457
	p adjusted
	padj_WT_L1vsH	-	p adjusted value for the comparison of LRFR 1h versus HRFR in Col-0
	padj_WT_L25vsH	-	p adjusted value for the comparison of LRFR 25h versus HRFR in Col-0
	padj_p457_L1vsH	-	p adjusted value for the comparison of LRFR 1h versus HRFR in pif457
	padj_p457_L25vsH	-	p adjusted value for the comparison of LRFR 25h versus HRFR in pif457
cluster	gene_id	symbol	entrezgene_id	logFC_WT_L1vsH	logFC_WT_L25vsH	logFC_p457_L1vsH	logFC_p457_L25vsH	padj_WT_L1vsH	padj_WT_L25vsH	padj_p457_L1vsH	padj_p457_L25vsH
1	AT4G28240			1.39584	0.3821	0.379859	0.0958257	1.85221e-37	0.00503539	0.1164	0.858955
1	AT5G49630	AAP6	835025	0.691688	0.724552	-0.0110769	0.0458445	0.0312794	0.00938708	1	0.981098
1	AT3G28860	ABCB19	822519	0.640348	0.309411	-0.0589851	0.0606277	1.03055e-15	0.000647604	1	0.878968
1	AT4G31390	ACDO1	829266	0.721864	0.290182	0.118445	-0.00565632	3.28019e-08	0.0840882	1	0.996653
1	AT5G65890	ACR1	836718	0.680572	0.260613	0.26222	0.300219	3.86741e-08	0.122718	0.720832	0.135175
1	AT4G22780	ACR7	828377	0.618607	0.0737607	0.175568	0.0158874	0.00185894	0.869325	1	0.993435
1	AT4G08040	ACS11	826317	1.21139	0.0781641	0.129524	-0.293921	5.25504e-05	0.9212	1	0.765642
1	AT2G22810	ACS4	816812	4.91996	3.17547	-0.0596863	-1.55966	4.29458e-39	1.39146e-15	1	0.00303471
1	AT5G65800	ACS5	836709	0.881931	-0.114123	-0.462685	-0.138153	0.0227233	0.893541	1	0.946729
1	AT4G37770	ACS8	829933	5.12515	2.10701	1.21921	1.18225	3.9427e-69	6.18084e-11	0.343254	0.093798
1	AT4G34970	ADF9	829649	0.966016	1.10437	0.245226	-0.103916	0.120224	0.0201652	1	0.967345
1	AT3G29575	AFP3	822619	1.64817	1.43258	0.241598	0.670065	7.5286e-17	1.16906e-12	1	0.0143132
1	AT3G57550	AGK2	824922	0.727442	0.221395	0.208957	0.228119	1.47179e-23	0.0181543	0.310924	0.0349047
1	AT3G13970	APG12B	820611	0.718217	0.473414	0.246764	0.0783803	0.0137827	0.139656	1	0.957104
1	AT3G61830	ARF18	825356	1.35565	0.359768	-0.00805559	-0.0327977	2.05089e-47	0.00308196	1	0.961608
1	AT3G59900	ARGOS	825160	0.950363	0.760417	0.325795	0.359873	0.0232153	0.0651678	1	0.780212
1	AT1G01260	AT1G01260	839545	1.44128	0.236007	0.25579	0.210763	6.1868e-61	0.0686665	0.393708	0.245932
1	AT1G02350	AT1G02350	839490	2.84623	1.48084	1.69589	1.3219	1.52178e-73	4.82014e-18	2.33064e-16	8.76754e-10
1	AT1G02380	AT1G02380	837745	0.843677	0.13889	0.519238	0.153322	5.10767e-06	0.730565	0.275172	0.85438
1	AT1G02660	AT1G02660	839544	0.816969	0.0158747	0.499203	0.0506073	1.65829e-07	0.975509	0.165539	0.963505
1	AT1G03610	AT1G03610	838961	0.768501	0.00174154	0.164925	-0.0523285	9.73664e-11	0.996333	1	0.942527
1	AT1G03990	AT1G03990	839342	4.45021	0.0326155	0.63123	0.712662	1.86064e-10	0.99032	1	0.852303
1	AT1G05870	AT1G05870	837097	0.854069	0.743543	0.064575	0.297967	1.013e-22	4.90018e-17	1	0.0158764
1	AT1G09250	AT1G09250	837446	1.42026	0.281612	0.126343	-0.0818001	2.69213e-53	0.0246559	1	0.86275
1	AT1G11960	AT1G11960	837748	0.609379	0.357791	0.126021	0.189484	1.84112e-05	0.029447	1	0.61289
1	AT1G15800	AT1G15800	838149	1.24503	0.636457	0.236093	0.217255	6.71018e-10	0.00956212	1	0.781599
1	AT1G19320	AT1G19320	838514	1.94009	-0.456665	1.0127	2.41182	0.0461315	0.813467	1	0.534163
1	AT1G21050	AT1G21050	838699	1.44913	0.375184	0.239309	-0.018225	1.76427e-52	0.00137232	0.597926	0.983664
1	AT1G21060	AT1G21060	838700	0.790727	0.446179	0.161823	0.223266	1.3118e-12	0.000332014	1	0.326844
1	AT1G21830	AT1G21830	838785	1.38522	0.653647	0.111543	-0.0145756	1.46495e-16	0.000729676	1	0.994009
1	AT1G23340	AT1G23340	838943	0.708327	0.201235	0.00183605	0.00121374	0.00010285	0.514003	1	0.999033
1	AT1G29430	AT1G29430	839819	1.34979	0.661636	0.334599	-0.00291521	2.73932e-36	1.87797e-08	0.239562	0.997806
1	AT1G29450	AT1G29450	839821	1.84323	0.7028	0.633653	0.281274	2.85797e-40	1.08367e-05	0.00565055	0.426182
1	AT1G29460	AT1G29460	839822	2.09598	1.10695	0.843203	0.633709	2.43801e-36	1.396e-09	0.00236671	0.0210526
1	AT1G29465	AT1G29465	6240728	1.21397	0.494971	0.291201	0.180448	2.2481e-17	0.0060165	0.926835	0.742968
1	AT1G29490	AT1G29490	839826	4.60359	3.95254	0.803918	-0.388923	8.85363e-07	3.84946e-05	1	0.955725
1	AT1G29500	AT1G29500	839827	1.51517	0.83695	0.509323	0.25482	3.46988e-30	6.04094e-09	0.0475988	0.44814
1	AT1G30190	AT1G30190	839899	2.84128	2.08733	-2.34602	-0.24035	0.0302844	0.129019	0.948631
1	AT1G32920	AT1G32920	28717292	0.761881	0.0815939	0.238594	-0.0285564	1.98034e-06	0.834957	0.989675	0.982414
1	AT1G33790	AT1G33790	840271	0.634098	-0.182226	0.0242784	-0.571368	0.00342006	0.623718	1	0.0187335
1	AT1G36940	AT1G36940	840603	0.819471	0.272625	-0.0348066	-0.505112	0.00633971	0.572528	1	0.310077
1	AT1G48330	AT1G48330	841253	0.837369	0.527168	0.198124	0.307349	0.00043032	0.0544548	1	0.568955
1	AT1G52190	AT1G52190	841649	1.00937	0.57219	0.0503104	0.00348876	1.7306e-06	0.0180758	1	0.998295
1	AT1G53163	AT1G53163	5007796	0.969972	0.336659	0.34811	-0.345828	0.014049	0.583085	1	0.789057
1	AT1G54200	AT1G54200	841860	1.41044	1.1689	0.692223	0.865815	2.04412e-31	6.06199e-21	0.000200971	1.67276e-08
1	AT1G62950	AT1G62950	842597	0.877364	0.345553	0.10716	0.316611	2.83437e-13	0.0242035	1	0.122724
1	AT1G65920	AT1G65920	842904	1.14665	0.626091	0.0147925	0.0047097	1.27495e-23	1.12719e-06	1	0.997198
1	AT1G67050	AT1G67050	843025	0.994557	0.124775	0.137272	0.123836	5.59482e-09	0.752761	1	0.88633
1	AT1G67900	AT1G67900	843118	2.34151	0.529451	0.292774	-0.159972	2.17051e-112	9.15046e-06	0.393708	0.60678
1	AT1G69160	AT1G69160	843247	0.738945	0.343462	0.287811	0.0286585	1.92538e-16	0.000845748	0.14706	0.963165
1	AT1G69570	AT1G69570	843293	1.47526	0.237627	0.489684	-0.163381	5.23962e-40	0.16952	0.00644829	0.664678
1	AT1G73480	AT1G73480	843683	1.46207	0.792165	0.156038	0.356555	3.86643e-09	0.00509725	1	0.58459
1	AT1G78450	AT1G78450	844181	0.666628	0.361211	-0.122072	-0.337225	0.0247431	0.310205	1	0.567455
1	AT2G18010	AT2G18010	28718283	4.30425	3.26828	0.372258	0.712744	2.91615e-22	2.18876e-12	1	0.578785
1	AT2G18969	AT2G18969	6240648	1.48376	0.995226	-0.0976451	0.222082	8.4778e-05	0.0214087	1	0.90193
1	AT2G18970	AT2G18970	816414	2.36977	1.64474	1.03764	0.248382	0.0298017	0.166935	0.977912	0.95481
1	AT2G20835	AT2G20835	816616	0.933033	0.167727	-0.18718	-0.177685	4.2352e-05	0.718533	1	0.86275
1	AT2G21200	AT2G21200	816657	1.37443	1.0491	0.390245	0.585088	0.00013805	0.00616938	1	0.533061
1	AT2G28040	AT2G28040	817348	1.30075	0.0978718	-0.510854	-0.646627	0.00252506	0.933421	1	0.577643
1	AT2G28050	AT2G28050	817349	1.58125	0.5661	0.209007	0.237673	5.24277e-13	0.0564066	1	0.782752
1	AT2G28400	AT2G28400	817388	1.88734	-0.234205	-0.11942	0.0708278	2.9889e-13	0.72434	1	0.973467
1	AT2G31010	AT2G31010	817652	0.833407	-0.294788	-0.0779312	-0.398458	8.85363e-07	0.239523	1	0.132633
1	AT2G37030	AT2G37030	818278	3.67097	2.3472	-0.0810699	-0.584215	4.11381e-09	0.000981027	1	0.807166
1	AT2G39870	AT2G39870	818574	1.43308	-0.28618	-0.0719295	-0.217668	3.79849e-31	0.116854	1	0.490101
1	AT2G41640	AT2G41640	818762	0.638678	-0.111709	-0.0644821	-0.327224	0.00268107	0.799055	1	0.436135
1	AT2G41760	AT2G41760	818775	0.597245	0.624762	-0.0099015	0.209577	5.31333e-09	5.42567e-10	1	0.318562
1	AT2G45600	AT2G45600	819168	1.05496	0.520706	0.31906	0.402839	1.53074e-05	0.0835663	1	0.473747
1	AT2G45610	AT2G45610	819169	2.18903	-0.968347	-0.297526	0.260299	0.000152693	0.432414	1	0.974069
1	AT3G04860	AT3G04860	819646	0.81267	0.190677	0.187065	0.231916	3.86634e-07	0.518565	1	0.572778
1	AT3G05640	AT3G05640	819731	1.07256	-0.193931	-0.364641	-0.426534	1.47679e-05	0.714313	1	0.455246
1	AT3G06868	AT3G06868	6241205	0.726695	0.271236	0.42091	0.240833	3.63904e-13	0.0358358	0.00385701	0.173284
1	AT3G08570	AT3G08570	820004	1.22729	0.996201	0.35854	0.530403	0.000346927	0.00459077	1	0.419486
1	AT3G08640	AT3G08640	820011	0.990035	0.356597	-0.0387825	0.114772	6.16707e-20	0.00695717	1	0.787971
1	AT3G11490	AT3G11490	820322	1.11143	0.484237	-0.0454859	0.107528	3.84669e-33	3.12655e-06	1	0.765642
1	AT3G13980	AT3G13980	820612	0.647623	0.595733	0.598654	0.35382	0.000152693	0.000407254	0.0253203	0.251161
1	AT3G17100	AT3G17100	820967	0.851476	0.174173	0.0663445	-0.128271	6.83682e-29	0.122718	1	0.541532
1	AT3G21320	AT3G21320	821686	7.77648	6.3898	2.01279	1.40687	1.1014e-11	5.51083e-08	1	0.838202
1	AT3G21330	AT3G21330	821687	6.63552	3.55952	1.54823	1.2604	2.92926e-118	2.41808e-32	0.00276255	0.0104399
1	AT3G28420	AT3G28420	822472	1.97001	0.491409	0.659726	0.239218	2.22848e-08	0.434879	0.900572	0.897821
1	AT3G42800	AT3G42800	823322	1.90433	1.74343	-0.439073	-0.423219	1.71607e-08	3.14118e-07	1	0.706925
1	AT3G44610	AT3G44610	823587	0.876521	0.323018	0.123244	-0.0324368	5.82789e-15	0.0244861	1	0.966431
1	AT3G50340	AT3G50340	824196	2.23941	0.733721	0.100403	-0.0131937	4.09225e-60	4.10107e-06	1	0.993901
1	AT3G50800	AT3G50800	824244	3.82795	1.35369	0.281109	0.340433	2.9457e-72	1.64243e-07	1	0.627557
1	AT3G51238	AT3G51238	6240218	0.863964	0.428425	0.262429	-0.284168	0.04387	0.430699	1	0.840926
1	AT3G51660	AT3G51660	824329	1.44297	-0.155637	-0.304997	0.123209	1.8898e-16	0.726981	1	0.906134
1	AT3G51670	AT3G51670	824330	0.852878	0.0914401	0.047314	0.0691414	3.9567e-16	0.691881	1	0.904838
1	AT3G55240	AT3G55240	824690	2.43721	1.44626	1.41828	2.0301	9.33412e-21	2.59227e-07	4.60019e-05	2.46784e-12
1	AT3G55840	AT3G55840	824750	1.27768	-0.0903331	0.0884837	-0.0127716	0.0382444	0.950699	1	0.997564
1	AT3G56770	AT3G56770	824844	1.90501	-0.037079	-0.83228	-0.30156	0.0303295	0.987748	1	0.933632
1	AT3G57800	AT3G57800	825530	0.891927	0.152303	0.408541	0.269281	5.043e-30	0.217211	0.000135409	0.0226899
1	AT3G58630	AT3G58630	825032	0.649192	-0.0820577	-0.0414496	-0.108629	3.19728e-07	0.780966	1	0.841834
1	AT3G58640	AT3G58640	825033	1.48854	0.247849	0.0588955	0.0572174	3.73412e-47	0.0981624	1	0.931125
1	AT3G62070	AT3G62070	825380	2.17637	0.994048	0.684228	0.902566	3.09731e-15	0.00225294	0.61321	0.0322489
1	AT4G09890	AT4G09890	826579	0.75344	0.601896	0.171552	0.180669	5.59559e-10	1.65967e-06	1	0.569989
1	AT4G10150	AT4G10150	826606	1.06267	0.812826	0.0407473	0.366291	5.63378e-09	2.11094e-05	1	0.315186
1	AT4G11950	AT4G11950	826802	1.32302	0.182298	-0.0890102	-0.0783762	0.0381594	0.892376	1	0.984938
1	AT4G16500	AT4G16500	827348	0.690407	-0.0849747	0.0868133	0.0560425	2.29183e-09	0.752036	1	0.93799
1	AT4G16770	AT4G16770	827383	1.27376	0.655834	0.0849121	0.239465	1.23859e-14	0.000620583	1	0.62878
1	AT4G21930	AT4G21930	828282	2.58483	2.36148	0.393033	1.48805	9.26722e-05	0.000348626	1	0.168116
1	AT4G22190	AT4G22190	828310	0.951918	0.320597	0.281951	0.162914	6.55099e-31	0.00112874	0.113121	0.387701
1	AT4G24275	AT4G24275	828530	1.25045	0.484785	-0.245274	-0.00836411	1.79962e-09	0.0863055	1	0.996897
1	AT4G25260	AT4G25260	828629	1.51755	0.515884	0.156263	0.192779	6.54677e-26	0.00333613	1	0.691047
1	AT4G27280	AT4G27280	828836	1.05811	-0.0772225	0.251638	0.285217	8.55493e-15	0.831871	0.946128	0.303312
1	AT4G30410	AT4G30410	829164	0.712767	0.349129	0.111154	0.0888011	2.65276e-05	0.103165	1	0.926303
1	AT4G32272	AT4G32272	5008177	0.893798	0.264387	0.00664183	0.0252235	5.18083e-17	0.0843324	1	0.9781
1	AT4G32285	AT4G32285	829362	0.735935	0.24544	0.132057	0.148959	3.39003e-25	0.0045516	0.948631	0.322802
1	AT4G32290	AT4G32290	829363	1.01564	0.488998	0.138549	0.179134	4.40439e-14	0.00187801	1	0.690247
1	AT4G34760	AT4G34760	829628	0.940177	0.309034	-0.0921672	-0.194279	8.7027e-37	0.00068661	1	0.153434
1	AT4G34770	AT4G34770	829629	3.54965	1.67259	0.864745	0.273645	2.08121e-16	0.00169008	0.966207	0.931125
1	AT4G38825	AT4G38825	6241125	2.84528	1.26973	0.793552	-0.223321	4.87299e-15	0.00543652	0.897637	0.935762
1	AT4G38860	AT4G38860	830041	0.70097	0.059723	0.242232	-0.0167924	4.36115e-22	0.721147	0.124612	0.977597
1	AT5G02760	AT5G02760	831234	2.8632	0.953034	0.398808	-0.489622	1.46516e-92	7.13538e-10	0.393708	0.0244423
1	AT5G02865	AT5G02865	28720505	4.22773	2.06143	2.78366	2.29867	8.80054e-56	7.55744e-12	1.68461e-09	1.32839e-06
1	AT5G03230	AT5G03230	831900	0.828402	0.917266	0.490907	0.535781	9.95583e-06	3.06776e-07	0.340694	0.0402693
1	AT5G06930	AT5G06930	830584	0.68155	0.495474	0.0728553	0.0858515	1.53146e-08	0.00011261	1	0.889232
1	AT5G11970	AT5G11970	831070	0.623375	0.0336603	-0.00762139	0.21652	1.44359e-05	0.93283	1	0.511284
1	AT5G12050	AT5G12050	831078	2.98928	1.37469	1.10071	0.978788	1.85709e-123	3.46011e-25	6.14665e-14	3.12345e-11
1	AT5G14920	AT5G14920	831344	1.30013	0.342359	0.169716	-0.378892	1.19096e-13	0.198048	1	0.325569
1	AT5G16030	AT5G16030	831460	0.84915	0.0783936	0.392219	0.212282	1.52306e-12	0.780627	0.0986659	0.437353
1	AT5G18030	AT5G18030	831670	2.98799	1.73322	1.77522	1.45011	4.29132e-133	1.83103e-42	6.83004e-38	9.00176e-25
1	AT5G24580	AT5G24580	832529	0.902542	0.249079	-0.0704914	-0.0434846	0.000304613	0.554285	1	0.981098
1	AT5G25470	AT5G25470	832621	2.29844	0.400583	-1.7308e-05	-1.09342	0.0490943	0.875743	1
1	AT5G41400	AT5G41400	834142	1.09899	0.726359	0.441967	0.298307	3.95737e-22	2.81574e-09	0.0242873	0.132852
1	AT5G44260	AT5G44260	834449	1.93291	0.762852	0.223625	-0.493484	2.46151e-13	0.0283136	1	0.535047
1	AT5G47380	AT5G47380	834785	0.841493	0.299841	0.200707	0.275238	1.27689e-11	0.0685848	0.984483	0.230996
1	AT5G48900	AT5G48900	834948	1.59069	0.903323	0.0897488	0.282131	3.81397e-31	6.848e-10	1	0.368474
1	AT5G50090	AT5G50090	835073	0.836144	-0.122344	0.193092	0.00634779	0.00947441	0.863556	1	0.997806
1	AT5G50130	AT5G50130	835078	1.18973	-0.0001413	0.333207	-0.0129252	0.00329118	0.99989	1	0.997198
1	AT5G52890	AT5G52890	835366	0.818786	0.0454394	0.462372	0.161051	1.88656e-05	0.933421	0.454809	0.842346
1	AT5G54585	AT5G54585	835547	0.967687	0.962463	0.82367	0.966916	1.75191e-05	1.15404e-05	0.0113806	9.2684e-05
1	AT5G60840	AT5G60840	836205	1.06306	0.218734	0.344683	0.276087	2.37032e-21	0.22661	0.299875	0.219064
1	AT5G62280	AT5G62280	836349	3.53697	1.43873	0.105265	-0.594976	1.55172e-85	2.04568e-13	1	0.0423928
1	AT5G66080	AT5G66080	836740	1.91428	0.223818	0.248963	-0.137996	2.52901e-46	0.364126	0.99876	0.849422
1	AT5G66580	AT5G66580	836790	3.97308	1.52773	1.06149	0.659115	1.25499e-225	1.37055e-30	1.44621e-13	4.13853e-05
1	AT5G66590	AT5G66590	836791	2.10575	1.32226	0.958632	1.15846	2.28967e-49	6.91227e-19	1.73985e-08	1.70127e-13
1	AT5G66600	AT5G66600	836792	0.666481	0.466082	0.00697355	0.102714	2.98075e-08	0.000356189	1	0.837067
1	AT5G43700	ATAUX2-11	834390	0.971855	0.519698	0.0516471	-0.106983	5.75562e-28	6.94303e-08	1	0.742181
1	AT2G38120	AUX1	818390	0.63875	0.277527	0.223937	0.151385	4.27778e-15	0.00370732	0.348142	0.40913
1	AT2G26710	BAS1	817212	2.02167	0.5872	0.491905	0.197054	4.7823e-40	0.00164571	0.185363	0.716527
1	AT1G68190	BBX27	843148	0.617823	-0.63251	0.372408	-0.166649	0.00527964	0.00223237	0.769988	0.826302
1	AT5G54470	BBX29	835535	1.59515	0.662001	0.0872669	0.0342006	2.45595e-49	9.01886e-08	1	0.965149
1	AT1G18400	BEE1	838421	3.73197	2.43376	0.566035	0.569036	1.49763e-46	1.26808e-18	0.926835	0.387487
1	AT4G36540	BEE2	829806	0.780514	0.362783	0.19702	0.0939663	1.36162e-13	0.00312789	0.926835	0.840926
1	AT1G73830	BEE3	843719	0.753386	0.637211	0.389401	-0.023031	0.0134056	0.0315645	1	0.993901
1	AT3G50750	BEH1	824239	0.690101	0.238138	0.204933	0.127061	4.86222e-10	0.11889	0.926835	0.743778
1	AT4G36780	BEH2	829831	0.655552	0.126594	0.0272995	0.002228	7.25647e-16	0.364126	1	0.997564
1	AT1G78700	BEH4	844206	0.97034	-0.0773823	-0.101241	-0.0722294	8.11803e-20	0.773011	1	0.907355
1	AT3G25710	BHLH32	822159	0.952518	0.166642	0.0863717	0.136812	5.36454e-10	0.574469	1	0.832697
1	AT5G08130	BIM1	830708	2.05585	0.322485	0.169444	0.149488	1.50564e-120	0.0037192	0.948631	0.538369
1	AT1G69010	BIM2	843233	1.04135	0.167483	0.096576	0.0848299	1.94937e-34	0.227095	1	0.827796
1	AT2G23760	BLH4	816908	0.771297	0.185276	0.466139	0.347793	8.83548e-16	0.20135	0.000343815	0.00885804
1	AT5G15160	BNQ2	831368	1.28327	0.87471	0.514467	0.513171	2.23493e-05	0.00964007	0.977912	0.506712
1	AT2G47160	BOR1	819329	0.642032	0.348345	0.103021	0.0713122	2.22306e-06	0.0276542	1	0.923853
1	AT3G12920	BRG3	820477	0.658528	0.420503	0.221343	0.171452	1.38375e-20	2.81797e-08	0.22239	0.195721
1	AT3G61460	BRH1		0.939668	0.532652	0.122132	0.119582	1.03483e-25	4.30254e-08	1	0.707851
1	AT4G39400	BRI1	830095	0.972328	0.133118	0.111878	-0.179188	7.1612e-27	0.409764	1	0.368867
1	AT5G18930	BUD2	832011	0.844452	-0.0737471	0.0893819	-0.106183	0.00726503	0.9212	1	0.946845
1	AT2G42380	BZIP34	818839	0.920619	-0.0824508	0.160314	-0.168488	8.35714e-25	0.683218	0.969885	0.442217
1	AT3G58120	BZIP61	824981	0.912661	-0.415587	0.181549	-0.405434	4.78567e-20	0.000325266	0.948631	0.00192183
1	AT3G63440	CKX6	825519	1.67135	0.0297191	0.495346	0.34186	3.19737e-29	0.952588	0.232992	0.311973
1	AT5G57660	COL5	835872	0.753222	0.193969	0.555108	0.0844155	1.11195e-19	0.0911889	3.30406e-09	0.804273
1	AT1G68550	CRF10	843184	0.782415	0.0970279	-0.140496	0.00609592	1.49483e-20	0.576623	0.989159	0.994782
1	AT2G46310	CRF5	819239	1.06167	0.15747	0.297566	0.264226	1.81508e-08	0.701786	0.990967	0.619394
1	AT4G31400	CTF7	829267	0.831813	0.472709	-0.0522625	-0.13189	0.000401603	0.0938576	1	0.90193
1	AT3G19270	CYP707A4	821461	1.58661	1.62127	0.591204	0.405626	0.00500448	0.00175887	1	0.848859
1	AT5G09970	CYP78A7	830858	1.55827	0.272561	-0.482518	-0.514003	2.42672e-05	0.738134	1	0.618316
1	AT4G39480	CYP96A9	830103	1.05693	0.999716	0.194884	-0.0648419	0.0290373	0.0234616	1	0.985469
1	AT5G54510	DFL1	835539	0.890426	0.712246	-0.0248695	-0.130943	6.40546e-09	6.46529e-06	1	0.843586
1	AT5G25460	DGR2	832620	0.837058	0.663743	0.278831	0.274947	4.07078e-14	5.70444e-09	0.471166	0.147291
1	AT2G35950	EDA12	818168	1.65547	1.87051	0.00452627	0.148745	0.0795175	0.0122322	1	0.968073
1	AT1G04310	ERS2	839549	0.619138	0.641201	0.00610896	-0.0034985	0.0437608	0.0152388	1	0.998295
1	AT5G25190	ESE3	832590	1.67421	0.688327	0.749643	0.437903	5.7503e-12	0.0225978	0.273487	0.503535
1	AT4G08950	EXO	826473	0.624059	-0.156831	0.481769	-0.0503208	8.42967e-05	0.566989	0.0677425	0.955725
1	AT2G20750	EXPB1	816604	0.655888	-0.381941	-0.0997629	-0.0527231	2.41169e-09	0.00275608	1	0.938804
1	AT3G07350	F21O3.6		1.15824	0.278912	0.965284	0.330341	2.9889e-13	0.267412	1.70208e-06	0.386461
1	AT5G02200	FHL	830832	2.63241	0.263829	0.669396	0.479855	1.25804e-29	0.629286	0.696165	0.534936
1	AT4G31370	FLA5	829264	4.44804	3.65529	-3.07343	-0.415795	0.0157297	0.047278	0.830219	0.955725
1	AT4G31380	FLP1	28720195	5.87687	5.17519	1.66766	3.01635	4.14746e-92	4.28313e-70	0.146427	1.2491e-08
1	AT4G25420	GA20OX1	828645	1.53033	0.579862	-0.0888942	-0.258204	2.50281e-14	0.0262085	1	0.714893
1	AT5G51810	GA20OX2	835256	2.25372	1.62765	-0.210295	-0.3102	6.02583e-12	5.57828e-06	1	0.772835
1	AT5G07200	GA20OX3	830611	2.90044	1.77769	1.34403	1.29153	7.15547e-06	0.0219352	0.46775	0.161177
1	AT2G45310	GAE4	819139	1.05825	0.552155	0.0549275	0.314405	6.15673e-26	1.22884e-06	1	0.0363873
1	AT1G14920	GAI	838057	0.998277	0.235051	0.233028	0.213824	2.78361e-37	0.0228385	0.329589	0.126789
1	AT1G74670	GASA6	843806	0.814405	-0.588932	0.239408	-0.203981	6.7066e-06	0.0021326	1	0.71508
1	AT2G23170	GH3.3	816849	1.74693	0.0547393	0.239893	-0.121486	5.57387e-13	0.940507	1	0.935544
1	AT3G05120	GID1A	819674	0.636059	0.00555124	-0.0441765	-0.0873874	2.50618e-08	0.987862	1	0.859946
1	AT1G21870	GONST5	838789	6.25837	2.11884	-0.558832	-0.488407	8.08669e-21	0.0235178	1	0.92419
1	AT2G36400	GRF3	818213	1.14592	-0.337665	-0.172412	-0.19324	7.06078e-08	0.307565	1	0.813466
1	AT4G03190	GRH1	828045	0.828793	-0.136296	-0.0477079	-0.125234	2.94851e-11	0.573378	1	0.791369
1	AT4G17460	HAT1	827457	1.0425	0.0366785	0.343034	-0.0956679	5.90512e-46	0.859458	0.00276255	0.732635
1	AT5G47370	HAT2	834784	3.1976	1.23785	0.218611	0.0745038	1.7084e-191	1.60352e-26	0.926835	0.909499
1	AT3G60390	HAT3	825210	1.36351	0.114759	0.185744	0.0550472	3.86701e-45	0.596165	0.963833	0.931997
1	AT4G16780	HB-2	827384	4.46406	2.59146	2.10805	1.88713	0	4.13053e-98	1.8623e-53	1.50841e-42
1	AT2G44910	HB4	819100	3.91474	1.04852	0.815196	0.493857	5.53989e-112	1.27823e-06	0.0136619	0.202056
1	AT2G22430	HB6	816775	0.653018	0.57278	0.352951	0.390525	4.08148e-07	1.05454e-05	0.246883	0.0221999
1	AT4G10310	HKT1	826623	0.678697	0.74024	0.249113	0.406317	0.023217	0.00424136	1	0.449526
1	AT2G40000	HSPRO2	818588	0.680423	0.028326	0.0864412	-0.297422	3.1255e-05	0.950066	1	0.337447
1	AT4G14560	IAA1	827103	2.77959	1.31694	-0.0384812	-0.00774276	5.74173e-84	4.26811e-17	1	0.995949
1	AT3G15540	IAA19	820793	3.40171	1.31381	0.631743	0.640152	9.16521e-94	3.26423e-13	0.0895707	0.0128374
1	AT3G23030	IAA2	821877	2.04116	0.963984	0.302826	-0.0170781	1.01363e-57	1.2933e-12	0.673545	0.988748
1	AT4G32280	IAA29	829361	5.60459	4.51288	2.36812	3.47426	9.5938e-170	4.64431e-108	5.1128e-09	6.41542e-23
1	AT3G62100	IAA30	825383	2.47812	0.814859	-0.076401	-0.201251	2.75042e-09	0.210007	1	0.939002
1	AT1G15050	IAA34	838070	1.78655	1.41332	-0.133347	-0.755548	3.34205e-06	0.000520878	1	0.569263
1	AT1G15580	IAA5	838128	4.62966	1.90388	0.282126	0.00859742	1.14872e-24	0.000805094	1	0.998295
1	AT1G52830	IAA6	841717	2.81935	1.03624	1.0577	0.317144	8.60998e-21	0.00593329	0.234843	0.849078
1	AT4G00820	iqd17	828002	0.825347	0.388054	0.0536855	0.108841	1.33624e-25	1.60319e-05	1	0.659032
1	AT5G46240	KAT1	834666	2.33599	1.01376	0.206125	0.382176	2.84345e-62	1.96253e-11	1	0.151159
1	AT1G26945	KDR	839585	1.57787	0.637335	0.0457814	0.0116636	1.41131e-31	4.12544e-05	1	0.994274
1	AT2G46570	LAC6	819269	0.943585	0.226231	0.0259777	0.139068	3.53356e-08	0.456444	1	0.852303
1	AT5G15580	LNG1	831411	1.0452	0.352031	-0.174965	-0.13103	1.29728e-07	0.211984	1	0.894022
1	AT3G02170	LNG2	821279	0.686624	0.237163	0.126122	-0.177228	6.00184e-17	0.0230331	1	0.288973
1	AT5G52870	MAKR5	835364	0.709689	0.46651	0.183853	-0.00101346	5.44342e-07	0.0029967	1	0.999033
1	AT5G52900	MAKR6	835367	2.70573	0.917175	0.948643	0.194667	6.24584e-76	1.54228e-08	6.62e-08	0.706377
1	AT2G30040	MAPKKK14	817555	0.760543	0.0997548	0.0191152	-0.402554	7.12915e-08	0.755152	1	0.0523634
1	AT3G02570	MEE31	820656	0.608703	0.229919	0.259789	0.132104	1.13923e-21	0.00279939	0.0108248	0.330304
1	AT4G39800	MIPS1	830139	1.35825	1.34418	0.336745	0.938852	2.34798e-13	3.94725e-13	0.928875	7.13088e-06
1	AT3G14440	NCED3	820667	1.82741	1.25535	0.591826	1.12921	1.41728e-17	3.05383e-08	0.481857	2.61211e-05
1	AT1G73540	NUDT21	843688	0.740967	-0.202349	0.357465	-0.0373855	1.02692e-06	0.432414	0.481469	0.971309
1	AT5G60850	OBP4	836206	0.808849	0.155328	0.449276	0.0623005	1.00187e-21	0.249178	7.45406e-05	0.897821
1	AT2G42870	PAR1	818887	2.78846	-0.36633	0.239133	-0.158851	1.86044e-28	0.516828	1	0.935468
1	AT3G58850	PAR2	825054	0.872327	0.221081	0.12109	0.0499213	7.66935e-09	0.371571	1	0.962071
1	AT5G02190	PCS1	831845	1.10831	0.339923	0.144585	-0.0710996	9.88558e-05	0.481194	1	0.971667
1	AT1G35140	PHI-1	840399	0.877495	-0.795852	0.61294	-0.698127	0.00205235	0.00429781	0.404886	0.0459147
1	AT2G18790	PHYB	816394	1.44553	0.990004	0.34893	0.428673	1.34253e-72	3.55581e-33	0.00565055	9.9023e-06
1	AT2G46970	PIL1	819311	6.4836	5.12647	2.1216	3.5243	1.33465e-101	6.65408e-62	2.49394e-05	3.43739e-19
1	AT1G70940	PIN3	843432	1.10937	0.49631	0.270178	0.088765	1.91607e-39	7.00008e-08	0.181956	0.800179
1	AT5G04190	PKS4	830297	1.13872	-0.191419	0.387535	0.188533	6.60827e-07	0.701034	0.990967	0.874877
1	AT5G39860	PRE1	833982	1.93421	1.03649	0.526715	0.654998	2.96551e-30	1.49256e-08	0.309734	0.00905231
1	AT3G28857	PRE5	2745895	2.54884	2.20845	0.774303	0.437433	2.60884e-05	0.000380985	1	0.93018
1	AT3G55740	PROT2	824740	0.766982	0.420112	0.114167	0.164215	5.04373e-08	0.00940291	1	0.726166
1	AT1G10560	PUB18	837597	1.59778	0.319672	-0.19621	-0.377537	2.51633e-08	0.578017	1	0.659868
1	AT1G60190	PUB19	842314	1.02052	0.909097	0.211281	0.204543	0.00241995	0.00582573	1	0.892073
1	AT3G19380	PUB25	821472	0.940714	0.150841	0.216082	0.194622	2.19758e-18	0.443793	0.90481	0.473081
1	AT1G49780	PUB26	841401	0.981919	0.077051	0.188468	-0.117147	2.91236e-28	0.712034	0.839521	0.706466
1	AT4G16515	RGF6	827350	1.88526	1.55616	0.506701	0.592588	2.0548e-35	3.05262e-23	0.311621	0.0165014
1	AT5G17490	RGL3	831615	1.11222	0.297895	0.0192926	-0.0473197	2.25453e-08	0.369618	1	0.975414
1	AT2G01150	RHA2B	814644	0.687609	0.480888	-0.0242261	0.177066	0.00171526	0.0411985	1	0.815657
1	AT3G23635	RTFL13	28719310	3.10998	2.18949	-0.29645	-0.846455	3.20648e-09	0.000169949	1	0.765642
1	AT3G25717	RTFL16	822160	1.94699	1.15245	0.633773	0.663022	3.44564e-70	2.28177e-23	3.77445e-05	1.48991e-06
1	AT1G13245	RTFL17	837884	1.30975	0.215414	0.187229	-0.174961	8.07831e-54	0.0793279	0.841316	0.395403
1	AT5G16023	RTFL18	28721166	5.21039	1.83326	1.40917	1.54245	8.8666e-60	2.27684e-06	0.178501	0.010941
1	AT1G09180	SARA1A	837438	1.18435	0.744802	0.656818	0.462384	0.00012623	0.0389978	0.716591	0.56292
1	AT4G38850	SAUR15	830040	1.31999	0.404401	0.428204	0.194566	2.49323e-22	0.0308093	0.43131	0.736628
1	AT5G18010	SAUR19	831668	3.62203	2.63762	3.05756	3.3406	3.61818e-75	2.14903e-37	3.18217e-14	4.88415e-18
1	AT5G18020	SAUR20		2.11152	1.38187	1.43826	0.918152	6.43975e-64	3.12545e-26	1.54863e-25	5.2049e-10
1	AT5G18050	SAUR22	830999	4.52896	3.64055	3.66526	4.45942	9.61376e-119	2.3197e-74	3.20379e-21	1.84927e-33
1	AT5G18060	SAUR23	831310	3.72794	2.88903	2.35514	2.98711	5.59302e-81	7.75856e-47	3.19486e-16	1.85729e-28
1	AT5G18080	SAUR24	28721172	3.07463	2.09293	1.59793	1.52513	1.6512e-85	7.62904e-38	1.28417e-17	1.65163e-16
1	AT3G03850	SAUR26	821111	2.89902	1.59459	0.63042	0.452265	3.86105e-56	2.40664e-15	0.240749	0.285211
1	AT3G03840	SAUR27	821121	2.49705	1.37801	0.297238	0.337201	7.54427e-47	1.80979e-12	1	0.510169
1	AT3G03830	SAUR28	821123	3.84519	2.2142	0.390016	0.625881	2.6693e-41	3.36072e-12	1	0.492917
1	AT3G03820	SAUR29	28718697	2.21035	0.930388	1.09568	0.657951	1.11527e-57	2.88963e-09	1.71688e-08	0.00427283
1	AT1G29440	SAUR63	839820	2.0523	0.938772	0.593747	0.160593	1.02114e-57	1.62968e-11	0.00276255	0.745114
1	AT1G29510	SAUR68	839828	1.5477	0.968192	0.443755	0.342671	5.16934e-29	1.01054e-10	0.259008	0.230802
1	AT4G36110	SAUR9	829768	2.5924	0.949712	0.349092	-0.34623	1.21155e-09	0.141362	1	0.88131
1	AT1G04240	SHY2	839570	1.1521	0.60012	0.345075	0.210748	5.63502e-23	2.51989e-06	0.26269	0.452177
1	AT5G08150	SOB5	830711	0.756368	-0.673254	0.751212	-0.260815	0.0066886	0.0314194	0.104373	0.776899
1	AT2G22830	SQE2	816814	0.78063	0.0558144	-0.209161	-0.399081	1.35191e-06	0.900148	1	0.122724
1	AT5G07000	ST2B	830591	1.80651	0.988871	0.313507	0.133685	4.44064e-23	5.67762e-07	0.976924	0.895691
1	AT5G57560	TCH4	835860	1.14865	-1.16494	0.980246	-0.480388	2.34289e-07	1.40495e-07	0.000343815	0.214031
1	AT3G02140	TMAC2	821182	0.924675	0.551077	0.348788	0.194	1.86778e-14	3.86784e-05	0.299875	0.540953
1	AT5G62170	TRM25	836338	1.50126	0.620479	0.0698199	0.203139	3.58941e-11	0.0374545	1	0.818827
1	AT3G09005	U2.3	28719180	0.926602	-0.0823137	0.915401	1.0205	0.0258321	0.933927	0.673583	0.12219
1	AT1G75500	WAT1	843886	0.809526	0.511018	0.193221	0.100578	3.26884e-24	1.24159e-09	0.589741	0.715643
1	AT4G27260	WES1	828834	1.01103	0.819027	0.191173	-0.0298104	6.28215e-18	1.03388e-11	0.989632	0.972709
1	AT3G48260	WNK3	823984	1.02786	0.721567	-0.204195	-0.0363685	1.40899e-08	0.00022206	1	0.981313
1	AT4G01250	WRKY22	827896	1.26073	-0.302435	0.454309	-0.198743	2.79197e-14	0.27859	0.355209	0.742181
1	AT1G10550	XTH33	837596	0.799421	0.0868762	0.701951	-0.436552	0.00155421	0.880034	0.0996802	0.347455
1	AT1G68560	XYL1	843185	0.979828	0.507525	0.201121	0.399426	6.82569e-22	5.16826e-06	0.898788	0.00266278
1	AT4G13260	YUC2	826956	1.41475	1.11537	0.00856033	0.114462	3.26013e-14	8.45198e-09	1	0.921139
1	AT5G43890	YUC5	834411	2.1926	0.202093	0.202196	-0.445617	4.95204e-10	0.822797	1	0.733493
1	AT4G28720	YUC8	828993	3.20358	2.39207	0.0333334	0.267858	9.08765e-48	9.60982e-26	1	0.780847
1	AT1G04180	YUC9	837024	4.26294	1.89194	0.317772	-0.252596	1.15304e-74	1.91146e-13	1	0.843698
1	AT5G13740	ZIF1	831219	1.81746	0.478735	0.362553	0.225298	4.41928e-26	0.0361549	0.827303	0.694964
2	AT1G05280	AT1G05280	837026	0.977254	0.244576	-0.473067	0.245883	0.0405019	0.769165	1	0.853982
2	AT1G32190	AT1G32190	840111	0.763143	0.0678268	-0.302548	-0.187638	0.00111375	0.904791	0.99992	0.812805
2	AT1G54120	AT1G54120	841852	0.78672	0.382935	0.0233535	0.479716	0.00888606	0.334546	1	0.292799
2	AT1G68570	AT1G68570	843186	0.621847	0.735831	0.33281	0.508212	0.0216873	0.00132783	0.971949	0.124064
2	AT1G72490	AT1G72490	843581	0.999002	1.0525	0.498743	0.733297	0.0154196	0.00393985	0.950286	0.10222
2	AT1G80280	AT1G80280	844368	0.711811	0.435562	-0.135157	0.206946	3.06006e-05	0.0234377	1	0.646627
2	AT2G24400	AT2G24400	816976	1.38719	0.495461	0.0466828	0.275809	0.0190054	0.599304	1	0.88633
2	AT2G30766	AT2G30766	6240993	1.10705	0.72164	0.724527	0.881772	0.0432148	0.210007	0.90481	0.202745
2	AT3G05130	AT3G05130	819675	0.886136	-0.126072	-0.0684989	0.0739299	0.000847783	0.830823	1	0.958801
2	AT3G53380	AT3G53380	824506	0.656678	-0.16396	0.00531838	-0.0122427	0.0178052	0.729565	1	0.994796
2	AT3G57830	AT3G57830	824952	0.809087	0.600628	0.0779239	0.218483	6.35183e-06	0.00155993	1	0.648672
2	AT4G14050	AT4G14050	827041	0.546513	0.920181	0.0936632	0.245139	0.347028	0.00438775	1	0.823031
2	AT4G16790	AT4G16790	827385	0.664011	0.45236	0.0214495	0.145314	2.68255e-05	0.00880162	1	0.78793
2	AT4G22235	AT4G22235	828318	1.08624	0.240019	-0.69046	-0.212513	0.0462253	0.807693	0.916558	0.916494
2	AT5G02550	AT5G02550	831052	0.82347	0.293416	0.0164658	0.179753	0.0133868	0.554285	1	0.882203
2	AT5G02590	AT5G02590	831857	0.633758	0.37969	0.306628	0.337385	3.95916e-07	0.00750715	0.382192	0.0454299
2	AT5G05900	AT5G05900	830475	1.52265	0.738024	0.153605	0.0037791	0.0131352	0.362243	1	0.9988
2	AT5G25580	AT5G25580	832633	0.613672	0.156236	0.125874	0.18533	0.0468965	0.763753	1	0.831483
2	AT5G45210	AT5G45210	834557	0.697236	-0.116325	-0.51817	0.0501298	0.0432078	0.863556	0.710104	0.977597
2	AT5G51190	AT5G51190	835193	0.650822	-1.42725	0.0761208	0.894324	0.587028	0.0194115	1	0.302662
2	AT5G59480	AT5G59480	836067	0.726212	0.750019	0.196413	0.48378	1.04936e-08	1.92815e-09	0.984483	0.00130013
2	AT2G45760	BAP2	819184	1.74251	2.24175	0.927113	1.89984	0.287995	0.0319075	1
2	AT1G31880	BRX	840078	0.652012	0.557021	0.0847965	0.0362772	0.0497956	0.073751	1	0.984938
2	AT5G59010	BSK5	836018	0.764368	0.464237	-0.0349157	0.41538	3.93486e-08	0.00308883	1	0.0260498
2	AT4G27950	CRF4	828908	0.892994	0.263748	-0.338281	0.344846	0.0214011	0.683033	1	0.666522
2	AT3G14210	ESM1	820639	0.945737	0.978548	0.552439	0.909793	1.04357e-11	1.25617e-12	0.00681869	3.60437e-10
2	AT1G26870	FEZ	837796	3.20273	1.87105	-0.194712	0.319251	0.00882106	0.216291	1	0.931337
2	AT2G14960	GH3.1	815985	0.920138	-0.251975	-0.521243	-0.0219445	0.028599	0.740601	0.976924	0.994274
2	AT4G36740	HB40	829827	1.50522	0.967398	0.183773	0.99609	0.0305777	0.215767	1	0.244577
2	AT1G01110	IQD18	839394	1.24305	-0.0629675	-0.144521	0.0895434	3.69714e-08	0.926819	1	0.946725
2	AT1G11000	MLO4	837643	0.640449	0.287651	-0.0554835	-0.194378	0.0277161	0.448901	1	0.826483
2	AT5G49330	MYB111	834993	1.50776	1.1763	-0.0610563	0.345801	1.52557e-06	0.000420514	1	0.675326
2	AT4G25270	OTP70	828630	0.545948	0.673703	0.0150403	0.439782	0.012286	0.000275542	1	0.0870525
2	AT1G53700	WAG1	841807	1.05991	0.650359	-0.103005	0.0491218	0.0226764	0.219109	1	0.984938
3	AT5G23050	AAE17	832369	0.0636368	0.718498	0.220676	0.255063	0.934632	4.06437e-07	0.976924	0.374526
3	AT3G16910	AAE7	820946	0.0580772	0.686051	0.027096	0.332241	0.863018	1.62831e-23	1	4.45251e-05
3	AT1G27940	ABCB13	839687	-0.775323	1.11023	-0.2242	0.148649	0.182371	0.00327961	1	0.942527
3	AT3G55090	ABCG16	824675	-0.184419	1.47268	0.278165	1.1055	0.912346	2.37933e-06	1	0.00687466
3	AT1G08570	ACHT4	837379	0.884384	0.993446	0.102971	0.146729	2.6784e-21	1.38703e-26	1	0.556305
3	AT5G61440	ACHT5	836265	-0.159009	0.684556	-0.178539	0.383614	0.86695	0.00190809	1	0.344573
3	AT1G06080	ADS1	837117	-0.0283326	1.39358	-0.283533	-0.264224	0.991694	0.000194184	1	0.878154
3	AT1G06350	ADS4	837146	0.91861	1.59565	0.203682	0.266527	0.27963	0.00094423	1	0.91814
3	AT1G69260	AFP1	843257	0.16457	0.96018	0.0568232	0.501433	0.91415	0.00341676	1	0.435253
3	AT2G24540	AFR	816990	-0.0783991	0.758478	-0.0211652	0.174368	0.906088	5.12847e-09	1	0.643858
3	AT1G79440	ALDH5F1	844282	0.136855	0.8879	-0.0245322	0.644437	0.703749	1.59446e-17	1	8.30759e-09
3	AT5G14760	AO	831328	0.0217537	1.00065	0.0384952	0.310904	0.974429	1.25093e-20	1	0.0571962
3	AT4G04610	APR1	825793	-0.0686905	1.08297	-0.0120297	0.394032	0.920328	1.96713e-18	1	0.0255696
3	AT1G62180	APR2	842514	0.103935	1.3336	0.105895	0.485434	0.8054	7.12673e-41	1	5.70919e-05
3	AT4G21990	APR3	828288	-0.358696	1.16085	-0.0723678	0.46646	0.0775139	1.23228e-18	1	0.00873659
3	AT5G43850	ARD4	834407	-0.0340051	0.611946	0.0820847	0.247614	0.962123	1.55748e-06	1	0.299124
3	AT2G46530	ARF11	819264	0.0115545	0.845238	0.0539305	0.434381	0.988955	3.51941e-14	1	0.00437648
3	AT1G01520	ASG4	839337	0.429694	1.17426	0.0485734	0.308715	0.0240671	6.27665e-18	1	0.217082
3	AT1G01390	AT1G01390	837790	0.348469	1.06078	-0.116246	0.336892	0.480747	7.74687e-07	1	0.503535
3	AT1G02570	AT1G02570	839485	-0.2767	1.11009	0.223432	0.473988	0.912346	0.0453464	1	0.798767
3	AT1G04770	AT1G04770	839418	-0.183757	1.00526	-0.0564065	0.447119	0.657514	1.1788e-14	1	0.0128374
3	AT1G05170	AT1G05170	839292	-0.166657	0.934653	-0.0560897	0.376804	0.612232	5.35176e-18	1	0.0110652
3	AT1G05450	AT1G05450	837046	0.113357	1.28218	0.0508275	0.859523	0.967153	0.00913949	1	0.300116
3	AT1G06540	AT1G06540	837165	-0.0654849	1.1719	0.0409528	0.864995	0.980229	0.00549485	1	0.133291
3	AT1G18290	AT1G18290	838409	0.153151	1.15395	-0.266604	0.747358	0.945867	0.00833508	1	0.316196
3	AT1G19490	AT1G19490	838535	0.0558155	0.863468	-0.116457	0.351699	0.943239	2.14408e-11	1	0.0634072
3	AT1G20120	AT1G20120	838601	0.0240826	1.47111	0.178256	0.409768	0.994768	0.0109955	1	0.838907
3	AT1G22160	AT1G22160	838821	-0.114681	0.66757	-0.147314	0.0697192	0.9228	0.00571828	1	0.955725
3	AT1G24130	AT1G24130	839025	-0.0615523	1.31292	-0.00198154	0.605286	0.977493	7.76327e-05	1	0.368158
3	AT1G24147	AT1G24147	5007719	0.912031	1.04263	-0.318493	-0.316088	0.0287441	0.00308344	1	0.787971
3	AT1G26390	AT1G26390	839181	1.10429	1.50779	0.0616525	0.324281	0.372625	0.0433564	1	0.933805
3	AT1G26790	AT1G26790	839220	0.480416	1.37591	-0.0184622	0.155107	0.0175054	1.26109e-21	1	0.759002
3	AT1G48100	AT1G48100	841228	0.0569318	1.11256	0.125019	0.543833	0.963095	3.88606e-07	1	0.104719
3	AT1G49450	AT1G49450	841369	0.358969	0.974488	0.0506444	0.360375	0.624691	0.000482622	1	0.594335
3	AT1G51090	AT1G51090	841532	0.0340592	1.57443	0.651093	1.13329	0.992659	0.00286186	1	0.209075
3	AT1G51440	AT1G51440	841569	-0.759642	0.987459	-0.112245	0.714418	0.0179915	1.67829e-05	1	0.0352875
3	AT1G52342	AT1G52342	28717346	0.255674	0.989236	-0.0522358	0.299929	0.532757	7.48731e-10	1	0.363463
3	AT1G52565	AT1G52565	841688	0.442662	0.613993	-0.0906714	-0.137124	0.373264	0.0387099	1	0.924041
3	AT1G54540	AT1G54540	841896	-0.0425198	0.973596	-0.0812537	0.21878	0.981533	0.000939349	1	0.851785
3	AT1G58520	AT1G58525	28717378	0.00638381	1.09604	-0.0651334	0.479673	0.994675	1.6039e-16	1	0.00642083
3	AT1G58520	AT1G58525	842218	0.00638381	1.09604	-0.0651334	0.479673	0.994675	1.6039e-16	1	0.00642083
3	AT1G60060	AT1G60060	842300	0.303799	1.1613	0.0297796	0.23812	0.869048	0.00754551	1	0.910725
3	AT1G61390	AT1G61390	842433	0.0740996	1.01217	0.326913	0.58183	0.976352	0.0219627	1	0.485893
3	AT1G61890	AT1G61890	842485	-0.116513	0.60234	-0.0505817	0.258978	0.883642	0.000795684	1	0.511375
3	AT1G65560	AT1G65560	842867	0.172378	1.0562	0.0497655	0.484359	0.744528	3.87503e-14	1	0.00790566
3	AT1G65870	AT1G65870	842898	0.0957981	0.824438	-0.0779949	0.188943	0.88509	6.8881e-10	1	0.590563
3	AT1G76530	AT1G76530	843986	0.273752	0.794883	-0.106759	-0.383521	0.747789	0.00250419	1	0.533693
3	AT1G76610	AT1G76610	843994	0.874137	1.43709	0.283037	0.329316	0.386048	0.00777991	1	0.902268
3	AT1G76620	AT1G76620	843995	-0.119467	0.753295	-0.0610784	0.0815329	0.907257	0.000272394	1	0.946599
3	AT1G79520	AT1G79520	844290	0.171624	1.1292	0.161943	0.541136	0.787197	4.77304e-12	1	0.0139812
3	AT1G80130	AT1G80130	844353	1.05945	2.12763	0.833259	1.45932	0.000456657	1.44614e-17	0.339883	1.22944e-05
3	AT2G03550	AT2G03550	814884	-0.32013	0.704708	0.0436111	0.497614	0.235226	4.39005e-06	1	0.0102522
3	AT2G12462	AT2G12462	3768692	-0.233812	0.897475	-0.184932	0.346581	0.623321	6.27266e-08	1	0.269978
3	AT2G25530	AT2G25530	817091	-0.0931559	0.740755	0.0516662	0.531395	0.891315	3.67357e-08	1	0.00081436
3	AT2G27420	AT2G27420	817287	0.0554834	1.26427	-0.215211	0.534384	0.939514	7.44865e-25	0.966775	0.000425875
3	AT2G34610	AT2G34610	818026	0.523916	1.49708	0.591057	0.490757	0.665978	0.000268125	0.999511	0.681215
3	AT2G36295	AT2G36295	818201	-0.0508914	0.835743	-0.0721699	0.344589	0.980229	0.0190225	1	0.728009
3	AT2G36470	AT2G36470	818221	0.154081	0.627376	0.0498546	-0.0409755	0.898482	0.0261294	1	0.983252
3	AT2G37870	AT2G37870	818363	0.189276	1.66467	0.429548	0.679615	0.913232	1.36385e-07	1	0.242294
3	AT2G39950	AT2G39950	818582	0.00899389	0.674961	-0.0860983	0.157536	0.988923	1.40482e-14	1	0.425078
3	AT2G39980	AT2G39980	818586	0.278577	0.960533	-0.224551	0.0766465	0.86695	0.025191	1	0.977624
3	AT2G40460	AT2G40460	818640	-0.154056	0.634223	-0.0100943	0.306364	0.476322	1.54921e-12	1	0.0119359
3	AT2G44670	AT2G44670	819075	-0.279796	0.805272	0.0746429	0.452268	2.18398e-06	3.94757e-59	1	6.96438e-18
3	AT2G46640	AT2G46640	819276	0.559799	1.18353	-0.284286	-0.191226	0.476939	0.00130473	1	0.921794
3	AT2G46940	AT2G46940	819308	0.802895	1.45265	0.506143	0.759935	0.0767295	3.79758e-06	0.966593	0.107541
3	AT2G47010	AT2G47010	819315	0.32614	0.854608	0.149801	0.32774	0.187745	2.47878e-09	1	0.184339
3	AT2G47780	AT2G47780	819390	-0.0155164	1.81961	0.928873	0.833647	0.997129	0.00206654	0.948631	0.526445
3	AT3G03165	AT3G03165	28718636	0.562799	1.89806	-0.0629214	0.362596	0.869048	0.0161685	1	0.924066
3	AT3G08000	AT3G08000	819991	0.119806	0.83881	-0.175229	0.275048	0.943631	0.0135252	1	0.801753
3	AT3G08820	AT3G08820	820029	-0.234399	0.839048	0.0348548	0.670438	0.897008	0.0426418	1	0.280484
3	AT3G10185	AT3G10185	5007990	-0.03434	2.44412	-0.453049	1.19618	0.991315	2.13066e-13	1	0.00232267
3	AT3G13880	AT3G13880	820601	0.156717	0.7341	-0.24149	0.422212	0.920403	0.0408262	1	0.568955
3	AT3G14067	AT3G14067	820621	0.100434	0.602244	0.149296	0.287812	0.87337	1.73153e-05	1	0.235445
3	AT3G17120	AT3G17120	820969	0.148417	0.634606	0.192489	0.525505	0.741228	1.56302e-06	1	0.000693287
3	AT3G17130	AT3G17130	820970	0.1468	0.676445	0.221386	0.934811	0.86695	0.000547045	1	4.13614e-06
3	AT3G18950	AT3G18950	821427	0.000136555	1.12439	0.134215	0.371538	0.999889	2.32747e-16	1	0.0820802
3	AT3G19000	AT3G19000	821433	0.00117259	0.658436	0.0231073	0.360156	0.997797	2.73482e-14	1	0.000642387
3	AT3G20730	AT3G20730	821621	0.0353407	1.23428	-0.289006	-0.195424	0.991315	0.00515495	1	0.926091
3	AT3G21670	AT3G21670	821721	0.422303	0.838896	0.120157	0.380657	0.00713098	1.9757e-11	1	0.0321545
3	AT3G22540	AT3G22540	821825	0.183399	0.720673	-0.206979	0.251298	0.839802	0.00150697	1	0.68546
3	AT3G22620	AT3G22620	821833	-0.311574	0.760426	-0.151137	0.462167	0.76665	0.0333603	1	0.511066
3	AT3G24460	AT3G24460	822036	-0.0143958	1.1076	-0.318837	0.380114	0.988787	1.15551e-15	0.626877	0.0766546
3	AT3G25640	AT3G25640	822151	-0.217213	0.703776	-0.244534	0.356507	0.842428	0.0161784	1	0.583358
3	AT3G27025	AT3G27025	822320	0.812704	2.73773	-1.46584	0.348015	0.871009	0.0155442	1
3	AT3G28270	AT3G28270	822453	-0.179235	0.753107	0.248629	0.337994	0.646117	1.53561e-08	0.890888	0.101422
3	AT3G28660	AT3G28660	822496	-0.0295176	0.768594	-0.120763	0.596739	0.987714	0.0123701	1	0.182291
3	AT3G47530	AT3G47530	823907	0.226929	0.823533	0.203011	0.281144	0.824406	0.00139558	1	0.706925
3	AT3G48240	AT3G48240	823982	0.775516	2.25851	0.399478	0.891418	0.392356	2.55625e-08	1	0.165328
3	AT3G48460	AT3G48460	824005	-0.0298172	0.776619	-0.00780782	0.328025	0.96567	1.3231e-11	1	0.0542725
3	AT3G49330	AT3G49330	824095	0.141077	0.823687	0.152473	0.793094	0.912346	0.00237886	1	0.0163007
3	AT3G52870	AT3G52870	824453	-0.239793	0.625141	-0.113115	0.240245	0.556612	0.000239189	1	0.538453
3	AT3G55710	AT3G55710	824737	0.454346	1.12854	0.372362	0.424839	0.565696	0.000356189	1	0.541668
3	AT3G56200	AT3G56200	824786	-0.199762	0.795246	-0.0379509	0.0566792	0.40148	6.69087e-14	1	0.931125
3	AT3G56290	AT3G56290	824796	0.0311903	0.601292	0.049839	0.142276	0.949904	4.33617e-12	1	0.502407
3	AT3G58520	AT3G58520	825021	0.250096	0.87528	-0.179731	0.410312	0.7967	0.000992016	1	0.406565
3	AT3G61920	AT3G61920	825365	-0.872317	1.4876	-0.210212	1.15801	0.337381	0.000399175	1	0.0448192
3	AT4G03540	AT4G03540	825651	-0.197937	0.771766	0.0101208	0.60801	0.875637	0.0116515	1	0.185096
3	AT4G04750	AT4G04750	825811	-0.156205	0.857678	0.0814454	0.563808	0.830909	6.58337e-07	1	0.0105005
3	AT4G09970	AT4G09970	826588	0.280487	1.01956	0.00517748	0.416359	0.364131	9.36383e-13	1	0.0350722
3	AT4G12000	AT4G12000	826807	0.22732	0.734476	-0.0610254	0.286886	0.409154	5.06623e-09	1	0.166011
3	AT4G16750	AT4G16750	827379	0.069955	0.719268	0.34722	0.316252	0.966121	0.0303328	1	0.735001
3	AT4G17280	AT4G17280	827442	-0.389924	0.750722	-0.362114	0.308592	0.452314	0.0039498	0.984483	0.63335
3	AT4G21500	AT4G21500	828235	0.224184	1.47588	0.561377	1.01516	0.94887	0.026914	1	0.353164
3	AT4G22990	AT4G22990	828398	0.335522	0.619458	0.0555624	0.393777	0.395923	0.00329786	1	0.248978
3	AT4G24130	AT4G24130	828513	-0.204601	0.602302	-0.0421149	0.437609	0.789515	0.0105662	1	0.230552
3	AT4G26790	AT4G26790	828786	-0.397205	0.654748	0.0164514	0.708828	0.24888	0.00168651	1	0.00258821
3	AT4G27360	AT4G27360	828844	0.117897	1.2117	-0.0162372	0.422059	0.921875	1.53561e-08	1	0.269978
3	AT4G29930	AT4G29930	829116	0.0986633	0.757482	0.0462292	0.507611	0.938676	0.00289394	1	0.198977
3	AT4G33040	AT4G33040	829441	-0.708492	1.21943	-0.0181772	0.544742	0.0201491	1.97751e-09	1	0.0971313
3	AT4G33550	AT4G33550	829494	-0.00966129	0.877462	0.0990697	0.35027	0.994481	1.97545e-05	1	0.439245
3	AT4G34550	AT4G34550	829606	0.142554	0.823866	-0.656107	-0.391711	0.881194	6.18405e-05	0.0730621	0.290153
3	AT4G35130	AT4G35130	829665	0.138497	0.833031	0.493221	0.827818	0.935288	0.0183428	0.972221	0.0564946
3	AT4G36610	AT4G36610	829813	-0.128711	0.736842	-0.0827726	0.369728	0.928963	0.0238042	1	0.619394
3	AT5G01200	AT5G01200	831676	0.113443	0.682881	-0.229186	0.0596702	0.93798	0.0213271	1	0.971309
3	AT5G01260	AT5G01260	831794	0.132705	0.607718	-0.0855866	0.23052	0.755962	5.35354e-07	1	0.316464
3	AT5G01790	AT5G01790	831868	0.0275763	0.753265	-0.191028	0.415676	0.98358	0.000271411	1	0.233793
3	AT5G01880	AT5G01880	831691	-0.0486729	0.631806	0.28483	0.344122	0.970673	0.0124559	1	0.5613
3	AT5G02540	AT5G02540	831913	1.61614	1.95892	0.159336	-0.175695	3.98273e-09	1.35579e-13	1	0.907355
3	AT5G02890	AT5G02890	831751	-0.200422	0.854554	-0.197279	0.190342	0.665006	1.97161e-09	1	0.647856
3	AT5G06790	AT5G06790	830569	-0.121961	0.623699	-0.187012	0.204307	0.844311	1.29559e-05	1	0.542125
3	AT5G15950	AT5G15950	831452	0.241718	1.04426	0.183843	0.508532	0.299284	5.30373e-19	0.99876	0.000371338
3	AT5G17780	AT5G17780	831646	0.536377	1.35504	0.184943	-0.0188394	0.110967	3.10192e-11	1	0.993174
3	AT5G17850	AT5G17850	831653	0.333125	0.612078	-0.241047	-0.115283	0.646451	0.0438174	1	0.939002
3	AT5G19875	AT5G19875	832109	0.292525	0.835077	0.0437483	0.563083	0.236423	4.46219e-10	1	0.000264118
3	AT5G20670	AT5G20670	832190	0.195962	0.809025	-0.367365	0.149826	0.869048	0.00308262	1	0.906134
3	AT5G22020	AT5G22020	832262	0.108576	0.873301	0.244187	0.76414	0.902077	1.01465e-06	1	0.000135259
3	AT5G22580	AT5G22580	832321	0.115949	1.00121	0.110121	-0.278547	0.935659	0.000202208	1	0.765642
3	AT5G24155	AT5G24155	832481	0.350735	1.08693	-0.05455	0.442629	0.238104	1.18787e-11	1	0.0598905
3	AT5G26220	AT5G26220	832691	-0.646108	1.28793	-0.820339	0.292818	0.755962	0.0313339	0.990967	0.905864
3	AT5G37550	AT5G37550	833733	-0.274903	0.814889	0.0719692	0.378853	0.625555	3.00155e-05	1	0.27838
3	AT5G38700	AT5G38700	833860	0.186057	1.31587	-0.52779	0.705033	0.949236	0.0247822	1	0.597866
3	AT5G38710	AT5G38710	833862	0.269482	0.630877	0.279076	0.453407	0.755962	0.0327953	1	0.368474
3	AT5G41380	AT5G41380	834140	-0.680954	1.49076	-0.404564	1.22181	0.732035	0.00530495	1	0.128697
3	AT5G41460	AT5G41460	834147	-0.144925	1.00876	-0.103229	0.59216	0.91507	0.000316227	1	0.184317
3	AT5G42760	AT5G42760	834285	0.0975057	0.958482	-0.128756	0.0863352	0.830909	5.8413e-21	1	0.852303
3	AT5G44440	AT5G44440	834471	0.275107	5.92196	-2.36171	-0.336521	0.952379	7.50253e-21	0.984483	0.959256
3	AT5G46870	AT5G46870	834731	0.137259	0.705121	0.205091	0.397565	0.875637	0.00022377	1	0.184317
3	AT5G50335	AT5G50335	835100	4.0988	4.17973	2.34809	1.8403	0.0792978	0.0314696	1
3	AT5G53048	AT5G53048	6241185	0.480879	2.25399	-0.382473	0.953496	0.902059	0.00572067	1	0.591851
3	AT5G54130	AT5G54130	835500	-0.0270275	0.808847	-0.0489695	0.177291	0.97931	6.0998e-07	1	0.738178
3	AT5G54165	AT5G54165	6241133	-0.0873196	1.61638	0.435754	0.765051	0.979312	0.000798737	1	0.442883
3	AT5G57760	AT5G57760	835884	1.29142	2.05105	1.5181	-0.358992	0.308924	0.00653921	0.984483	0.960616
3	AT5G63180	AT5G63180	836439	-0.0800581	0.801042	-0.150934	0.10568	0.939684	4.85145e-05	1	0.922014
3	AT5G03760	ATCSLA09	831734	-0.148724	0.617106	-0.0495794	0.320697	0.681694	1.33268e-07	1	0.0580147
3	AT4G10120	ATSPS4F	826603	-0.0694941	0.845495	-0.0439764	0.284704	0.925658	3.5536e-09	1	0.303312
3	AT1G73870	BBX16	843723	0.108573	0.733628	0.126718	0.343945	0.883642	3.72273e-06	1	0.199312
3	AT4G15248	BBX30	3769879	0.0369457	0.623007	-0.104201	-0.125237	0.970383	0.000472535	1	0.870721
3	AT3G21890	BBX31	821744	0.0701496	1.18057	-0.291073	0.423758	0.939007	1.25593e-15	0.897209	0.0445031
3	AT3G21150	BBX32	821667	0.237452	1.01805	0.0340879	0.290191	0.658323	5.25015e-09	1	0.448531
3	AT1G60270	BGLU6	3767579	-0.0358861	0.891244	0.0684822	0.403933	0.967246	6.79894e-10	1	0.0601569
3	AT5G59570	BOA	836076	0.223058	1.35093	0.445975	1.14964	0.922642	0.00300589	1	0.0679996
3	AT3G30180	BR6OX2	822709	0.547638	0.671532	-0.0781848	0.0246205	3.79809e-08	1.74994e-12	1	0.970307
3	AT5G63160	BT1	836437	-0.323965	0.775425	0.0582287	-0.247856	0.217606	3.39161e-07	1	0.473081
3	AT4G39330	CAD9	830088	-0.261385	0.832845	0.0167598	0.402529	0.188858	2.96206e-13	1	0.00748174
3	AT4G35090	CAT2	829661	-0.0578635	0.697238	0.0831378	0.174273	0.916806	4.59649e-11	1	0.495559
3	AT1G05490	chr31	837051	0.310464	1.29292	-0.00903233	0.139824	0.823762	7.99462e-05	1	0.940376
3	AT2G34180	CIPK13	817979	-0.129757	1.13258	-0.628193	0.905648	0.962123	0.0467321	1	0.340806
3	AT5G10930	CIPK5	830960	-0.061765	0.640886	-0.00419688	0.362185	0.944069	0.000101982	1	0.17578
3	AT1G75450	CKX5	843881	3.04668	3.23189	0.138185	0.213127	4.52314e-28	2.93437e-31	1	0.897574
3	AT5G54250	CNGC4	835513	-0.171285	0.828045	0.142941	0.419514	0.642927	7.20321e-12	1	0.0082422
3	AT3G07650	COL9	819956	-0.123867	0.611273	0.023019	0.760919	0.905786	0.00644529	1	0.00194732
3	AT2G42540	COR15A	818854	-0.0614985	1.57497	0.384864	0.295286	0.980297	5.57261e-05	1	0.863863
3	AT2G42530	COR15B	818853	0.127419	2.24497	1.21677	1.25657	0.976772	0.000979033	1	0.536693
3	AT1G29395	COR413IM1	839815	1.48179	2.48341	0.639246	1.53563	0.000137123	6.60294e-14	0.948631	0.000135577
3	AT3G62410	CP12-2	825414	0.00161838	0.776662	-0.00866201	0.217692	0.997675	2.91314e-14	1	0.268996
3	AT4G21940	CPK15	828283	0.539419	0.930098	0.13203	0.770948	0.20955	0.000497127	1	0.023255
3	AT5G58770	cPT4	835991	0.280771	1.24269	0.284633	0.573443	0.12879	4.49832e-30	0.454809	5.28597e-06
3	AT4G23990	CSLG3	828499	-0.680686	1.35738	-0.137189	0.394555	0.0123516	1.74994e-12	1	0.283098
3	AT4G17090	CT-BMY	827419	0.0589408	0.892506	0.154255	0.48277	0.9228	6.11022e-16	1	0.000283773
3	AT1G78490	CYP708A3	844185	0.370919	0.61855	-0.20268	-0.115848	0.42015	0.0125576	1	0.928649
3	AT4G37320	CYP81D5	829887	-0.0169034	0.622454	0.101909	0.3444	0.982969	1.4324e-08	1	0.0165014
3	AT2G25160	CYP82F1	817054	-0.000521406	0.848697	0.0487212	0.576367	0.999685	0.00446745	1	0.219202
3	AT2G23180	CYP96A1	816850	0.282226	0.656843	-0.112164	0.277812	0.380429	5.56623e-05	1	0.409343
3	AT2G21910	CYP96A5	816727	0	6.23621	0	0	1	2.96423e-05	1	1
3	AT5G28030	DES1	832873	0.699681	1.13857	-0.11475	0.304181	0.482364	0.027879	1	0.882203
3	AT1G31580	ECS1	840047	-0.0155106	1.06916	0.0118238	0.360421	0.989902	1.26582e-10	1	0.236097
3	AT2G40080	ELF4	818596	-0.503797	0.921775	-0.212889	1.32319	0.307819	0.000325266	1	1.82582e-06
3	AT4G37980	ELI3-1	829954	0.106084	0.915818	0.230161	0.597054	0.880228	3.22154e-10	0.984483	0.000674541
3	AT5G62990	emb1692	836419	0.165856	0.670293	0.399931	0.741779	0.7967	0.000107855	0.496885	5.43754e-05
3	AT1G01380	ETC1	838096	0.496884	1.24828	0.846549	1.3421	0.738142	0.00833298	0.883348	0.0209076
3	AT4G17030	EXLB1	827411	0.121637	0.999207	0.32858	0.776146	0.920328	1.92303e-05	1	0.0130015
3	AT2G37640	EXP3	818341	-0.513832	0.75624	-0.127543	0.274066	0.0157297	8.15776e-06	1	0.479209
3	AT2G40610	EXPA8	818656	0.547752	1.29126	0.0308229	0.325389	0.306143	9.31144e-06	1	0.725261
3	AT5G22500	FAR1	832311	0.171417	0.842601	0.0395196	-0.0694554	0.790072	7.38679e-07	1	0.947204
3	AT1G51140	FBH3	841537	-0.0758761	0.737719	0.091734	0.574651	0.902682	9.37293e-10	1	2.59741e-05
3	AT4G04020	FIB	825714	-0.0543481	0.72055	0.0659437	0.264074	0.935558	2.97412e-09	1	0.22747
3	AT1G12200	FMO	837773	-0.106818	0.86139	0.133702	0.509129	0.927205	0.000283694	1	0.174683
3	AT1G62540	FMO GS-OX2	842551	-0.811812	1.15072	0.0599499	1.03656	0.340913	0.0228198	1	0.128055
3	AT5G49740	FRO7	835037	0.432208	0.601563	0.0307471	0.239515	0.0744916	0.000976247	1	0.57881
3	AT1G65480	FT	842859	1.41096	7.02794	0.425725	3.65091	0.671736	6.94555e-13	1	0.000541057
3	AT2G46270	GBF3	819235	0.561661	0.788791	0.0673564	0.366369	0.000100684	1.49428e-09	1	0.0539799
3	AT1G32900	GBSS1	840184	0.2136	1.01134	0.0334509	0.422291	0.469821	4.1923e-16	1	0.0129303
3	AT2G32990	GH9B8	817861	-0.149635	0.971521	-0.284069	0.410914	0.84537	1.96581e-08	0.9736	0.156594
3	AT3G58070	GIS	824976	-0.436415	1.17743	0.0905079	0.989627	0.761444	0.00235971	1	0.0583701
3	AT5G06090	GPAT7	830496	-0.301699	0.934421	-0.336997	0.603018	0.80019	0.00616168	1	0.296384
3	AT1G64970	G-TMT	842805	0.0961112	0.792069	-0.0792433	0.372646	0.872242	2.37347e-10	1	0.0343749
3	AT5G59220	HAI1	836040	0.473203	1.55042	0.141326	0.894364	0.577482	6.81615e-07	1	0.029542
3	AT3G61890	HB-12	825362	-0.23922	1.30922	0.2547	0.590081	0.712818	1.11194e-12	1	0.0186681
3	AT3G50890	HB28	824253	0.736332	0.811113	0.0377311	0.312823	1.40228e-05	5.11547e-07	1	0.29436
3	AT2G46680	HB-7	819280	-0.0169245	0.76608	0.0375205	0.226019	0.986846	4.41246e-07	1	0.540733
3	AT1G17100	HBP1	838280	0.0297191	0.952709	-0.0812622	0.418122	0.951688	1.50487e-30	1	1.67913e-05
3	AT1G02340	HFR1	839300	2.77239	3.19159	1.59968	2.63061	4.45398e-67	1.78348e-88	3.52289e-14	9.70483e-43
3	AT3G22830	HSFA6B	821854	0.142222	2.16078	-0.882321	1.55182	0.979312	0.0117342	1	0.258535
3	AT4G24960	HVA22D	828598	0.0341522	0.914946	-0.160606	0.3858	0.955364	1.2421e-19	0.996994	0.00261007
3	AT4G17695	KAN3	827490	0.158806	0.961657	-0.321921	0.346603	0.862317	4.00126e-07	0.984483	0.383175
3	AT5G15960	KIN1	831453	0.00940424	1.56829	0.197303	1.54726	0.996713	3.43088e-06	1	2.79126e-05
3	AT4G08150	KNAT1	826364	0.254346	0.729736	-0.318194	-0.427665	0.743767	0.00380632	1	0.359079
3	AT4G22200	KT2/3	828311	0.396971	0.93753	0.128549	0.473578	0.0641761	1.99657e-10	1	0.0183596
3	AT5G05390	LAC12	830421	-0.190927	1.41316	-0.363155	0.924535	0.899806	5.56186e-07	1	0.040322
3	AT1G64400	LACS3	842748	-0.47581	0.632003	0.163387	0.264553	0.158927	0.0075645	1	0.663541
3	AT1G02820	LEA3	839304	0.17079	1.12373	-0.319427	-0.0315831	0.709757	7.02142e-17	0.585799	0.974794
3	AT5G06760	LEA4-5	830565	-0.471722	1.69339	0.499666	1.11918	0.853435	0.00721675	1	0.283098
3	AT2G40100	LHCB4.3	818599	-0.183271	1.10394	-0.0464324	0.205071	0.726609	9.7847e-15	1	0.583584
3	AT1G01060	LHY	839341	0.212458	0.685918	0.251048	0.1581	0.0503559	1.99569e-20	0.0844164	0.280166
3	AT5G24660	LSU2	832538	-0.673758	1.07676	-0.553538	0.523975	0.00829087	4.27221e-08	0.296567	0.0733515
3	AT2G38530	LTP2	818435	0.178167	0.663086	-0.0445051	-0.178531	0.76618	0.000190673	1	0.756148
3	AT1G78970	LUP1	844237	0.398176	1.25294	-0.28918	0.243321	0.738952	0.000749578	1	0.894438
3	AT1G07150	MAPKKK13	837226	0.27756	0.601911	0.119279	0.071331	0.705619	0.0266099	1	0.959745
3	AT2G32510	MAPKKK17	817812	-0.151736	0.868531	-0.0242703	0.672304	0.925479	0.0150826	1	0.205662
3	AT5G58310	MES18	835943	-0.222847	1.16297	-0.156918	1.16281	0.897221	0.000805094	1	0.00947531
3	AT2G22240	MIPS2	816757	0.214893	0.660957	0.150249	0.279656	0.260329	1.1736e-10	1	0.0701339
3	AT2G41660	MIZ1	818764	-0.00163957	0.774597	-0.18168	0.528401	0.998628	0.000488931	1	0.0924289
3	AT3G09390	MT2A	820098	-0.0626024	0.900019	0.0298832	0.52653	0.925658	6.54226e-13	1	0.000476678
3	AT2G39450	MTP11	818530	0.220428	0.619315	0.041419	0.160006	0.0416349	1.69098e-16	1	0.272058
3	AT4G21440	MYB102	826916	-0.176971	0.794874	0.492427	0.824918	0.912494	0.0287895	0.989159	0.0810692
3	AT4G28110	MYB41	828927	0.406138	1.59865	0.284754	0.783773	0.629845	1.81432e-08	1	0.0586913
3	AT1G18710	MYB47	838453	0.570629	1.09376	0.387057	0.797534	0.246429	0.000165285	1	0.039877
3	AT3G53530	NAKR3	824521	-0.222096	0.802599	0.0118085	0.436148	0.645391	1.81403e-07	1	0.0462922
3	AT5G47640	NF-YB2	834815	0.499346	0.81922	0.302476	0.450865	0.00221158	2.66418e-09	0.670398	0.0141273
3	AT3G44310	NIT1	823556	0.446397	1.12865	0.710342	1.24389	0.00265153	3.80009e-21	3.5003e-07	9.00176e-25
3	AT5G56550	OXS3	835756	-0.0299379	0.655162	0.211367	-0.127424	0.978525	0.000192891	1	0.861798
3	AT5G57780	P1R1	835886	-0.228322	0.642894	0.590353	0.557479	0.703055	0.00143458	0.146427	0.0428779
3	AT2G37040	PAL1	818280	-0.145578	0.68195	0.0168406	0.424622	0.725634	4.45501e-08	1	0.00748174
3	AT5G54960	PDC2	835587	-0.0527712	0.624381	-0.105421	0.383765	0.950788	9.5877e-05	1	0.104851
3	AT2G38230	PDX1.1	818402	0.0915013	0.670417	0.0406366	0.110519	0.857883	1.83451e-09	1	0.791737
3	AT2G38210	PDX1L4	818400	0.303402	1.09557	-0.0972865	0.434948	0.407453	3.06029e-11	1	0.0777523
3	AT5G60540	PDX2	836175	-0.0811425	0.746423	0.0414191	0.283357	0.871392	1.22582e-13	1	0.0601569
3	AT5G09530	PELPK1	830812	-0.0296268	0.644578	-0.0121617	0.324849	0.984713	0.0162231	1	0.580702
3	AT5G09520	PELPK2	830811	-0.222051	0.947127	-0.114163	0.523755	0.824422	0.000188003	1	0.211042
3	AT3G47430	PEX11B	823897	0.0811539	0.651699	-0.0517991	0.0945306	0.895319	1.40318e-07	1	0.86275
3	AT5G50240	PIMT2	835089	0.113015	0.666611	-0.051027	0.244633	0.872405	9.36103e-06	1	0.468367
3	AT2G45800	PLIM2a	819188	-0.039161	0.660034	-0.328371	-0.129159	0.974079	0.00112149	0.933651	0.882593
3	AT1G10155	PP2-A10	837553	0.542774	1.62287	-0.225086	-0.0341652	0.860982	0.0363688	1	0.994796
3	AT1G09155	PP2-B15	837435	0.134872	0.922357	-0.163682	0.371521	0.947185	0.0277067	1	0.758278
3	AT2G18230	PPa2	816338	-0.0272241	0.81313	0.00522676	0.273139	0.970374	1.63839e-11	1	0.202465
3	AT2G46860	PPa3	819299	-0.0505154	1.10938	-0.592959	0.437417	0.983652	0.00535618	0.971949	0.674208
3	AT4G15530	PPDK	827226	-0.0897772	0.755393	0.12737	0.361074	0.910843	1.90861e-06	1	0.162884
3	AT5G60100	PRR3	836132	0.224268	1.6341	-0.444789	0.891541	0.920767	0.000113764	1	0.182217
3	AT1G80480	PTAC17	844387	-0.0214011	0.650584	0.153513	0.344266	0.974429	1.83173e-09	1	0.017751
3	AT3G18710	PUB29	821402	0.15207	0.738038	-0.222813	0.19262	0.781154	4.38942e-07	1	0.634435
3	AT5G26570	PWD	832706	0.0927835	1.15893	0.0567009	0.549794	0.869048	2.84691e-25	1	2.32181e-05
3	AT4G04330	RbcX1	825753	0.101622	1.24974	-0.0153689	-0.0321209	0.950788	2.61571e-05	1	0.989384
3	AT3G05880	RCI2A	819757	0.482551	0.695908	-0.0200857	0.455759	0.0171456	2.39045e-05	1	0.0423999
3	AT2G33380	RD20	817901	0.855485	2.60568	-0.0126726	0.886708	0.287745	2.36033e-10	1	0.271608
3	AT2G03880	REME1	814914	0.689133	1.33448	-0.233028	0.0150886	0.549159	0.00713141	1	0.997246
3	AT3G03450	RGL2	821251	0.0647753	0.63969	-0.0256995	0.59268	0.939684	4.41119e-05	1	0.000992049
3	AT2G22450	RIBA2	816777	0.373456	1.05769	-0.013952	0.554083	0.382105	1.30444e-07	1	0.0425654
3	AT2G42800	RLP29	818880	0.832795	1.13711	0.0254118	0.421244	0.0508976	0.000498677	1	0.591634
3	AT5G37260	RVE2	833700	0.176933	1.38773	0.261676	0.549731	0.537404	3.05334e-44	0.473096	1.41211e-06
3	AT3G23810	SAHH2	821964	-0.240508	0.629301	-0.00866572	0.544248	0.364483	2.94325e-06	1	0.000371338
3	AT2G23000	scpl10	816831	-0.126551	0.746797	0.0407859	0.500427	0.823636	3.98438e-08	1	0.00266278
3	AT2G23010	SCPL9	816832	-0.531755	1.06571	0.128897	0.901007	0.325126	0.000137084	1	0.0105005
3	AT2G21970	SEP2	816733	-0.00079395	0.685082	0.0710763	0.0929724	0.998628	4.28357e-16	1	0.762639
3	AT4G35640	SERAT3;2	829716	0.0743261	1.53907	-0.00716394	0.675132	0.963095	3.10167e-09	1	0.082482
3	AT1G36370	SHM7	840543	-0.112641	0.880427	-0.0332524	0.213148	0.724548	2.42486e-23	1	0.193231
3	AT1G78510	SPS1	844187	0.0610488	0.613705	-0.0137131	0.0785837	0.90767	2.87981e-09	1	0.868866
3	AT5G11110	SPS2F	830979	-0.0448716	1.01788	-0.165086	0.538054	0.973361	6.12559e-06	1	0.121286
3	AT4G33030	SQD1	829440	-0.0319913	0.642511	0.135154	0.391843	0.96643	8.48581e-07	1	0.0246576
3	AT5G24150	SQP1	832480	-0.193547	0.994749	-0.141977	0.36551	0.368596	2.02014e-23	1	0.00642083
3	AT4G34650	SQS2	829617	-0.0618905	0.685428	0.0822505	0.322805	0.924493	9.90111e-09	1	0.0837294
3	AT1G28560	SRD2	839756	0.0853182	0.61294	-0.0850532	0.175912	0.91415	0.000121233	1	0.715987
3	AT4G18240	SS4	827550	0.0968093	1.05435	0.0463745	0.438074	0.875637	1.40167e-17	1	0.00775399
3	AT5G07010	ST2A	830592	3.17395	3.53003	0.0390103	-0.227158	5.05622e-28	1.78635e-34	1	0.894568
3	AT3G51895	SULTR3;1	824353	-0.0513295	0.755863	-0.108473	0.436823	0.978171	0.0331638	1	0.54192
3	AT5G50800	SWEET13	835152	-0.0672645	1.53134	-0.142357	0.782222	0.97931	0.000137583	1	0.25959
3	AT4G01080	TBL26	827902	-0.0673339	1.3473	0.036931	0.850226	0.94091	8.56278e-19	1	5.66202e-07
3	AT2G29630	THIC	817513	-0.099699	0.813769	0.0319368	0.386197	0.869468	1.74491e-10	1	0.0313555
3	AT5G65140	TPPJ	836638	0.769457	1.0918	0.166933	0.325106	0.0305067	0.000108528	1	0.704114
3	AT4G20370	TSF	827785	-0.73109	4.59967	0.687353	2.68245	0.943631	0.00173009	1
3	AT5G13930	TT4	831241	-0.0282045	1.63783	0.0823748	0.920636	0.979312	1.47931e-24	1	3.36706e-07
3	AT1G30530	UGT78D1	839933	-0.436899	0.87678	0.0822743	0.460356	0.0125215	7.34083e-11	1	0.00898997
3	AT4G08300	UMAMIT17	826384	0.00857026	0.922894	0.465157	0.746322	0.995593	1.3587e-05	0.650823	0.00442532
3	AT4G00050	UNE10	828175	-0.094577	0.625756	0.0143502	-0.0335672	0.701645	4.70617e-18	1	0.940376
3	AT4G26850	VTC2	828792	0.169325	1.16561	0.123978	0.547852	0.61276	1.60602e-24	1	5.40335e-05
3	AT3G01970	WRKY45	821270	0.254739	1.02427	0.583076	0.762964	0.896049	0.0226919	1	0.382616
3	AT5G57530	XTH12	835857	-0.295164	0.930162	-0.617632	0.463808	0.853022	0.0309927	0.950286	0.654933
3	AT5G57540	XTH13	835858	-0.299614	1.03865	-0.4828	0.676445	0.853435	0.0129182	1	0.361139
3	AT1G65310	XTH17	842839	-0.0791091	0.751478	-0.243568	0.471076	0.912058	3.37862e-08	0.945252	0.00710666
4	AT1G65060	4CL3	842814	0.0248581	1.41954	0.224887	1.22903	0.98223	6.01317e-20	1	2.42063e-14
4	AT1G55320	AAE18	841977	-0.0910722	0.751289	-0.0630679	0.625186	0.916806	1.74876e-05	1	0.0022185
4	AT1G58360	AAP1	842205	-0.169723	0.692492	-0.00850571	0.264845	0.42385	1.27169e-13	1	0.056615
4	AT2G39350	ABCG1	818520	0.139107	0.759268	-0.103716	0.402717	0.902658	0.00239398	1	0.378431
4	AT1G76130	AMY2	843945	-0.066542	0.793578	0.0360898	0.546346	0.962702	0.00566382	1	0.217174
4	AT1G04330	AT1G04330	839548	-0.272453	1.0883	-0.0776626	1.21945	0.898833	0.0205375	1	0.0171823
4	AT1G05540	AT1G05540	837056	0.327845	0.718419	0.0303609	0.165924	0.535963	0.00178436	1	0.848143
4	AT1G05835	AT1G05835	5007665	0.558516	0.745658	-0.127662	-0.0246803	0.164655	0.00795863	1	0.990703
4	AT1G06000	AT1G06000	837109	0.0290876	1.40482	-0.042886	0.950451	0.974079	2.39133e-25	1	4.59438e-11
4	AT1G06550	AT1G06550	837166	0.0505247	0.699604	0.0968537	0.52132	0.924275	9.6742e-13	1	1.41211e-06
4	AT1G07050	AT1G07050	837216	-0.323295	1.02633	-0.0986296	0.468042	0.73817	0.000138345	1	0.298304
4	AT1G17630	AT1G17630	838340	0.293471	0.686849	-0.347788	0.247797	0.755073	0.0288057	1	0.782752
4	AT1G22170	AT1G22170	838822	0.182983	0.618357	-0.143311	0.3092	0.827849	0.00647288	1	0.503535
4	AT1G23205	AT1G23205	838929	-0.0858385	1.04245	-0.0957654	0.278779	0.882062	2.56338e-20	1	0.147178
4	AT1G24580	AT1G24580	2745762	-0.0215163	0.899845	-0.0479282	0.426214	0.986846	1.70458e-06	1	0.150529
4	AT1G47370	AT1G47370	841140	0.324291	1.84625	-0.371263	0.217073	0.905786	0.000473082	1	0.9276
4	AT1G49560	AT1G49560	841380	0.0262596	0.607394	-0.0183197	0.634994	0.98632	0.0128596	1	0.0132359
4	AT1G54575	AT1G54575	2745830	0.160423	0.781488	0.0250887	0.316343	0.817713	3.2611e-06	1	0.278649
4	AT1G56690	AT1G56690	842125	-0.0773914	0.622204	-0.49269	0.288356	0.956476	0.0309001	0.817244	0.663541
4	AT1G58170	AT1G58170	842184	-0.0268573	0.621139	-0.178815	0.612044	0.986846	0.0251447	1	0.0578454
4	AT1G60590	AT1G60590	842353	0.401372	1.19114	0.273272	0.722296	0.0175054	4.98043e-22	0.710104	1.22982e-07
4	AT1G67660	AT1G67660	843091	0.0455393	0.908664	0.000133223	0.430428	0.970055	5.94959e-06	1	0.183171
4	AT1G80120	AT1G80120	844352	0.151628	1.01955	0.0483239	0.914665	0.892708	3.91662e-06	1	9.89672e-05
4	AT1G80520	AT1G80520	844391	-0.031422	0.772422	-0.155638	0.300464	0.986846	0.016208	1	0.727648
4	AT2G22590	AT2G22590	816790	0.473572	2.24617	0.221484	1.95917	0.328212	2.02014e-23	1	5.20852e-18
4	AT2G23910	AT2G23910	816923	0.0244072	2.85899	-0.435235	2.24637	0.991473	4.30755e-26	1	7.17617e-16
4	AT2G25510	AT2G25510	817089	0.205755	0.672622	0.109828	0.105143	0.730154	0.000431312	1	0.910725
4	AT2G40390	AT2G40390	818632	-0.0832514	0.673021	-0.0380675	0.630916	0.957825	0.0461103	1	0.143857
4	AT3G22550	AT3G22550	821826	0.0377582	1.02394	0.109876	0.751712	0.968544	1.09974e-11	1	5.13745e-06
4	AT3G23020	AT3G23020	821876	0.310572	0.766632	0.00557801	0.354293	0.599481	0.000845748	1	0.397947
4	AT3G24463	AT3G24463	28719312	-0.025486	1.32094	-0.340867	0.422699	0.981536	1.27987e-17	0.71001	0.0771406
4	AT3G30460	AT3G30460	822758	0.993545	2.13441	-1.61039	-0.0784857	0.721337	0.0232207	0.638896	0.987152
4	AT3G52390	AT3G52390	824404	0.391637	0.624401	-0.135731	0.428728	0.14196	0.000439282	1	0.0458591
4	AT3G53220	AT3G53220	824488	0.409054	0.907165	0.336869	0.484698	0.67486	0.0113546	1	0.484771
4	AT3G57010	AT3G57010	824868	0.140876	0.790681	-0.239761	0.459088	0.864094	1.70248e-05	1	0.0821144
4	AT4G02750	AT4G02750	828187	0.381968	0.74782	0.221219	0.310988	0.681348	0.0379909	1	0.736886
4	AT4G09750	AT4G09750	826563	0.0140081	0.630195	-0.104435	0.172974	0.986846	6.74098e-07	1	0.591851
4	AT4G13540	AT4G13540	826986	0.0165465	0.718379	0.0721049	0.544638	0.993405	0.0339561	1	0.276351
4	AT4G18810	AT4G18810	827615	0.036755	0.762342	0.144684	0.160275	0.957147	1.86175e-10	1	0.638675
4	AT4G23000	AT4G23000	828399	-0.0948413	0.823385	-0.315785	0.415698	0.949087	0.00288698	1	0.414071
4	AT4G26950	AT4G26950	828802	-0.462732	0.7709	-0.085444	0.18992	0.369645	0.00179076	1	0.807166
4	AT4G27560	AT4G27560	828865	-0.123851	1.34258	0.0604623	0.839753	0.860812	5.56179e-23	1	6.90618e-09
4	AT4G27570	AT4G27570	828866	0.71259	1.90603	0.00730069	1.52049	0.490339	1.04787e-05	1	0.000845721
4	AT4G32920	AT4G32920	829429	0.183436	0.631994	-0.0100286	0.303288	0.249909	7.10814e-14	1	0.00437648
4	AT4G36470	AT4G36470	829799	0.106038	0.803204	-0.00765049	0.185238	0.86808	8.66924e-10	1	0.575528
4	AT5G04980	AT5G04980	830380	0.486088	0.74531	-0.100312	0.0650126	0.00276354	3.82351e-08	1	0.931125
4	AT5G10990	AT5G10990	830966	0.377717	0.764071	-0.0628345	0.0100382	0.673942	0.026073	1	0.997198
4	AT5G14700	AT5G14700	831322	-0.282537	0.609014	-0.133388	0.365895	0.753141	0.0452955	1	0.537662
4	AT5G15300	AT5G15300	831382	0.06489	0.87655	0.336064	0.845571	0.975459	0.0236303	1	0.0726944
4	AT5G17010	AT5G17010	831564	-0.0285852	0.796532	0.0393523	0.679518	0.970374	4.3857e-10	1	8.66578e-07
4	AT5G17040	AT5G17040	831567	0.297482	1.47662	-0.0119239	1.2508	0.713987	3.15007e-10	1	4.75212e-07
4	AT5G23760	AT5G23760	832441	0.223983	0.875493	-0.112972	0.267007	0.712818	2.82696e-06	1	0.542694
4	AT5G39350	AT5G39350	833931	-0.00209304	0.672788	0.127017	0.550643	0.998628	0.00544335	1	0.0823589
4	AT5G48570	AT5G48570	834913	0.362617	0.66823	0.200701	0.45761	0.104647	7.0148e-06	1	0.0105912
4	AT5G52850	AT5G52850	835362	0.244375	0.778448	-0.0708155	0.465265	0.765148	0.00126417	1	0.217211
4	AT5G62210	AT5G62210	836342	0.428503	1.68024	0.129334	1.53276	0.297828	1.90729e-17	1	1.6682e-16
4	AT5G63290	AT5G63290	836449	0.302877	0.746623	-0.0874911	0.349202	0.703185	0.00640323	1	0.526445
4	AT2G27550	ATC	817302	0.111739	0.803794	0.19939	0.539418	0.943284	0.012239	1	0.286492
4	AT2G32290	BAM6	817789	-0.113318	0.770478	0.11369	0.231991	0.94091	0.012072	1	0.823969
4	AT2G21320	BBX18	816671	-0.12453	0.616877	0.0390545	0.389015	0.771024	1.28285e-07	1	0.00873659
4	AT5G62040	BFT	836324	1.10366	2.15269	-0.290269	1.00252	0.332103	0.000334602	1	0.279841
4	AT1G79110	BRG2	844252	-0.148736	0.646882	0.186175	0.523293	0.815632	4.578e-05	1	0.00479111
4	AT5G05270	CHIL	830409	0.452934	1.54784	0.310607	0.917774	0.00143827	1.3415e-42	0.388732	2.36622e-14
4	AT3G47860	CHL	823942	-0.0311789	0.669002	0.00898128	0.365173	0.962967	3.64363e-09	1	0.0116416
4	AT1G12740	CYP87A2	837830	0.297166	0.862574	0.0425907	0.482036	0.698545	0.000981777	1	0.280057
4	AT2G36800	DOGT1	818252	-0.443612	0.852678	-0.015701	0.207	0.086235	1.41775e-07	1	0.632283
4	AT3G22840	ELIP1	821855	0.311185	1.07574	0.161039	1.02698	0.378768	1.64847e-10	1	5.27551e-09
4	AT4G14690	ELIP2	827119	0.321481	0.71792	0.214398	0.369067	0.662637	0.0119496	1	0.530348
4	AT5G63420	emb2746	836461	-0.0138596	0.805291	0.0609338	0.569596	0.989514	5.03313e-08	1	0.00113993
4	AT4G05110	ENT6	825856	0.00781253	0.760799	0.067074	0.396563	0.996781	0.0312131	1	0.60797
4	AT3G63160	F16M2_10		-0.00746288	0.916518	0.161489	0.671479	0.992659	3.91752e-16	1	4.77099e-08
4	AT3G51240	F3H	824287	0.245259	1.39656	0.15142	0.972847	0.233896	2.35537e-38	1	6.3685e-18
4	AT5G08640	FLS1	830765	0.0513931	1.95512	0.0617442	1.4981	0.962378	2.21034e-27	1	2.03447e-15
4	AT1G80340	GA3OX2	844374	-0.202458	0.726151	-0.502946	0.729377	0.750977	7.65346e-05	0.246883	0.000147257
4	AT5G20630	GER3	832185	0.417183	0.772317	0.159059	0.388116	0.263309	0.000517089	1	0.343998
4	AT5G17220	GSTF12	831586	-0.0365752	0.78957	0.204055	-0.0622205	0.981536	0.00124879	1	0.963165
4	AT4G12400	Hop3	826849	0.240774	0.602305	0.0491762	0.346356	0.22078	6.68053e-08	1	0.0152619
4	AT4G15440	HPL1	827215	-0.335494	0.78406	0.377205	0.737723	0.464642	8.69659e-05	0.838434	0.00114311
4	AT2G26150	HSFA2	817155	0.371911	1.07966	0.151518	0.961297	0.751312	0.0020758	1	0.0117531
4	AT3G12580	HSP70	820438	0.129135	0.970757	0.265934	0.80312	0.841654	4.59649e-11	0.926835	5.66202e-07
4	AT5G02490	Hsp70-2	831856	0.386315	1.00956	0.345997	0.666054	0.307819	4.96499e-07	0.926835	0.00764266
4	AT1G19640	JMT	838551	0.207757	0.97429	0.394034	0.618734	0.91507	0.033134	1	0.452142
4	AT5G48880	KAT5	834946	0.0645633	1.18099	0.0625556	1.07763	0.923559	3.05262e-23	1	1.61158e-18
4	AT5G15970	KIN2	831454	0.109022	1.01754	0.105102	0.821914	0.881194	6.10963e-12	1	3.37893e-07
4	AT4G35190	LOG5	829672	0.380147	1.42407	-0.201062	0.207757	0.864094	0.00496218	1	0.931337
4	AT1G05100	MAPKKK18	839324	0.601513	1.34998	-0.697069	0.275564	0.564263	0.00126583	0.904447	0.849404
4	AT1G53470	MSL4	841782	0.220906	0.733493	-0.077258	0.552825	0.634248	8.21992e-06	1	0.00474483
4	AT2G47460	MYB12	819359	0.299932	0.648047	-0.285691	0.427381	0.577503	0.00460006	1	0.223645
4	AT1G06180	MYB13	837127	0.302731	0.785841	-0.109172	0.160529	0.333163	6.0669e-07	1	0.739221
4	AT1G32870	NAC13	840181	0.240475	0.664693	0.00723113	0.259358	0.339467	1.19082e-07	1	0.230552
4	AT1G56170	NF-YC2	842070	0.222699	0.676018	0.136144	0.436472	0.548825	5.1761e-06	1	0.0217439
4	AT1G80760	NIP6;1	844415	0.0770638	0.731113	0.0766621	0.284078	0.958098	0.0181061	1	0.742968
4	AT1G69870	NRT1.7	843323	0.0784513	0.933027	0.0505063	0.147187	0.920665	1.26582e-10	1	0.779611
4	AT2G28900	OEP16-1	817439	-0.0227726	1.18715	0.146263	0.800976	0.97931	6.5881e-22	1	1.45034e-09
4	AT3G17790	PAP17	821047	0.586013	1.47391	0.395425	0.763859	0.0243138	1.43576e-15	0.71001	0.000371338
4	AT1G54570	PES1	841899	-0.096581	0.761206	0.0625574	0.352828	0.7967	4.32172e-18	1	0.000794915
4	AT2G38060	PHT4;2	818384	-0.248423	0.606027	-0.352913	0.326664	0.808566	0.0432259	1	0.595108
4	AT5G16530	PIN5	831515	0.0651753	0.783975	0.0823964	1.18057	0.970374	0.0222747	1	0.000245972
4	AT1G78570	RHM1	844193	0.0641836	1.17294	0.124196	0.846182	0.915021	3.48849e-26	1	5.76686e-13
4	AT1G07390	RLP1	837251	-0.143523	0.654665	-0.131564	-0.0360801	0.913232	0.0225138	1	0.984938
4	AT1G22150	SULTR1;3	838820	0.645429	0.744803	0.0633767	0.624979	0.0329568	0.003269	1	0.0180237
4	AT5G20830	SUS1	832206	0.101719	0.675657	-0.0207211	0.627936	0.907257	0.000244871	1	0.00265685
4	AT5G49340	TBL4	834994	0.547805	1.06424	0.701863	0.879797	0.592743	0.0126807	0.760539	0.0812802
4	AT1G17460	TRFL3	838319	0.279826	0.664627	-0.0227777	-0.11581	0.78573	0.0470005	1	0.936464
4	AT3G55120	TT5	824678	-0.0930687	1.3809	-0.0260821	1.16932	0.924472	1.72372e-14	1	1.05373e-09
4	AT5G07990	TT7	830693	-0.133269	1.89844	-0.118168	1.50766	0.906088	9.14106e-20	1	6.2501e-12
4	AT4G28680	TYRDC	828986	0.113209	0.661012	0.000630058	0.261242	0.886294	7.428e-05	1	0.401098
4	AT5G17050	UGT78D2	831568	0.155681	0.888006	-0.0397568	0.501412	0.116175	4.94922e-54	1	3.80217e-17
4	AT4G15480	UGT84A1	827220	-0.054489	2.0779	-0.201895	1.78098	0.973971	3.4533e-17	1	2.48392e-12
4	AT3G21560	UGT84A2	821710	-0.17592	0.836821	-0.0374902	0.551746	0.663048	1.49791e-10	1	0.000318907
4	AT5G64700	UMAMIT21	836591	0.157488	0.605161	-0.151294	0.328166	0.882934	0.0201899	1	0.520958
5	AT3G62150	ABCB21	825388	-0.244391	-1.4259	0.0523343	-0.705816	0.424811	1.50584e-24	1	1.10039e-05
5	AT4G25050	ACP4	828608	-0.0349541	-0.640244	0.0867117	-0.355122	0.953755	3.69742e-09	1	0.0133904
5	AT2G46330	AGP16	819241	0.128388	-0.646381	0.131141	-0.388025	0.685173	1.56652e-10	1	0.00190843
5	AT2G23130	AGP17	816845	-0.266727	-0.662778	0.103151	-0.561413	0.256546	6.12731e-07	1	0.000192209
5	AT5G21170	AKINBETA1	832243	-0.164889	-0.681736	0.212343	-0.534843	0.361446	3.64305e-14	0.515878	7.01349e-08
5	AT1G01240	AT1G01240	839274	0.0555294	-0.656879	0.338822	-0.104466	0.932358	6.69599e-07	0.351411	0.858017
5	AT1G02610	AT1G02610	837915	-0.358914	-0.871784	0.16129	-0.764591	0.557109	0.00137323	1	0.0327209
5	AT1G04360	AT1G04360	839540	-0.0699115	-0.646404	0.148336	-0.0767243	0.953755	0.0137006	1	0.955725
5	AT1G05805	AT1G05805	837090	-0.24228	-0.683008	-0.196542	-0.431318	0.266521	3.2194e-08	0.976924	0.00631551
5	AT1G09460	AT1G09460	837469	0.196936	-0.61983	-0.0119125	-0.347705	0.8163	0.0148159	1	0.491455
5	AT1G10000	AT1G10000	837535	-0.27707	-1.37136	-0.514581	-1.09437	0.871392	0.0036901	1	0.0747576
5	AT1G11740	AT1G11740	837718	-0.238849	-1.26414	-0.281388	-0.893462	0.775026	1.64243e-07	1	0.00261007
5	AT1G12130	AT1G12130	837765	-0.257741	-1.2126	-0.605902	-0.936575	0.845579	0.000569768	0.90481	0.0545969
5	AT1G12320	AT1G12320	837786	-0.145014	-0.622271	-0.00230091	-0.0934818	0.848344	0.00240295	1	0.927011
5	AT1G25230	AT1G25230	839105	-0.11284	-0.975491	0.242567	-0.588516	0.882531	1.80123e-09	0.996994	0.00427283
5	AT1G33770	AT1G33770	840268	-0.30649	-1.35797	0.259815	-0.610169	0.86833	0.00765739	1	0.591851
5	AT1G44180	AT1G44180	841021	-0.0261283	-1.30589	-0.083974	-0.365111	0.992659	0.0234616	1	0.842238
5	AT1G49500	AT1G49500	841374	-0.0042635	-0.660933	0.439601	-0.630365	0.996463	3.18162e-07	0.0342754	7.38031e-06
5	AT1G49840	AT1G49840	841407	-0.0822622	-0.637037	0.127202	-0.191989	0.796049	1.45163e-13	0.996994	0.19553
5	AT1G50040	AT1G50040	841428	0.0393473	-1.20843	0.320931	-0.613819	0.976112	4.30078e-07	1	0.093798
5	AT1G66100	AT1G66100	842924	-0.4345	-0.62736	0.00638619	-0.357645	0.113543	0.0014389	1	0.291449
5	AT1G70820	AT1G70820	843419	-0.451089	-2.33921	-0.0847224	-1.05448	0.208421	2.73935e-30	1	5.85213e-06
5	AT1G71140	AT1G71140	843454	-0.443473	-0.710259	0.0507166	-0.14618	0.45252	0.0280689	1	0.923706
5	AT1G72060	AT1G72060	843537	-0.148407	-1.11054	0.1053	-0.645841	0.943284	0.0293161	1	0.47119
5	AT1G73750	AT1G73750	843710	-0.237346	-0.626639	-0.0132958	-0.684066	0.476023	7.9621e-05	1	0.000112047
5	AT1G75960	AT1G75960	843929	-0.00354292	-1.5146	-0.229575	-0.563113	0.997129	4.50227e-13	1	0.0586081
5	AT1G77960	AT1G77960	844131	-0.572301	-2.30325	-0.278217	-0.789465	0.141043	4.69748e-16	1	0.0545175
5	AT1G80440	AT1G80440	844383	-0.514009	-0.994478	-0.118616	-1.09482	0.060869	5.25962e-07	1	2.86388e-07
5	AT2G03310	AT2G03310	814860	-0.441328	-1.19002	-0.168762	-0.807266	0.203898	1.81432e-08	1	0.00194732
5	AT2G16005	AT2G16005	816096	-0.421201	-0.945328	-0.147433	-0.662249	0.631282	0.00841931	1	0.27838
5	AT2G23100	AT2G23100	816842	-0.138706	-0.73925	0.018735	-0.661393	0.819603	2.32235e-06	1	0.000169789
5	AT2G25150	AT2G25150	817053	-0.343294	-1.07112	-0.0695105	0.143722	0.831527	0.038077	1	0.955725
5	AT2G28780	AT2G28780	817427	0.164553	-0.620786	0.000120439	-0.331107	0.808664	0.00097334	1	0.326844
5	AT2G29170	AT2G29170	817466	-0.402651	-1.06577	-0.266442	-0.492584	0.606096	0.00133531	1	0.530647
5	AT2G29290	AT2G29290	817478	-0.298587	-0.646286	0.0350173	-0.478524	0.131376	4.47749e-07	1	0.00183048
5	AT2G29300	AT2G29300	817479	-0.201939	-0.989126	-0.265554	-0.827591	0.731533	2.83516e-08	0.998849	3.98969e-05
5	AT2G32880	AT2G32880	817849	0.190131	-0.98385	0.126372	-0.945244	0.92459	0.0434585	1	0.133937
5	AT2G33830	AT2G33830	817950	0.541309	-1.49304	0.745893	-1.48511	0.205883	4.21922e-09	0.165102	3.26181e-08
5	AT2G34510	AT2G34510	818014	-0.237981	-1.06895	0.247359	-0.363909	0.17058	2.84402e-26	0.515878	0.00764266
5	AT2G34930	AT2G34930	818058	0.0199079	-1.01313	0.387036	-0.174474	0.992659	0.00396863	1	0.920004
5	AT2G35290	AT2G35290	818096	0.153816	-1.45191	0.0345866	-0.605684	0.931942	0.000976247	1	0.468579
5	AT2G41990	AT2G41990	818799	-0.0860976	-1.3754	-0.342213	-0.908635	0.922552	1.25751e-15	0.798393	1.41211e-06
5	AT2G42320	AT2G42320	818833	-0.330803	-0.702638	0.0579035	-0.3831	0.000243197	1.10978e-18	1	4.40046e-05
5	AT2G45180	AT2G45180	819126	-0.368423	-0.753868	0.0174221	-0.46698	0.0178836	2.64852e-10	1	0.00138045
5	AT3G01310	AT3G01310	821297	-0.197055	-0.826877	-0.223954	-0.624971	0.182314	3.55638e-21	0.431139	1.24354e-11
5	AT3G02860	AT3G02860	821212	-0.040576	-0.640401	0.0243123	-0.178141	0.948902	4.49757e-08	1	0.51407
5	AT3G04210	AT3G04210	819576	-0.603463	-1.68687	-0.0270793	-0.786646	0.00868044	2.56338e-20	1	0.000384197
5	AT3G06070	AT3G06070	819780	-0.358433	-0.986187	0.257985	-0.796661	0.010183	1.02295e-19	0.565945	7.64305e-12
5	AT3G06390	AT3G06390	819813	0.0669333	-0.739899	0.158525	-0.792907	0.958322	0.00508186	1	0.00767612
5	AT3G06990	AT3G06990	819884	0.337786	-0.602691	0.0332279	-0.239979	0.458032	0.0230644	1	0.731312
5	AT3G10020	AT3G10020	820163	0.356947	-0.896211	0.31992	-1.02215	0.13182	3.63676e-08	0.710104	1.11636e-09
5	AT3G11850	AT3G11850	820358	-0.229065	-0.613692	-0.113322	-0.264211	0.565696	0.000402841	1	0.492279
5	AT3G19680	AT3G19680	821505	0.0150227	-0.679003	0.0211318	-0.459551	0.98632	4.36578e-08	1	0.00245069
5	AT3G22100	AT3G22100	821772	0.542811	-0.773691	0.425788	-0.0836232	0.130199	0.0128351	0.926835	0.956579
5	AT3G23080	AT3G23080	821882	-0.128381	-1.04928	0.227914	-0.331074	0.84752	4.17972e-12	1	0.233793
5	AT3G45440	AT3G45440	823682	-0.303109	-0.84696	-0.124318	-0.112969	0.809252	0.0426418	1	0.955725
5	AT3G46370	AT3G46370	823783	-0.418174	-1.04187	-0.129677	-0.33032	0.502766	0.000348626	1	0.713376
5	AT3G47570	AT3G47570	823911	0.0444588	-0.696287	0.11369	-0.217534	0.94887	2.07555e-07	1	0.437216
5	AT3G60290	AT3G60290	825200	0.224048	-1.95707	-0.134344	-1.22835	0.91507	6.42022e-05	1	0.0694835
5	AT3G61210	AT3G61210	825293	0.0364669	-0.874787	0.136429	-0.555345	0.986205	0.0115432	1	0.348971
5	AT4G01390	AT4G01390	828075	-0.0497539	-1.05258	0.122167	-0.441271	0.968235	2.18354e-06	1	0.262789
5	AT4G11320	AT4G11320	826734	-0.050398	-0.652852	0.00209197	-0.422062	0.969585	0.0117223	1	0.340941
5	AT4G13575	AT4G13575	6240258	-0.0456665	-0.711743	0.196461	-0.220254	0.963095	0.000187343	1	0.697598
5	AT4G13577	AT4G13577	28720126	-0.303438	-1.18368	0.170599	-0.659024	0.632266	1.01556e-06	1	0.0648131
5	AT4G16880	AT4G16880	827396	-0.109876	-1.0685	-0.134376	-0.628709	0.865504	9.892e-14	1	0.000185026
5	AT4G18440	AT4G18440	827575	-0.231012	-0.776278	0.0778716	0.0037192	0.468436	4.09477e-08	1	0.997564
5	AT4G25940	AT4G25940	828700	-0.338413	-0.643109	-0.0369392	-0.450998	0.350299	0.00168651	1	0.12949
5	AT4G26288	AT4G26288	5008166	-0.244836	-0.790281	0.309063	-0.170539	0.76618	0.00421502	1	0.88716
5	AT4G27450	AT4G27450	828854	0.416024	-0.803767	0.360474	-0.875646	0.1722	8.06599e-05	0.83626	4.82897e-05
5	AT4G28085	AT4G28085	828924	0.0751493	-0.958942	0.183124	-0.0860604	0.962702	0.00673079	1	0.966957
5	AT4G28940	AT4G28940	829015	-0.177601	-0.798221	0.150851	-0.418991	0.899157	0.0174969	1	0.561169
5	AT5G02180	AT5G02180	831862	-0.110985	-1.04219	-0.0752949	-0.540684	0.90018	7.64439e-09	1	0.0323985
5	AT5G03350	AT5G03350	831863	0.00927834	-1.12974	0.212701	-0.167385	0.992462	3.73936e-17	0.984483	0.696355
5	AT5G03355	AT5G03355	28720553	-0.100212	-1.02805	0.218599	-0.768455	0.902525	2.13219e-09	1	0.000140932
5	AT5G03395	AT5G03395	28720556	-0.337518	-1.53743	-0.0503662	-0.569032	0.503339	1.29059e-11	1	0.11038
5	AT5G06865	AT5G06865	5008203	-0.638109	-1.36657	-0.586479	-1.1707	0.362801	0.000845665	0.969885	0.0186681
5	AT5G08760	AT5G08760	5008204	-0.176757	-0.640379	0.405752	-0.357204	0.841549	0.0090362	0.81432	0.447402
5	AT5G18630	AT5G18630	831981	-0.00557766	-0.784711	0.398049	-0.364728	0.993405	4.13881e-14	0.0108248	0.00769914
5	AT5G19190	AT5G19190	832039	-0.00212469	-0.737631	0.333519	-0.502034	0.996866	4.08763e-21	0.00293044	5.13552e-09
5	AT5G28630	AT5G28630	832966	-0.588234	-0.985221	0.0404341	-0.268171	0.195543	0.00124625	1	0.805449
5	AT5G40450	AT5G40450	834043	-0.232807	-0.702692	-0.00173008	-0.361564	0.502827	2.76832e-06	1	0.118962
5	AT5G42250	AT5G42250	834230	-0.158637	-0.704269	-0.196156	-0.715335	0.776073	1.02243e-05	1	3.49379e-05
5	AT5G43440	AT5G43440	834364	-0.538257	-1.36262	0.0371198	-0.960829	0.124032	6.94303e-08	1	0.00178541
5	AT5G51790	AT5G51790	835253	0.603377	-0.776674	-0.232243	-0.598594	0.0544388	0.00889051	1	0.11354
5	AT5G59080	AT5G59080	836025	-0.11866	-1.28009	0.346309	-0.546158	0.917575	2.14513e-08	0.984483	0.13616
5	AT5G67411	AT5G67411	3771574	0.0363283	-1.46671	0.71694	-0.531792	0.991694	0.0417902	1	0.812805
5	AT2G25900	ATCTH	817131	-0.0172507	-1.32048	0.226795	-0.636796	0.986846	3.18614e-19	0.999511	0.000371338
5	AT1G03300	ATDUF1	838627	-0.0843999	-0.623393	0.0874719	-0.280114	0.917975	0.000514725	1	0.42933
5	AT2G45170	ATG8E	819125	-0.252925	-0.671677	0.181318	-0.595827	0.319064	6.80334e-07	1	8.82342e-05
5	AT1G75380	BBD1	843874	-0.26833	-0.702279	0.102535	-0.355183	0.211172	2.05706e-08	1	0.0477168
5	AT3G62740	BGLU7	825449	0.00383791	-0.99183	0.181614	-0.395762	0.997685	0.000775459	1	0.583358
5	AT4G36060	bHLH11	829762	0.0726628	-1.08261	-0.0998316	-0.644466	0.957825	0.000352189	1	0.132181
5	AT1G02640	BXL2	837940	0.122386	-0.63801	0.0220585	-0.705798	0.676866	6.11381e-11	1	2.72832e-12
5	AT1G29930	CAB1	839871	-0.0467856	-0.853878	0.109757	-0.37848	0.945869	1.32676e-12	1	0.0250096
5	AT1G29910	CAB3	839869	-0.110066	-0.998888	0.0582582	-0.333756	0.843503	9.09949e-16	1	0.0912643
5	AT3G26740	CCL	822286	-0.324089	-0.723029	-0.282436	-0.577909	0.519283	0.00186288	1	0.0597401
5	AT5G45820	CIPK20	834622	-0.427517	-1.52066	-0.302814	-0.887893	0.063633	1.61263e-22	0.903447	4.69234e-07
5	AT3G26290	CYP71B26	822232	-0.307558	-1.09938	-0.276866	-0.751278	0.22141	2.28982e-14	0.880968	3.10093e-06
5	AT4G24570	DIC2	828559	0.598964	-0.753452	0.151446	-0.0770392	0.0321661	0.00212746	1	0.95481
5	AT4G12480	EARLI1	826860	-0.363033	-0.865718	-0.345958	-0.665167	0.705869	0.0147255	1	0.227081
5	AT1G12090	ELP	837761	-0.507311	-1.07414	-0.187454	-0.512437	0.000176488	4.35247e-20	0.990967	0.000336924
5	AT2G41430	ERD15	818741	-0.136116	-0.619934	0.167067	-0.406522	0.595104	3.01043e-11	0.931113	0.000209393
5	AT1G08930	ERD6	837414	-0.187238	-0.614757	-0.0611218	-0.457344	0.690814	0.00011261	1	0.0255997
5	AT2G17230	EXL5	816228	-0.217618	-0.652791	0.291766	-0.400614	0.588555	3.82063e-05	0.838434	0.0768964
5	AT3G53800	Fes1B	824547	-0.731644	-1.89917	0.0235054	-0.494326	0.0711701	4.36468e-09	1	0.522745
5	AT5G50950	FUM2	835168	-0.48258	-1.2158	0.032983	-0.326411	0.00468956	3.32193e-19	1	0.177519
5	AT1G15550	GA3OX1	838125	0.594006	-0.736074	0.235975	-0.418367	0.0014517	0.000106431	1	0.123019
5	AT5G18170	GDH1	831935	0.162042	-0.78771	0.0859622	-0.57029	0.571683	1.69604e-12	1	3.52543e-06
5	AT5G08030	GDPD6	830697	-0.244921	-2.18043	0.368794	-0.425178	0.702318	2.52052e-22	0.922755	0.291449
5	AT2G47180	GolS1	819331	-0.11444	-0.704404	0.136961	-0.378638	0.905755	0.000958407	1	0.332186
5	AT1G49860	GSTF14	841409	-0.517216	-1.51834	-0.120208	0.112766	0.623207	0.000356118	1	0.964907
5	AT2G34430	LHB1B1	818006	-0.114466	-2.2315	0.159204	-0.791151	0.883136	8.28671e-50	1	9.06903e-06
5	AT3G61470	LHCA2	825320	-0.0706553	-0.682808	0.0769612	-0.318031	0.912346	4.36098e-08	1	0.096102
5	AT3G27690	LHCB2.3	822391	0.0555856	-0.657899	0.130658	-0.281646	0.945867	1.70218e-05	1	0.332236
5	AT4G13340	LRX3	826964	-0.0154616	-0.658198	0.253013	-0.405664	0.984447	1.77808e-08	0.664073	0.00642083
5	AT1G51940	LYK3	841622	-0.0664344	-0.607618	-0.126957	-0.455745	0.929477	9.90697e-05	1	0.0186681
5	AT1G03090	MCCA	838362	0.169203	-0.760446	0.202134	-0.732132	0.453265	1.77913e-13	0.798895	6.21747e-12
5	AT1G14520	MIOX1	838014	-0.0530948	-1.20952	0.137305	-0.750416	0.968855	9.08473e-07	1	0.019032
5	AT1G42560	MLO9	840861	-0.337006	-1.47031	0.34995	-0.441169	0.885018	0.0232207	1	0.835013
5	AT5G07700	MYB76	830663	-0.174001	-1.62057	-0.22139	-0.52813	0.949904	0.0197036	1	0.779057
5	AT1G71030	MYBL2	843443	-0.298317	-2.16791	-0.442512	-1.70712	0.703185	3.06655e-19	0.926835	2.94423e-11
5	AT1G72150	PATL1	843546	-0.281658	-0.632649	0.0762184	-0.449555	0.166946	5.32836e-07	1	0.00364285
5	AT2G35710	PGSIP7	818140	-0.365974	-0.694169	-0.243334	-0.237663	0.304574	0.000928439	1	0.689663
5	AT3G29320	PHS1	822590	-0.11646	-1.20305	-0.0748425	-0.338204	0.896427	7.84058e-12	1	0.348721
5	AT5G61270	PIF7	836248	-0.839579	-0.444645	-0.298945	-0.186118	1.01665e-16	5.18388e-05	0.948631	0.742909
5	AT2G20260	PSAE-2	816545	-0.0975181	-0.77046	0.0964155	-0.27768	0.836584	1.80979e-12	1	0.118569
5	AT2G30790	PSBP-2	817630	0.237229	-0.836361	0.114599	-0.354279	0.847129	0.0209517	1	0.712305
5	AT1G19770	PUP14	838565	-0.0928957	-0.696166	0.3292	-0.412118	0.891315	9.68116e-07	0.496885	0.0343749
5	AT1G15020	QSOX1	838067	-0.0773501	-0.73827	0.0547806	-0.275725	0.824406	5.30054e-18	1	0.0181268
5	AT2G22980	SCPL13	816829	-0.276203	-0.833507	-0.139266	-0.637482	0.297302	4.52165e-09	1	8.18363e-05
5	AT1G62280	SLAH1	842525	0.0446336	-0.899185	-0.187656	-0.473722	0.972386	0.00010604	1	0.226889
5	AT5G19600	SULTR3;5	832080	0.0057841	-0.818671	-0.219476	-0.257794	0.997129	0.0173031	1	0.830001
5	AT5G08330	TCP11	830730	-0.323858	-0.742997	0.0712948	-0.404167	0.00462868	8.81858e-16	1	0.000328333
5	AT2G18700	TPS11	816385	0.116013	-0.91643	0.440676	-0.640011	0.796311	4.06452e-15	0.0160558	1.55346e-06
5	AT1G70290	TPS8	843365	-0.0985012	-0.836453	0.283963	-0.561705	0.802189	1.47422e-17	0.251919	3.49501e-07
5	AT2G37025	TRFL8	818277	-0.100309	-1.05325	0.110629	-0.782418	0.846835	3.58389e-17	1	9.61993e-09
5	AT5G05860	UGT76C2	830471	-0.236631	-0.668356	0.243784	-0.277378	0.13268	2.3821e-11	0.454809	0.0622708
5	AT4G01430	UMAMIT29	826685	-0.0524866	-0.925619	-0.35343	-0.534873	0.982246	0.034966	1	0.537704
5	AT1G70260	UMAMIT36	843362	-0.0448941	-1.54101	-0.411909	-1.39075	0.982911	1.21422e-05	1	0.000781717
5	AT4G13560	UNE15	826989	-0.0278233	-0.789979	-0.122977	-0.365459	0.98358	0.000433257	1	0.409038
5	AT1G21270	WAK2	838723	-0.171974	-0.900191	0.228786	-0.0386658	0.760846	2.60228e-08	1	0.972709
5	AT5G06690	WCRKC1	830558	-0.274848	-0.738083	-0.351818	-0.551657	0.685176	0.0041716	0.984483	0.129401
5	AT4G31800	WRKY18	829308	-0.118936	-0.805524	0.0484478	-0.13655	0.908815	0.000775948	1	0.898524
5	AT5G57550	XTH25	835859	-0.60468	-1.47514	0.108117	-1.84552	0.685485	0.0143643	1	0.0165014
6	AT3G06500	A/N-InvC	819828	-0.246086	-0.744734	0.162324	-0.182187	0.0585426	5.42488e-16	0.931113	0.314235
6	AT1G22650	A/N-InvD	838871	0.228087	-0.691269	0.215834	-0.384172	0.409111	1.57991e-06	0.963068	0.0417396
6	AT2G41560	ACA4	818754	-0.295281	-0.602192	0.155825	-0.432856	0.0812947	2.70798e-07	1	0.00207596
6	AT3G02020	AK3	821287	-0.0961389	-0.653313	-0.224146	-0.288565	0.945711	0.0368774	1	0.727866
6	AT4G04955	ALN	825836	-0.215114	-0.875478	0.0277911	-0.64405	0.111347	2.6782e-23	1	2.5178e-12
6	AT3G47340	ASN1	823888	-0.560687	-1.347	0.357352	-1.43908	0.755632	0.0316251	1	0.0539912
6	AT1G02620	AT1G02620	839269	-0.71272	-1.86916	-0.166672	-0.788487	0.545118	0.00309282	1	0.446495
6	AT1G04660	AT1G04660	839454	-0.797344	-1.13597	0.173158	-0.198422	0.0985338	0.00221904	1	0.907827
6	AT1G07450	AT1G07450	837257	-0.419429	-0.652504	-0.0992047	-0.392476	0.100631	0.000514098	1	0.137246
6	AT1G08900	AT1G08900	837411	-0.368295	-0.602603	0.0972903	-0.504246	0.189793	0.00124625	1	0.0343749
6	AT1G09390	AT1G09390	837461	-0.255585	-0.981576	0.0379364	-0.63066	0.146857	5.44873e-19	1	2.27721e-07
6	AT1G10990	AT1G10990	837642	0.00915312	-0.884803	-0.230416	-0.712967	0.996195	0.00152783	1	0.0292114
6	AT1G11070	AT1G11070	837648	-0.438938	-2.26041	0.438784	-1.17622	0.567885	5.06714e-10	1	0.00635332
6	AT1G12100	AT1G12100	837762	-0.291402	-1.47737	-0.572855	-0.698933	0.846379	0.00112874	0.952212	0.266092
6	AT1G13650	AT1G13650	837926	-0.165809	-1.09743	0.253078	-0.540657	0.776774	1.98783e-12	0.976924	0.00848987
6	AT1G14250	AT1G14250	837986	-0.640593	-2.24342	-0.121032	-1.29201	0.217215	1.2933e-12	1	0.000190014
6	AT1G15125	AT1G15125	838076	-0.803756	-2.04471	-0.441799	-1.2358	0.163501	3.27946e-06	1	0.00702543
6	AT1G15175	AT1G15175	5007696	-0.334718	-1.13449	0.259327	-0.413562	0.48721	1.65722e-06	1	0.360336
6	AT1G21500	AT1G21500	838749	-0.150928	-0.751026	0.0540782	-0.359503	0.703185	8.17891e-10	1	0.0383524
6	AT1G22550	AT1G22550	838861	-0.623122	-0.569992	0.0403731	-0.4545	0.000184272	0.000497226	1	0.0288455
6	AT1G22570	AT1G22570	838863	-0.900821	-1.89802	-0.355366	-1.28163	4.09784e-05	4.80836e-17	0.90481	4.40701e-09
6	AT1G22890	AT1G22890	838896	-0.489483	-1.30109	0.0965623	-1.02636	0.317768	1.5552e-06	1	0.00156937
6	AT1G23390	AT1G23390	838947	-0.798005	-0.983448	-0.127408	-0.749818	2.84424e-08	1.16891e-12	1	9.27235e-07
6	AT1G26208	AT1G26208	5007723	-0.637226	-0.48483	-0.0807985	-0.44285	1.82805e-08	2.9844e-05	1	0.000531118
6	AT1G26920	AT1G26920	839582	-0.522728	-0.724277	0.00880997	-0.373476	3.63904e-13	4.53869e-24	1	3.56371e-06
6	AT1G29720	AT1G29720	839850	-0.10311	-1.69921	0.0534872	-1.24517	0.917575	3.44165e-19	1	2.69166e-10
6	AT1G29730	AT1G29730	839851	-0.167115	-0.670576	0.134413	-0.198841	0.881785	0.0220029	1	0.840926
6	AT1G33590	AT1G33590	840253	-0.580437	-0.72455	-0.0117512	-0.461652	3.93486e-08	1.07982e-12	1	8.26082e-05
6	AT1G35350	AT1G35350	840424	-0.253122	-0.999521	0.171217	-0.614549	0.351942	1.49824e-13	1	8.82342e-05
6	AT1G53430	AT1G53430	841778	-0.391678	-0.607062	-0.0738709	-0.472705	0.00019772	1.23787e-10	1	5.28597e-06
6	AT1G55200	AT1G55200	841963	-0.299421	-0.937765	-0.101939	-0.381382	0.281697	2.07312e-09	1	0.0907184
6	AT1G55450	AT1G55450	841992	-0.873191	-0.849498	-0.162225	-0.299832	9.41104e-06	1.09993e-05	1	0.496963
6	AT1G57980	AT1G57980	842165	-0.876586	-0.798434	0.0848624	-0.439347	4.41277e-08	6.07883e-07	1	0.053206
6	AT1G62770	AT1G62770	842576	-0.140891	-0.657877	0.106925	-0.438867	0.892224	0.00880592	1	0.271644
6	AT1G63580	AT1G63580	842663	-0.698142	-0.934336	-0.283985	-0.729203	0.147703	0.00842873	1	0.139889
6	AT1G63750	AT1G63750	842679	-0.258493	-0.847576	0.163801	-0.234028	0.533386	2.2629e-06	1	0.591851
6	AT1G63860	AT1G63860	3767624	0.0105765	-1.49323	0.294559	-0.263969	0.993262	4.1363e-15	0.969885	0.572778
6	AT1G63880	AT1G63880	842692	-0.432408	-1.25596	0.117713	-0.539149	0.00177101	9.32075e-28	1	5.88973e-05
6	AT1G65486	AT1G65486	6240283	-0.335627	-0.839553	-0.0422058	-0.300613	0.511935	0.000386069	1	0.578729
6	AT1G69910	AT1G69910	843327	0.0938511	-0.625418	0.157241	-0.171665	0.871392	6.73984e-06	1	0.601285
6	AT1G71870	AT1G71870	843518	0.0240438	-0.608232	-0.251519	-0.362252	0.981418	0.000562643	0.969885	0.152289
6	AT1G73066	AT1G73066	6240885	-0.0558887	-1.16682	0.221259	-0.268009	0.981726	0.0271308	1	0.877595
6	AT1G78460	AT1G78460	844182	-1.33159	-1.06244	-0.237226	-0.688038	2.42101e-23	2.40664e-15	0.933651	5.25653e-06
6	AT1G78830	AT1G78830	844220	-0.750054	-1.56243	0.105217	-0.849473	1.06713e-06	1.06161e-28	1	6.32621e-08
6	AT2G05540	AT2G05540	815103	-0.347645	-0.807967	0.00168123	-0.841831	0.126557	3.23974e-08	1	4.00985e-08
6	AT2G08950	AT2G08950	28718055	-1.51117	-2.45768	-0.0550539	-1.12086	0.266614	0.0186541	1
6	AT2G15960	AT2G15960	816091	-0.468779	-0.892858	0.251284	-0.407381	0.204524	0.000301146	1	0.413241
6	AT2G20250	AT2G20250	816544	-0.137909	-0.689128	0.137822	-0.357027	0.833444	7.34557e-05	1	0.194616
6	AT2G20670	AT2G20670	816595	-0.650434	-0.664061	0.283427	-0.387789	7.44315e-11	2.06723e-11	0.240749	0.00173691
6	AT2G24600	AT2G24600	816996	-0.0592537	-0.943725	0.184109	-0.182923	0.956868	6.30316e-06	1	0.813457
6	AT2G25200	AT2G25200	817058	-0.547047	-0.851418	0.116448	-0.629611	0.0891372	0.000429754	1	0.0509483
6	AT2G25735	AT2G25735	817115	-0.601207	-0.909374	0.053063	-0.288158	0.109198	0.000960275	1	0.716527
6	AT2G26440	AT2G26440	817184	-0.170539	-0.653116	-0.00543563	-0.220535	0.864963	0.0137006	1	0.774166
6	AT2G29670	AT2G29670	817517	-0.762539	-1.25059	-0.0438027	-0.275648	0.000305887	3.01043e-11	1	0.57457
6	AT2G30600	AT2G30600	817610	-0.358089	-1.32758	0.0620569	-0.920225	0.0783408	2.44529e-23	1	1.34423e-10
6	AT2G30930	AT2G30930	817644	-0.558345	-0.628121	0.102934	-0.378487	0.0055739	0.000484111	1	0.184048
6	AT2G31730	AT2G31730	817730	-0.491832	-1.09396	0.266374	-0.557226	0.0164677	1.05688e-11	0.952212	0.00685522
6	AT2G32550	AT2G32550	817816	-0.348215	-1.72364	-0.083087	-0.875914	0.218213	4.27669e-26	1	4.18777e-07
6	AT2G34010	AT2G34010	817962	-0.595392	-1.07759	0.0291284	-0.440199	0.0175913	1.99361e-07	1	0.184014
6	AT2G35075	AT2G35075	818073	-0.0263959	-0.893414	0.548063	0.118533	0.987474	0.00439775	0.689288	0.940376
6	AT2G38390	AT2G38390	818420	-0.21675	-0.818063	-0.152236	-0.27809	0.848721	0.00603332	1	0.757757
6	AT2G39400	AT2G39400	818525	-1.3223	-1.68622	-0.426067	-0.933163	0.00025602	7.12857e-07	1	0.0481446
6	AT2G42170	AT2G42170	818817	-0.434619	-0.927065	0.0306049	-0.341661	0.248866	6.02082e-05	1	0.473589
6	AT2G42220	AT2G42220	818822	-0.0147025	-0.754057	0.131921	-0.209207	0.986356	1.18031e-09	1	0.460847
6	AT2G43445	AT2G43445	5007959	-0.719205	-0.716879	0.0371639	-0.156754	0.0621918	0.0306686	1	0.905864
6	AT3G06655	AT3G06655	28718939	-0.331279	-3.70127	-0.0651569	-1.81777	0.769856	6.92601e-11	1	0.000135259
6	AT3G11402	AT3G11402	820312	-0.338761	-0.695621	-0.00830654	-0.396426	0.398341	0.00170439	1	0.218499
6	AT3G13672	AT3G13672	820573	-0.622142	-1.86079	-0.328911	-1.33338	0.781634	0.0404928	1	0.240647
6	AT3G15356	AT3G15356	820768	-0.34585	-0.713829	-0.0213911	-0.567419	0.0340812	5.00447e-09	1	3.04146e-05
6	AT3G16530	AT3G16530	820901	-0.578535	-0.91111	-0.110884	-0.535093	0.00835737	5.23075e-07	1	0.0264517
6	AT3G22060	AT3G22060	821768	-0.246267	-0.855405	-0.00324771	-0.637251	0.709757	9.25878e-05	1	0.0184698
6	AT3G23550	AT3G23550	821934	-0.118797	-1.91305	-0.145644	-1.2086	0.952379	0.000102802	1	0.0109135
6	AT3G29680	AT3G29680	822646	-0.288991	-0.886347	-0.0368273	-0.499724	0.744027	0.00513115	1	0.286492
6	AT3G43850	AT3G43850	823498	-1.6594	-2.72137	-0.735854	-1.22014	0.242853	0.0125477	1	0.597118
6	AT3G45260	AT3G45260	823664	-0.531439	-1.23639	0.0631783	-0.737038	0.000217047	4.77462e-21	1	2.62741e-07
6	AT3G47800	AT3G47800	823934	-0.0497518	-0.708325	-1.57256e-05	-0.528714	0.924275	1.19263e-11	1	6.4148e-07
6	AT3G48600	AT3G48600	824020	-0.280835	-0.864484	-0.241403	-0.0279366	0.782244	0.0156	1	0.990039
6	AT3G52070	AT3G52070	824370	-0.580723	-0.695887	0.11399	-0.517547	0.0345956	0.00286461	1	0.12949
6	AT3G54830	AT3G54830	824648	-0.33048	-0.824896	0.156645	-0.557235	0.189793	4.90594e-08	1	0.00232267
6	AT3G59340	AT3G59340	825103	-0.338924	-0.657457	-0.0951968	-0.55229	0.540788	0.0122776	1	0.103067
6	AT3G60540	AT3G60540	825225	-0.440345	-0.852176	0.259309	-0.519108	0.538859	0.0170253	1	0.439952
6	AT3G61310	AT3G61310	825303	-0.0892008	-0.614862	0.0483685	-0.194213	0.903304	0.00010408	1	0.637979
6	AT4G01380	AT4G01380	826657	0.264781	-1.056	0.351926	-0.385714	0.871009	0.0266099	1	0.765642
6	AT4G09760	AT4G09760	826564	-0.873956	-0.862449	-0.161698	-0.397954	1.39755e-09	1.83189e-09	1	0.056615
6	AT4G18205	AT4G18205	3770304	-1.04268	-1.401	-0.22249	-0.648801	8.30926e-08	8.12684e-14	1	0.00744316
6	AT4G19420	AT4G19420	827683	-0.693139	-0.7789	-0.141408	-0.470407	2.08728e-08	1.23787e-10	1	0.00138064
6	AT4G20390	AT4G20390	827787	-0.149114	-0.681031	0.0140498	-0.478215	0.895254	0.0100678	1	0.249016
6	AT4G21870	AT4G21870	828276	-0.325491	-0.843821	-0.150166	-0.734449	0.257104	2.15099e-07	1	4.54234e-05
6	AT4G25707	AT4G25707	28720182	-0.477964	-0.705898	0.0748747	-0.375119	0.417696	0.0462617	1	0.627084
6	AT4G29050	AT4G29050	829026	-0.450142	-0.890536	-0.125005	-0.719021	0.607618	0.0254238	1	0.195269
6	AT4G36850	AT4G36850	829838	-0.336138	-2.72643	0.751513	-1.48589	0.543576	2.35537e-38	0.0440707	4.31534e-11
6	AT4G37240	AT4G37240	829878	-0.319286	-0.938407	0.0227972	-0.66167	0.417729	2.32623e-06	1	0.00593062
6	AT5G02160	AT5G02160	831910	-0.101749	-0.767144	0.144779	-0.42563	0.884168	2.14318e-07	1	0.0382194
6	AT5G03390	AT5G03390	831852	-0.534877	-0.691404	0.1437	-0.328157	0.0035324	2.56696e-05	1	0.22733
6	AT5G05435	AT5G05435	5008201	-0.352901	-0.70039	-0.210829	-0.0771333	0.560983	0.0166464	1	0.955725
6	AT5G10570	AT5G10570	830922	-0.513777	-0.980249	0.0591186	-0.839795	0.342481	0.00281533	1	0.0345681
6	AT5G10625	AT5G10625	2745983	-0.0849321	-0.636473	-0.0548465	-0.500987	0.950118	0.0428989	1	0.26587
6	AT5G11610	AT5G11610	831033	-0.863118	-0.779816	-0.475274	-0.485103	0.0315125	0.0331638	0.976924	0.487585
6	AT5G14120	AT5G14120	831262	-0.619116	-1.26146	0.198839	-0.842762	1.10179e-10	2.80589e-43	0.73871	1.65149e-18
6	AT5G37690	AT5G37690	833748	-0.270508	-0.828405	0.0485766	-0.19939	0.755382	0.00287492	1	0.851785
6	AT5G41300	AT5G41300	834131	-0.150803	-1.42542	-0.739637	-0.738251	0.956476	0.044033	1	0.549735
6	AT5G44568	AT5G44568	5008297	-0.691721	-1.1387	0.00929271	-0.352747	0.0123961	8.5665e-07	1	0.486746
6	AT5G44572	AT5G44572	5008298	-0.373755	-1.30711	0.249327	-0.570725	0.631282	3.60501e-05	1	0.251174
6	AT5G44574	AT5G44574	5008299	-0.880028	-1.32031	-0.206112	-0.858153	0.0185098	4.02526e-05	1	0.0190465
6	AT5G44575	AT5G44575	834485	-0.982296	-2.21285	-0.210571	-1.01388	0.257885	0.000164262	1	0.199312
6	AT5G48490	AT5G48490	834905	-0.258481	-1.60283	0.203506	-0.748271	0.295535	8.86292e-38	0.984483	9.07811e-08
6	AT5G51500	AT5G51500	835224	0.171495	-0.831931	-0.533985	-0.190448	0.913232	0.0400891	0.933192	0.90193
6	AT5G51910	AT5G51910	835266	-0.160284	-0.771232	0.119608	-0.132724	0.90767	0.0254598	1	0.932005
6	AT5G52050	AT5G52050	835280	-0.268665	-0.87183	0.335515	-0.554147	0.709757	0.000827735	0.977912	0.128761
6	AT5G56100	AT5G56100	835709	-0.356176	-0.938626	0.0626584	-0.623536	0.0814281	4.84524e-11	1	0.000152673
6	AT5G56840	AT5G56840	835786	-1.16481	-0.728932	-0.206504	-0.581615	0.00743709	0.098887	1	0.341614
6	AT5G61590	AT5G61590	836280	-0.466281	-1.12562	0.0329008	-0.832089	0.012005	8.54049e-15	1	2.15401e-07
6	AT5G62730	AT5G62730	836394	-1.37223	-1.23374	-0.0299364	-0.484707	2.28723e-06	1.73153e-05	1	0.378649
6	AT4G21180	ATERDJ2B	827866	-0.159333	-0.741602	0.188743	-0.102813	0.242742	5.98484e-23	0.449884	0.636066
6	AT1G27045	ATHB54	10723019	-0.418914	-1.99844	0.489843	-0.650694	0.8163	0.00215942	1	0.549735
6	AT3G19710	BCAT4	821508	-0.0859978	-1.06583	-0.0691316	-0.330573	0.950037	4.93539e-05	1	0.62878
6	AT5G49360	BXL1	834996	-1.03278	-1.38847	0.0701187	-1.02968	2.45169e-15	1.96745e-27	1	2.38604e-14
6	AT5G28770	BZO2H3	832990	-0.378248	-0.829502	0.227433	-0.42388	0.00284415	2.21535e-15	0.71001	0.00115129
6	AT2G38170	CAX1	818395	-0.262437	-0.928222	0.233496	-0.291245	0.14467	9.56226e-18	0.717834	0.0887045
6	AT3G44900	CHX4	823624	-0.185957	-0.61972	0.058243	0.0380848	0.862317	0.0420169	1	0.983664
6	AT4G25990	CIL	828705	-0.494102	-0.804955	-0.00162898	-0.348206	0.238137	0.00279939	1	0.542694
6	AT1G01140	CIPK9	839349	-0.577811	-0.79463	0.0196566	-0.253536	4.82579e-07	2.91605e-13	1	0.18293
6	AT5G21482	CKX7	832248	-0.666368	-0.378317	-0.0929551	-0.371928	4.9263e-07	0.0103129	1	0.0337864
6	AT4G23180	CRK10	828417	-0.319941	-0.63615	0.0405602	-0.159111	0.430624	0.00246478	1	0.841765
6	AT4G23200	CRK12	828419	-1.10986	-1.2945	-0.192692	-0.61193	4.34747e-13	5.20346e-17	1	0.00173691
6	AT4G11460	CRK30	826751	-0.605745	-1.07103	-0.0361206	-0.761218	5.67422e-06	4.34944e-18	1	9.61993e-09
6	AT4G04570	CRK40	825789	-0.421569	-0.730812	0.176499	-0.131746	0.00288727	7.72948e-10	1	0.745114
6	AT5G16190	CSLA11	831477	0.153543	-0.779179	-0.103792	-0.563985	0.902592	0.0103219	1	0.19491
6	AT3G56000	CSLA14	824766	-0.653379	-0.81706	0.0664429	-0.295484	2.75554e-06	1.40664e-09	1	0.18276
6	AT4G03270	CYCD6;1	828000	-0.126571	-0.607592	0.256823	0.113834	0.864094	0.000856838	0.971949	0.882203
6	AT2G01905	CYCJ18	3768365	-0.346707	-1.17956	-0.284742	-0.515305	0.861206	0.0494531	1	0.699991
6	AT4G22690	CYP706A1	828365	-0.636961	-0.705711	0.00362024	-0.199442	0.0127319	0.00167813	1	0.791737
6	AT4G27710	CYP709B3	828885	-0.191813	-0.637528	0.136323	-0.188705	0.481323	1.0506e-07	1	0.503236
6	AT5G58860	CYP86A1	836003	-0.119766	-0.601611	-0.0268725	-0.353107	0.920403	0.0330063	1	0.530109
6	AT1G24540	CYP86C1	839069	-3.75699	-1.82507	-0.395893	-0.353267	0.00506664	0.0614391	1	0.926303
6	AT5G20250	DIN10	832147	-0.712858	-1.11864	0.305336	-0.692225	4.81845e-05	1.74994e-12	0.882802	0.00023896
6	AT1G21910	DREB26	838793	0.261324	-1.05477	0.438474	-0.754585	0.692535	4.25934e-06	0.692798	0.00474483
6	AT5G51550	EXL3	835229	-0.506009	-1.05588	0.0587402	-0.565306	0.000458083	1.41943e-17	1	0.000121597
6	AT4G35900	FD	829744	-0.168523	-0.917365	0.01647	-0.465165	0.91507	0.0266863	1	0.56292
6	AT4G02130	GATL6	827438	-0.131694	-0.831953	0.0144068	-0.539514	0.760846	6.78894e-12	1	9.2684e-05
6	AT2G47750	GH3.9	819387	-0.221673	-1.45197	-0.159187	-0.850153	0.667384	1.68601e-16	1	4.69938e-06
6	AT1G78370	GSTU20	844173	-0.0103627	-0.648019	-0.10231	-0.327084	0.992821	0.000371531	1	0.316464
6	AT3G22740	HMT3	821845	-0.444607	-1.39242	-0.140412	-0.710191	0.578919	5.59816e-05	1	0.150786
6	AT1G58300	HO4	842199	-0.435945	-2.16247	-0.0431563	-0.634705	0.741228	6.29159e-05	1	0.502417
6	AT3G50480	HR4	824212	-0.74045	-1.26745	-0.0899167	-0.427832	0.025606	2.39226e-06	1	0.438701
6	AT1G21130	IGMT4	838709	-0.881468	-1.0423	-0.176369	-0.589039	3.30509e-08	1.42965e-11	1	0.00219246
6	AT2G43100	IPMI2	818912	-0.0482008	-0.653616	-0.129205	-0.402312	0.95596	9.41636e-05	1	0.0887045
6	AT2G15090	KCS8	815998	-0.612879	-0.777622	0.15566	-0.360591	8.33581e-08	2.08404e-12	1	0.0143847
6	AT5G23010	MAM1	832365	-0.16612	-0.782275	-0.146053	-0.46284	0.864963	0.000730543	1	0.215653
6	AT2G21650	MEE3	816703	0.0098767	-1.84924	0.0528534	-1.38055	0.996713	8.05354e-07	1	0.000992049
6	AT5G14180	MPL1	831268	-0.221794	-0.962565	-0.0814607	-0.934367	0.902077	0.046408	1	0.0924289
6	AT4G04810	MSRB4	825818	-0.317947	-0.859429	0.109914	-0.310457	0.674533	0.00375634	1	0.697182
6	AT1G68320	MYB62	843161	-0.202521	-1.5281	-0.197243	-0.0345117	0.932358	0.0157574	1	0.994009
6	AT1G74430	MYB95	843784	-0.680146	-0.816468	-0.102692	-0.483165	0.00283651	8.85169e-05	1	0.119096
6	AT1G77760	NIA1	844112	-0.478262	-1.19091	0.731306	-1.05738	0.250423	4.44659e-07	0.10003	4.99899e-05
6	AT2G32100	OFP16	817770	-0.4896	-0.749664	0.111489	-0.23695	0.000608024	2.97412e-09	1	0.361169
6	AT5G55930	OPT1	835691	-0.421616	-1.05432	-0.0868752	-0.519927	0.50822	0.000332014	1	0.311973
6	AT5G06870	PGIP2	830578	-0.72595	-1.118	0.119048	-0.586638	0.00322886	1.39403e-07	1	0.0538106
6	AT1G13700	PGL1	837931	-0.573904	-2.02986	0.110721	-1.5731	0.21541	6.54698e-12	1	2.03481e-07
6	AT5G24420	PGL5	832513	-0.0609204	-0.654307	0.0590942	-0.546192	0.935265	4.28609e-06	1	0.000738594
6	AT2G02950	PKS1	814823	-0.797988	-0.4746	0.0777685	-0.295963	8.50846e-10	0.000641977	1	0.165274
6	AT4G36670	PMT6	829820	0.0928698	-0.783964	0.154698	-0.562775	0.923061	0.000114441	1	0.0226515
6	AT4G27440	PORB	828853	-0.559982	-1.4189	0.144789	0.0248735	0.00252506	5.22687e-21	1	0.984938
6	AT1G65390	PP2-A5	842851	-0.895058	-2.28317	-0.119257	-0.901934	0.00284191	2.23302e-17	1	0.00380546
6	AT2G02020	PTR4	814733	0.0688858	-0.715523	-0.0326995	-0.557684	0.953336	0.00342729	1	0.0834895
6	AT1G57990	PUP18	842166	-0.605061	-1.03534	0.2242	-0.64801	0.000172868	4.86801e-13	0.989159	0.000117313
6	AT4G18197	PUP7	3770303	-0.781965	-0.906522	0.00244824	-0.400306	0.00130413	4.98304e-05	1	0.339038
6	AT2G38310	PYL4	818411	-0.337659	-0.698274	-0.109055	-0.514203	0.0196118	2.82733e-10	1	4.28723e-05
6	AT5G05440	PYL5	830427	-0.446067	-0.802046	-0.00622184	-0.561456	0.0960122	1.87598e-05	1	0.0199998
6	AT2G40330	PYL6	818626	-0.79059	-1.02018	-0.363768	-0.743137	2.05079e-07	7.63032e-12	0.399106	2.65961e-06
6	AT1G68840	RAV2	843216	-0.168428	-0.826394	0.110539	-0.493554	0.479982	2.53613e-16	1	2.04237e-05
6	AT3G05140	RBK2	819676	-0.246055	-0.61751	-0.0882881	-0.572234	0.564701	0.000845748	1	0.00946466
6	AT4G36570	RL3	829809	-0.200903	-1.64793	-0.153568	-0.97419	0.896427	1.00459e-06	1	0.0250096
6	AT1G75250	RL6	843862	-0.276512	-2.86693	-0.00867823	-0.49263	0.880476	1.01154e-06	1	0.690501
6	AT2G15080	RLP19	815997	-0.903347	-1.03446	-0.135105	-0.668347	0.00033261	1.23929e-05	1	0.0370171
6	AT4G16860	RPP4	827395	-0.21748	-1.35839	-0.0461684	-0.626651	0.607265	1.83941e-19	1	0.000707516
6	AT4G16950	RPP5	827403	-0.201323	-0.852403	-0.0226495	-0.408071	0.44752	3.10049e-13	1	0.0078011
6	AT1G53160	SPL4	841749	-0.0666294	-1.45117	-0.0886684	-0.987782	0.979598	0.00897022	1	0.121887
6	AT1G71890	SUC5	843520	-0.299303	-1.11108	0.170521	-0.450759	0.576256	5.65707e-07	1	0.207628
6	AT4G15920	SWEET17	827274	-0.522009	-0.624405	-0.0628669	-0.223087	6.20729e-05	3.49917e-07	1	0.368474
6	AT5G04220	SYTC	830301	-0.287556	-0.649701	-0.0165676	-0.511557	0.183568	2.23025e-06	1	0.000992049
6	AT2G37720	TBL15	818349	-1.3767	-0.969248	0.114168	-0.400685	0.0117044	0.0692731	1	0.771606
6	AT2G41100	TCH3	818709	0.242047	-0.931052	0.417518	0.0487155	0.687065	2.93471e-06	0.658393	0.969701
6	AT1G72930	TIR	843624	-0.388507	-0.77567	-0.0763662	-0.253845	0.0289295	9.08623e-09	1	0.341614
6	AT1G64220	TOM7-2	842727	-0.211497	-0.948095	-0.134716	-0.379459	0.853349	0.00231766	1	0.563251
6	AT5G16400	TRXF2	831501	-0.114402	-0.601022	0.0783424	-0.344246	0.760925	1.88568e-08	1	0.0141273
6	AT2G43820	UGT74F2	818986	-0.435404	-0.678703	0.0536731	-0.302296	0.0506225	6.40132e-05	1	0.350381
6	AT1G22400	UGT85A1	838846	-0.258354	-1.11299	-0.0141436	-0.675674	0.171903	2.73e-22	1	2.96106e-08
6	AT1G78270	UGT85A4	844162	-0.609188	-1.09477	-0.113151	-0.635787	0.0130635	8.65387e-08	1	0.0169593
6	AT3G02870	VTC4	821206	-0.151802	-0.790065	0.0639805	-0.220117	0.636289	6.98706e-13	1	0.309846
6	AT5G04490	VTE5	830328	-0.222535	-0.922879	0.199748	-0.477385	0.382029	6.69087e-14	0.969885	0.00174658
6	AT5G59340	WOX2	836053	-0.156797	-0.679296	0.383187	-0.432087	0.896811	0.0288216	0.969885	0.42933
6	AT4G30270	XTH24	829150	-0.670018	-0.524745	0.183677	-0.391796	0.00275826	0.0203989	1	0.264208
6	AT4G03210	XTH9	828024	0.325166	-0.718429	0.103298	-0.241262	0.645225	0.0116647	1	0.789057
7	AT3G55130	ABCG19	824679	-0.731933	0.383663	-0.114775	-0.0555403	0.000165645	0.0832027	1	0.959363
7	AT2G38760	ANNAT3	818458	-0.69806	-0.0752861	0.289493	0.133394	0.00139554	0.873363	0.984483	0.882203
7	AT2G38750	ANNAT4	818457	-1.195	0.133104	0.0404435	0.219472	2.03024e-08	0.778659	1	0.765093
7	AT3G25760	AOC1	822167	-0.640496	0.0229379	0.0348912	0.0639556	0.0453613	0.974402	1	0.965451
7	AT2G01340	At17.1	814662	-1.41031	-0.385129	0.12373	-0.359178	2.48373e-11	0.14982	1	0.409991
7	AT1G06980	AT1G06980	837208	-0.865132	0.276416	0.0931259	0.0438233	0.000909387	0.447593	1	0.981028
7	AT1G11410	AT1G11410	837683	-0.618393	0.124648	-0.0269176	-0.0515966	0.000141036	0.680302	1	0.955725
7	AT1G15260	AT1G15260	838093	-0.698542	-0.0614761	0.0174569	-0.0867497	3.46202e-07	0.85478	1	0.898524
7	AT1G17830	AT1G17830	838361	-0.757512	0.273829	-0.0571792	-0.107254	0.0360538	0.55549	1	0.942661
7	AT1G28660	AT1G28660	839766	-0.685613	-0.131682	0.103302	-0.233482	6.70053e-10	0.495659	1	0.238109
7	AT1G29670	AT1G29670	839844	-0.82209	-0.444253	-0.0506119	-0.193921	3.93486e-08	0.00909341	1	0.645344
7	AT1G32780	AT1G32780	840172	-0.62867	0.36749	-0.0762732	-0.0271491	0.0010401	0.0779003	1	0.984187
7	AT1G33600	AT1G33600	840254	-0.827159	-0.42043	-0.179303	-0.162273	1.79495e-07	0.023103	1	0.765093
7	AT1G34640	AT1G34640	840368	-0.793	-0.0782661	-0.111461	-0.0539303	1.20885e-06	0.828913	1	0.954057
7	AT1G35180	AT1G35180	840405	-0.626981	0.245022	0.0282667	-0.0162315	0.00709633	0.422516	1	0.99366
7	AT1G45010	AT1G45010	841066	-1.0299	0.324669	-0.165244	0.47598	9.5327e-07	0.268677	1	0.137912
7	AT1G51805	AT1G51805	841607	-1.15143	-0.474633	-0.140826	-0.255013	4.89996e-18	0.00215276	1	0.372553
7	AT1G61795	AT1G61795	5007827	-0.711976	-0.564534	-0.106212	-0.148124	2.76587e-06	0.000268117	1	0.789166
7	AT1G64710	AT1G64710	842779	-0.870885	0.133223	-0.102337	0.0330941	3.93486e-08	0.66615	1	0.97669
7	AT1G67910	AT1G67910	843119	-0.740961	-0.0985144	0.421678	-0.193849	5.12055e-06	0.764878	0.22239	0.668747
7	AT1G72510	AT1G72510	843583	-0.668048	-0.12095	-0.0595744	0.00491534	2.4619e-14	0.420932	1	0.99487
7	AT1G73600	AT1G73600	843694	-0.717349	0.0025309	-0.103824	0.208309	0.00143012	0.996545	1	0.756332
7	AT1G74940	AT1G74940	843833	-0.94934	-0.342288	-0.313266	-0.229039	1.19689e-06	0.186594	0.952212	0.683531
7	AT1G75710	AT1G75710	843905	-0.817842	0.213783	-0.153886	0.110716	7.67229e-08	0.350233	1	0.860348
7	AT1G76360	AT1G76360	843968	-0.645651	-0.359402	-0.16941	-0.0606289	0.000851271	0.109774	1	0.95481
7	AT1G77855	AT1G77855	844121	-1.17328	0.00954561	-0.0420903	0.493949	4.34069e-09	0.985807	1	0.0578197
7	AT1G78170	AT1G78170	844153	-1.30352	0.0217376	-0.357099	-0.0655807	3.05709e-33	0.944842	0.0765746	0.907355
7	AT1G79160	AT1G79160	844257	-0.757341	-0.0384195	-0.114377	-0.214627	1.32199e-07	0.920441	1	0.516168
7	AT2G23690	AT2G23690	816900	-0.732841	-0.185831	0.196627	-0.430075	3.19702e-05	0.510515	1	0.0681178
7	AT2G36792	AT2G36792	5007940	-0.924789	0.0720596	-0.223148	0.0558419	1.7741e-05	0.879821	1	0.963165
7	AT2G39710	AT2G39710	818555	-0.752685	-0.0590954	0.243778	0.047728	6.07664e-09	0.846139	0.769506	0.948378
7	AT2G44230	AT2G44230	819031	-0.698649	-0.192871	0.0237067	-0.166794	1.0445e-05	0.446473	1	0.738245
7	AT3G05936	AT3G05936	6240608	-0.982267	-0.0053209	0.108637	0.229146	0.00368116	0.994822	1	0.83986
7	AT3G21950	AT3G21950	821753	-0.731163	0.292641	-0.0116888	0.187834	0.023217	0.469796	1	0.871641
7	AT3G50560	AT3G50560	824220	-0.679144	-0.351366	0.199058	-0.624195	5.50971e-09	0.00780243	0.926835	2.68495e-07
7	AT3G50570	AT3G50570	824221	-1.36631	-0.29417	0.22842	-0.178716	5.83181e-05	0.588924	1	0.898936
7	AT3G50840	AT3G50840	824248	-1.00466	-0.18967	-0.138162	-0.0575399	2.92091e-11	0.43627	1	0.949952
7	AT4G15630	AT4G15630	827240	-0.803696	0.417501	0.001212	-0.0818968	8.70823e-11	0.00189286	1	0.894438
7	AT4G19380	AT4G19380	827679	-0.943905	-0.328736	-0.0946013	-0.449969	6.24507e-10	0.0882987	1	0.0187425
7	AT4G29110	AT4G29110	829032	-0.888755	-0.172714	-0.194357	-0.127831	2.99913e-06	0.595715	1	0.874877
7	AT4G32480	AT4G32480	829383	-1.21126	-0.241614	0.20473	-0.156616	1.19282e-16	0.261047	1	0.758786
7	AT4G33960	AT4G33960	829542	-0.684407	-0.170209	0.119758	-0.240871	0.023612	0.718533	1	0.778607
7	AT4G34950	AT4G34950	829647	-1.05774	-0.855207	-0.685946	-0.261928	4.82485e-05	0.00105064	0.156583	0.712284
7	AT4G36500	AT4G36500	829802	-0.640394	-0.59046	-0.00783782	-0.108803	0.0289295	0.0273949	1	0.931997
7	AT5G03090	AT5G03090	831803	-2.96666	-1.05523	0.729035	0.768493	0.038429	0.336645	1	0.685916
7	AT5G03380	AT5G03380	831854	-0.69757	-0.28441	-0.0879026	-0.128759	0.000181947	0.255842	1	0.86488
7	AT5G06270	AT5G06270	830515	-0.801051	-0.0600675	-0.179999	-0.199686	0.000117216	0.906884	1	0.762639
7	AT5G17700	AT5G17700	831637	-1.32394	-0.105844	0.0776038	-0.0722931	1.74099e-06	0.87466	1	0.965827
7	AT5G24570	AT5G24570	832528	-0.900857	0.292438	-0.0357936	0.0471938	1.3476e-06	0.221088	1	0.966431
7	AT5G41900	AT5G41900	834195	-0.823928	-0.0348339	-0.165023	0.351476	2.16884e-05	0.946792	1	0.310077
7	AT5G45850	AT5G45850	834625	-1.9538	0.40028	-0.000393265	0.598435	8.78537e-05	0.53537	1	0.451531
7	AT5G53020	AT5G53020	835381	-0.632077	-0.14028	-0.125376	-0.118636	2.16195e-06	0.535582	1	0.803315
7	AT5G53500	AT5G53500	835432	-0.605872	-0.382799	0.0714745	-0.0229938	3.17377e-14	5.67e-06	1	0.965149
7	AT5G54145	AT5G54145	835502	-1.07442	-0.488544	-0.1174	-0.271188	0.000107785	0.161421	1	0.756148
7	AT5G54148	AT5G54148	7922423	-2.1458	-1.98766	-0.573321	-1.47026	0.00475577	0.00433394	1	0.203322
7	AT5G55620	AT5G55620	835656	-0.89486	0.386048	-0.0420337	0.0996746	1.07445e-08	0.0431184	1	0.899605
7	AT5G65925	AT5G65925	836722	-0.789808	-0.342298	-0.152657	-0.402511	0.00401572	0.327848	1	0.401892
7	AT1G68520	BBX14	843181	-0.839337	-0.0321743	0.211413	0.14956	3.68509e-17	0.909399	0.744652	0.57272
7	AT5G41410	BEL1	834143	-1.12606	0.23809	-0.258538	0.064343	3.69374e-20	0.142791	0.711338	0.925892
7	AT5G38970	BR6OX1	833889	-1.08245	-0.138251	-0.196789	-0.153539	2.70496e-09	0.675575	1	0.80685
7	AT1G48260	CIPK17	841246	-1.04728	-0.120894	-0.0347566	-0.111829	9.24579e-10	0.733588	1	0.895378
7	AT2G01505	CLE16	28717514	-0.870057	0.23512	0.0215538	0.276592	2.40433e-06	0.34233	1	0.401305
7	AT3G26280	CYP71B4	822231	-0.794285	-0.477189	-0.0505714	-0.256765	0.0176957	0.194945	1	0.789029
7	AT1G13110	CYP71B7	837868	-1.00379	-0.512646	-0.181962	-0.225944	1.56492e-07	0.0219352	1	0.701939
7	AT5G63450	CYP94B1	836464	-0.618078	0.373178	0.218573	0.184288	0.0348023	0.22127	1	0.84152
7	AT5G52320	CYP96A4	835308	-1.44412	0.378782	-0.260364	0.514267	0.010659	0.645043	1	0.702495
7	AT3G48720	DCF	824033	-0.716791	0.0177527	0.0207139	-0.15696	0.00156495	0.976614	1	0.853597
7	AT1G51700	DOF1	841595	-0.71133	-0.1258	0.0286144	0.113468	4.98455e-10	0.529889	1	0.768468
7	AT2G31230	ERF15	817680	-0.619718	0.0292016	-0.497828	0.0654474	0.0482127	0.963724	0.589591	0.960409
7	AT2G35700	ERF38	818139	-0.926667	0.371622	0.0410024	0.31373	0.0164887	0.422152	1	0.762639
7	AT2G30420	ETC2	817593	-0.660338	0.606778	-0.144304	-0.186441	0.0816454	0.0279243	1	0.861619
7	AT4G36240	GATA7	829781	-0.791745	-0.033217	-0.212097	0.0860209	2.78081e-06	0.940198	1	0.917092
7	AT4G36830	HOS3-1	829836	-0.708406	0.157704	-0.554732	-0.16397	0.023612	0.747573	0.585799	0.882408
7	AT5G16560	KAN	831518	-0.891257	-0.342804	-0.117393	-0.0472195	2.07322e-09	0.0592159	1	0.956627
7	AT2G28630	KCS12	817412	-1.03973	-0.550779	0.0669454	0.0764996	0.000296024	0.101431	1	0.963165
7	AT5G11060	KNAT4	830973	-0.713165	-0.31161	-0.0172067	0.0937688	2.98075e-08	0.0459996	1	0.866984
7	AT1G17420	LOX3	838314	-1.16536	-0.375317	-0.0763971	0.0517571	7.00663e-07	0.250615	1	0.973555
7	AT1G72520	LOX4	843584	-1.11099	-0.477107	-0.0140959	0.229051	0.000318717	0.220267	1	0.838907
7	AT3G49570	LSU3	824119	-1.4926	-0.318794	-0.290093	0.690556	0.0218417	0.7444	1	0.565396
7	AT2G15050	LTP	815994	-1.67728	-0.0416939	-0.211949	-0.0815805	1.28384e-30	0.922995	1	0.926303
7	AT3G45290	MLO3	823667	-0.6182	-0.0601842	-0.301323	-0.335146	0.0462253	0.9212	1	0.540733
7	AT1G74080	MYB122	843748	-1.31182	-0.319704	-0.118521	-0.332024	0.0356069	0.731336	1	0.882203
7	AT5G15310	MYB16	831383	-0.943611	0.207578	0.164322	0.122236	2.49806e-14	0.250615	1	0.789166
7	AT2G22770	NAI1	816807	-0.761994	-0.303936	0.139738	-0.08063	0.000895338	0.334455	1	0.947211
7	AT3G61970	NGA2	825370	-0.659599	0.234985	0.131777	0.231386	0.00717088	0.461082	1	0.686256
7	AT1G16390	OCT3	838209	-0.64437	-0.313557	0.155282	-0.389577	1.27168e-05	0.0798042	1	0.0507813
7	AT2G20180	PIL5	816538	-0.773905	-0.396554	0.14077	-0.148347	5.68244e-15	0.000256027	1	0.563251
7	AT4G33220	PME44	829458	-0.983627	-0.747331	-0.136339	-0.250153	1.10879e-08	2.81451e-05	1	0.565039
7	AT2G36590	ProT3	818232	-0.824895	0.296056	-0.150394	-0.108315	0.0001039	0.296418	1	0.912305
7	AT4G38770	PRP4	830032	-0.64738	0.249147	-0.0484362	0.0717318	0.000439498	0.335096	1	0.941258
7	AT5G67280	RLK	836863	-1.02812	-0.0323957	-0.00582274	0.353645	1.32166e-15	0.930689	1	0.0601555
7	AT4G35783	RTFL6	5008183	-1.00613	-0.140869	-0.0721329	-0.188017	0.0013429	0.803503	1	0.844166
7	AT2G41180	SIB2	818717	-0.843214	0.107516	0.0261705	0.114523	0.000846895	0.838414	1	0.924767
7	AT5G01820	SR1	831765	-0.725469	0.378561	-0.17763	0.144776	4.41196e-10	0.0032695	0.990967	0.675326
7	AT1G77210	STP14	844057	-0.9855	-0.534973	-0.346564	-0.634258	1.11711e-11	0.000401658	0.454809	0.000101224
7	AT1G70560	TAA1	843393	-0.923973	-0.414442	-0.185167	-0.119669	3.13788e-11	0.00828455	1	0.822332
7	AT2G30424	TCL2	6240858	-0.7084	0.178297	0.00333694	0.0598703	2.60749e-05	0.468052	1	0.942527
7	AT2G31070	TCP10	817659	-0.636502	0.142001	0.0665709	0.180308	8.27721e-13	0.299694	1	0.282744
7	AT5G11590	TINY2	831031	-1.22344	-0.256426	-0.420031	-0.0229389	1.03038e-10	0.328776	0.355209	0.984938
7	AT4G23020	TRM11	828401	-0.845445	0.0133277	-0.229975	0.0915387	2.07956e-07	0.976828	1	0.907827
7	AT1G22380	UGT85A3	838845	-1.38274	-0.543554	-0.27271	-0.279433	0.0178163	0.442308	1	0.884947
7	AT1G22370	UGT85A5	838844	-0.976297	-0.0527123	-0.0380366	-0.142979	3.393e-05	0.92807	1	0.882203
7	AT5G65683	WAVH2	836695	-0.76453	0.0944888	-0.303607	-0.165444	8.59124e-07	0.777651	0.733806	0.733493
7	AT5G43290	WRKY49	834347	-2.144	-1.16938	-0.378966	0.52979	0.0375411	0.252575	1	0.86275

## Sheet: Table S4b
Table S4b. Gene enrichment analysis of the RNA-seq in response to LRFR
	Legend
	GO terms	-	Gene ontology terms, gene enrichment analysis
	cluster	-	hierarchical clustering
	ID	-	Gene ontology terms ID
	Description	-	Description of the biological process
	GeneRatio	-
	BgRatio	-
	gene_id	-	gene identifier
	symbol	-	gene name
	entrezid	-	gene entrezid
	p adjust	-	P adjusted value
Cluster	ID	Description	GeneRatio	BgRatio	pvalue	p.adjust	qvalue	entrez_id	Count	gene_id
1	GO:0009733	response to auxin	70/262	442/25585	5.39028e-63	3.96724e-60	3.23417e-60	839490/839570/838070/838128/839821/839822/839826/839827/839828/841717/841860/842904/843025/843118/843247/843432/843886/28718283/816414/816657/816812/818278/818390/28718697/821123/821121/6241205/820612/820793/821877/822160/2745895/822519/823322/824196/824330/825160/825380/825383/828045/826579/827103/827350/827384/828834/828836/28720195/829361/829628/829629/829768/6241125/830040/830041/830584/83107…	70	AT1G02350/AT1G04240/AT1G15050/AT1G15580/AT1G29450/AT1G29460/AT1G29490/AT1G29500/AT1G29510/AT1G52830/AT1G54200/AT1G65920/AT1G67050/AT1G67900/AT1G69160/AT1G70940/AT1G75500/AT2G18010/AT2G18970/AT2G21200/AT2G22810/AT2G37030/AT2G38120/AT3G03820/AT3G03830/AT3G03840/AT3G06868/AT3G13980/AT3G15540/AT3G23030/AT3G25717/AT3G28857/AT3G28860/AT3G42800/AT3G50340/AT3G51670/AT3G59900/AT3G62070/AT3G62100/AT4G03190…
1	GO:0009639	response to red or far red light	45/262	434/25585	7.97281e-32	2.93399e-29	2.39184e-29	839490/839342/837097/838057/838421/838699/839821/839822/839827/841717/843118/843247/28718283/816394/818887/819100/819311/2745895/822519/824196/825054/825380/827384/828310/828629/829266/829361/829363/829768/830041/830832/830297/830708/831368/831460/830999/28721172/833982/834784/834948/835256/835547/836205/836790/836791	45	AT1G02350/AT1G03990/AT1G05870/AT1G14920/AT1G18400/AT1G21050/AT1G29450/AT1G29460/AT1G29500/AT1G52830/AT1G67900/AT1G69160/AT2G18010/AT2G18790/AT2G42870/AT2G44910/AT2G46970/AT3G28857/AT3G28860/AT3G50340/AT3G58850/AT3G62070/AT4G16780/AT4G22190/AT4G25260/AT4G31390/AT4G32280/AT4G32290/AT4G36110/AT4G38860/AT5G02200/AT5G04190/AT5G08130/AT5G15160/AT5G16030/AT5G18050/AT5G18080/AT5G39860/AT5G47370/AT5G48900…
1	GO:0010817	regulation of hormone levels	31/262	313/25585	1.67149e-21	4.10071e-19	3.34297e-19	837024/839819/839820/839821/839822/839827/841860/843118/843247/843432/843886/817212/818390/821123/820612/2745895/822519/823322/824196/824330/825519/826956/827350/828993/830711/831078/831668/830999/28721172/834411/836790	31	AT1G04180/AT1G29430/AT1G29440/AT1G29450/AT1G29460/AT1G29500/AT1G54200/AT1G67900/AT1G69160/AT1G70940/AT1G75500/AT2G26710/AT2G38120/AT3G03830/AT3G13980/AT3G28857/AT3G28860/AT3G42800/AT3G50340/AT3G51670/AT3G63440/AT4G13260/AT4G16515/AT4G28720/AT5G08150/AT5G12050/AT5G18010/AT5G18050/AT5G18080/AT5G43890/AT5G66580
1	GO:0009741	response to brassinosteroid	20/262	132/25585	6.49441e-18	1.19497e-15	9.74162e-16	839826/839827/843247/844206/28718283/817212/2745895/824239/825380/826473/828993/829164/829628/829768/830041/830095/830708/831668/833982/835860	20	AT1G29490/AT1G29500/AT1G69160/AT1G78700/AT2G18010/AT2G26710/AT3G28857/AT3G50750/AT3G62070/AT4G08950/AT4G28720/AT4G30410/AT4G34760/AT4G36110/AT4G38860/AT4G39400/AT5G08130/AT5G18010/AT5G39860/AT5G57560
1	GO:0009641	shade avoidance	10/262	22/25585	6.1972e-15	9.12228e-13	7.43664e-13	838421/28718283/818887/819100/819311/825054/827384/828629/830708/834784	10	AT1G18400/AT2G18010/AT2G42870/AT2G44910/AT2G46970/AT3G58850/AT4G16780/AT4G25260/AT5G08130/AT5G47370
1	GO:0060918	auxin transport	15/262	132/25585	7.08248e-12	8.68784e-10	7.08248e-10	839819/839820/841860/843247/843432/843886/818390/821123/820612/822519/823322/824330/827350/831078/831668	15	AT1G29430/AT1G29440/AT1G54200/AT1G69160/AT1G70940/AT1G75500/AT2G38120/AT3G03830/AT3G13980/AT3G28860/AT3G42800/AT3G51670/AT4G16515/AT5G12050/AT5G18010
1	GO:0009914	hormone transport	15/262	135/25585	9.84044e-12	1.03465e-09	8.43466e-10	839819/839820/841860/843247/843432/843886/818390/821123/820612/822519/823322/824330/827350/831078/831668	15	AT1G29430/AT1G29440/AT1G54200/AT1G69160/AT1G70940/AT1G75500/AT2G38120/AT3G03830/AT3G13980/AT3G28860/AT3G42800/AT3G51670/AT4G16515/AT5G12050/AT5G18010
1	GO:0009642	response to light intensity	23/262	385/25585	1.41701e-11	1.30365e-09	1.06276e-09	839490/838961/839822/843118/843247/844181/28718283/816394/817388/819168/28718697/821123/821111/829768/831460/830999/28721172/835367/835547/836338/836718/836790/836791	23	AT1G02350/AT1G03610/AT1G29460/AT1G67900/AT1G69160/AT1G78450/AT2G18010/AT2G18790/AT2G28400/AT2G45600/AT3G03820/AT3G03830/AT3G03850/AT4G36110/AT5G16030/AT5G18050/AT5G18080/AT5G52900/AT5G54585/AT5G62170/AT5G65890/AT5G66580/AT5G66590
1	GO:0040008	regulation of growth	22/262	405/25585	2.4675e-10	2.01787e-08	1.645e-08	839490/839585/843247/843432/28718283/819139/821279/821123/819731/821686/2745895/824196/824922/825160/827350/829164/830858/831368/831411/831668/833982/836718	22	AT1G02350/AT1G26945/AT1G69160/AT1G70940/AT2G18010/AT2G45310/AT3G02170/AT3G03830/AT3G05640/AT3G21320/AT3G28857/AT3G50340/AT3G57550/AT3G59900/AT4G16515/AT4G30410/AT5G09970/AT5G15160/AT5G15580/AT5G18010/AT5G39860/AT5G65890
1	GO:0010218	response to far red light	8/262	55/25585	8.7293e-08	6.42476e-06	5.23758e-06	838057/816394/819100/822519/827384/829361/830832/830297	8	AT1G14920/AT2G18790/AT2G44910/AT3G28860/AT4G16780/AT4G32280/AT5G02200/AT5G04190
1	GO:0071365	cellular response to auxin stimulus	11/262	137/25585	1.78734e-07	1.19589e-05	9.74914e-06	841860/843247/843432/843886/820612/823322/824330/828045/831078/834784/835539	11	AT1G54200/AT1G69160/AT1G70940/AT1G75500/AT3G13980/AT3G42800/AT3G51670/AT4G03190/AT5G12050/AT5G47370/AT5G54510
1	GO:0009734	auxin-activated signaling pathway	10/262	112/25585	2.41804e-07	1.48306e-05	1.20902e-05	841860/843247/843432/843886/820612/823322/828045/831078/834784/835539	10	AT1G54200/AT1G69160/AT1G70940/AT1G75500/AT3G13980/AT3G42800/AT4G03190/AT5G12050/AT5G47370/AT5G54510
1	GO:0009606	tropism	12/262	175/25585	2.76647e-07	1.56625e-05	1.27683e-05	838699/843025/843432/816394/818390/820793/822519/823587/825383/827350/830297/834948	12	AT1G21050/AT1G67050/AT1G70940/AT2G18790/AT2G38120/AT3G15540/AT3G28860/AT3G44610/AT3G62100/AT4G16515/AT5G04190/AT5G48900
1	GO:0010928	regulation of auxin mediated signaling pathway	7/262	44/25585	3.02262e-07	1.58903e-05	1.29541e-05	841860/843247/843432/843886/820612/823322/831078	7	AT1G54200/AT1G69160/AT1G70940/AT1G75500/AT3G13980/AT3G42800/AT5G12050
1	GO:0009926	auxin polar transport	9/262	106/25585	1.49234e-06	7.3224e-05	5.96935e-05	839819/839820/843432/818390/821123/822519/824330/827350/831668	9	AT1G29430/AT1G29440/AT1G70940/AT2G38120/AT3G03830/AT3G28860/AT3G51670/AT4G16515/AT5G18010
1	GO:0009966	regulation of signal transduction	17/262	447/25585	4.15397e-06	0.000191082	0.000155774	839549/837597/838057/841860/843247/843432/843886/814644/816775/821182/819674/820612/823322/824750/831900/831078/831615	17	AT1G04310/AT1G10560/AT1G14920/AT1G54200/AT1G69160/AT1G70940/AT1G75500/AT2G01150/AT2G22430/AT3G02140/AT3G05120/AT3G13980/AT3G42800/AT3G55840/AT5G03230/AT5G12050/AT5G17490
1	GO:0023051	regulation of signaling	17/262	459/25585	5.89094e-06	0.000255043	0.000207916	839549/837597/838057/841860/843247/843432/843886/814644/816775/821182/819674/820612/823322/824750/831900/831078/831615	17	AT1G04310/AT1G10560/AT1G14920/AT1G54200/AT1G69160/AT1G70940/AT1G75500/AT2G01150/AT2G22430/AT3G02140/AT3G05120/AT3G13980/AT3G42800/AT3G55840/AT5G03230/AT5G12050/AT5G17490
1	GO:0010646	regulation of cell communication	17/262	466/25585	7.18221e-06	0.000293673	0.000239407	839549/837597/838057/841860/843247/843432/843886/814644/816775/821182/819674/820612/823322/824750/831900/831078/831615	17	AT1G04310/AT1G10560/AT1G14920/AT1G54200/AT1G69160/AT1G70940/AT1G75500/AT2G01150/AT2G22430/AT3G02140/AT3G05120/AT3G13980/AT3G42800/AT3G55840/AT5G03230/AT5G12050/AT5G17490
1	GO:0009630	gravitropism	8/262	98/25585	7.7224e-06	0.000299141	0.000243865	843432/816394/818390/820793/822519/823587/825383/827350	8	AT1G70940/AT2G18790/AT2G38120/AT3G15540/AT3G28860/AT3G44610/AT3G62100/AT4G16515
1	GO:0009967	positive regulation of signal transduction	8/262	99/25585	8.32769e-06	0.000306459	0.000249831	838057/841860/843247/814644/819674/820612/823322/831078	8	AT1G14920/AT1G54200/AT1G69160/AT2G01150/AT3G05120/AT3G13980/AT3G42800/AT5G12050
1	GO:0023056	positive regulation of signaling	8/262	100/25585	8.97255e-06	0.000314467	0.000256359	838057/841860/843247/814644/819674/820612/823322/831078	8	AT1G14920/AT1G54200/AT1G69160/AT2G01150/AT3G05120/AT3G13980/AT3G42800/AT5G12050
1	GO:0048584	positive regulation of response to stimulus	13/262	292/25585	1.1065e-05	0.000357297	0.000291275	839544/837748/838057/838421/841860/843247/814644/819674/820612/823322/830708/831078/836740	13	AT1G02660/AT1G11960/AT1G14920/AT1G18400/AT1G54200/AT1G69160/AT2G01150/AT3G05120/AT3G13980/AT3G42800/AT5G08130/AT5G12050/AT5G66080
1	GO:0010647	positive regulation of cell communication	8/262	103/25585	1.11655e-05	0.000357297	0.000291275	838057/841860/843247/814644/819674/820612/823322/831078	8	AT1G14920/AT1G54200/AT1G69160/AT2G01150/AT3G05120/AT3G13980/AT3G42800/AT5G12050
1	GO:0009629	response to gravity	8/262	108/25585	1.58204e-05	0.000485159	0.00039551	843432/816394/818390/820793/822519/823587/825383/827350	8	AT1G70940/AT2G18790/AT2G38120/AT3G15540/AT3G28860/AT3G44610/AT3G62100/AT4G16515
1	GO:0036293	response to decreased oxygen levels	14/262	352/25585	1.80882e-05	0.000504363	0.000411165	838961/840399/814644/818588/819674/820322/825210/827896/828377/828836/834449/835078/835535/835860	14	AT1G03610/AT1G35140/AT2G01150/AT2G40000/AT3G05120/AT3G11490/AT3G60390/AT4G01250/AT4G22780/AT4G27280/AT5G44260/AT5G50130/AT5G54470/AT5G57560
1	GO:0070482	response to oxygen levels	14/262	353/25585	1.86655e-05	0.000504363	0.000411165	838961/840399/814644/818588/819674/820322/825210/827896/828377/828836/834449/835078/835535/835860	14	AT1G03610/AT1G35140/AT2G01150/AT2G40000/AT3G05120/AT3G11490/AT3G60390/AT4G01250/AT4G22780/AT4G27280/AT5G44260/AT5G50130/AT5G54470/AT5G57560
1	GO:0009742	brassinosteroid mediated signaling pathway	7/262	81/25585	1.9873e-05	0.000504363	0.000411165	844206/824239/826473/828993/829164/830095/830708	7	AT1G78700/AT3G50750/AT4G08950/AT4G28720/AT4G30410/AT4G39400/AT5G08130
1	GO:0043401	steroid hormone mediated signaling pathway	7/262	81/25585	1.9873e-05	0.000504363	0.000411165	844206/824239/826473/828993/829164/830095/830708	7	AT1G78700/AT3G50750/AT4G08950/AT4G28720/AT4G30410/AT4G39400/AT5G08130
1	GO:0071383	cellular response to steroid hormone stimulus	7/262	81/25585	1.9873e-05	0.000504363	0.000411165	844206/824239/826473/828993/829164/830095/830708	7	AT1G78700/AT3G50750/AT4G08950/AT4G28720/AT4G30410/AT4G39400/AT5G08130
1	GO:0009645	response to low light intensity stimulus	5/262	34/25585	2.36563e-05	0.000580367	0.000473126	843118/843247/28718283/816394/836790	5	AT1G67900/AT1G69160/AT2G18010/AT2G18790/AT5G66580
1	GO:0048545	response to steroid hormone	7/262	84/25585	2.52204e-05	0.000598781	0.000488137	844206/824239/826473/828993/829164/830095/830708	7	AT1G78700/AT3G50750/AT4G08950/AT4G28720/AT4G30410/AT4G39400/AT5G08130
1	GO:0071367	cellular response to brassinosteroid stimulus	7/262	85/25585	2.72461e-05	0.000626661	0.000510865	844206/824239/826473/828993/829164/830095/830708	7	AT1G78700/AT3G50750/AT4G08950/AT4G28720/AT4G30410/AT4G39400/AT5G08130
1	GO:0120254	olefinic compound metabolic process	7/262	86/25585	2.94039e-05	0.000655796	0.000534616	816394/816812/820667/821461/826317/829933/836709	7	AT2G18790/AT2G22810/AT3G14440/AT3G19270/AT4G08040/AT4G37770/AT5G65800
1	GO:0009826	unidimensional cell growth	16/262	485/25585	4.51192e-05	0.000976699	0.000796222	843025/843886/28718283/816604/821279/821686/827384/828645/830095/830611/831411/833982/834784/835256/835539/836338	16	AT1G67050/AT1G75500/AT2G18010/AT2G20750/AT3G02170/AT3G21320/AT4G16780/AT4G25420/AT4G39400/AT5G07200/AT5G15580/AT5G39860/AT5G47370/AT5G51810/AT5G54510/AT5G62170
1	GO:0001666	response to hypoxia	13/262	342/25585	5.7244e-05	0.00120376	0.000981325	838961/840399/814644/818588/819674/825210/827896/828377/828836/834449/835078/835535/835860	13	AT1G03610/AT1G35140/AT2G01150/AT2G40000/AT3G05120/AT3G60390/AT4G01250/AT4G22780/AT4G27280/AT5G44260/AT5G50130/AT5G54470/AT5G57560
1	GO:0042127	regulation of cell population proliferation	7/262	96/25585	5.98047e-05	0.00122267	0.000996744	837884/818213/28719310/822160/825160/827350/28721166	7	AT1G13245/AT2G36400/AT3G23635/AT3G25717/AT3G59900/AT4G16515/AT5G16023
1	GO:0008285	negative regulation of cell population proliferation	5/262	42/25585	6.76481e-05	0.00134565	0.001097	837884/818213/28719310/822160/28721166	5	AT1G13245/AT2G36400/AT3G23635/AT3G25717/AT5G16023
1	GO:0009739	response to gibberellin	8/262	139/25585	9.63758e-05	0.00186665	0.00152172	838057/843806/818213/819674/828645/831344/831615/835256	8	AT1G14920/AT1G74670/AT2G36400/AT3G05120/AT4G25420/AT5G14920/AT5G17490/AT5G51810
1	GO:0010262	somatic embryogenesis	4/262	25/25585	0.000114766	0.00216583	0.00176562	837024/818390/825383/828993	4	AT1G04180/AT2G38120/AT3G62100/AT4G28720
1	GO:0009723	response to ethylene	11/262	273/25585	0.00012778	0.00235116	0.0019167	837024/839549/838057/838149/818390/825160/826956/828993/831615/832590/834411	11	AT1G04180/AT1G04310/AT1G14920/AT1G15800/AT2G38120/AT3G59900/AT4G13260/AT4G28720/AT5G17490/AT5G25190/AT5G43890
1	GO:0009638	phototropism	4/262	27/25585	0.000156678	0.00281257	0.00229285	816394/820793/823587/830297	4	AT2G18790/AT3G15540/AT3G44610/AT5G04190
1	GO:0071407	cellular response to organic cyclic compound	12/262	331/25585	0.000171102	0.00299837	0.00244432	838057/840603/844206/818762/824239/826473/828377/828993/829164/830095/830708/831615	12	AT1G14920/AT1G36940/AT1G78700/AT2G41640/AT3G50750/AT4G08950/AT4G22780/AT4G28720/AT4G30410/AT4G39400/AT5G08130/AT5G17490
1	GO:0008283	cell population proliferation	7/262	115/25585	0.000186481	0.00319186	0.00260206	837884/818213/28719310/822160/825160/827350/28721166	7	AT1G13245/AT2G36400/AT3G23635/AT3G25717/AT3G59900/AT4G16515/AT5G16023
1	GO:0071456	cellular response to hypoxia	10/262	241/25585	0.000203705	0.00335265	0.00273314	838961/840399/814644/818588/819674/827896/828377/828836/835535/835860	10	AT1G03610/AT1G35140/AT2G01150/AT2G40000/AT3G05120/AT4G01250/AT4G22780/AT4G27280/AT5G54470/AT5G57560
1	GO:0036294	cellular response to decreased oxygen levels	10/262	243/25585	0.000217701	0.00335265	0.00273314	838961/840399/814644/818588/819674/827896/828377/828836/835535/835860	10	AT1G03610/AT1G35140/AT2G01150/AT2G40000/AT3G05120/AT4G01250/AT4G22780/AT4G27280/AT5G54470/AT5G57560
1	GO:0071453	cellular response to oxygen levels	10/262	243/25585	0.000217701	0.00335265	0.00273314	838961/840399/814644/818588/819674/827896/828377/828836/835535/835860	10	AT1G03610/AT1G35140/AT2G01150/AT2G40000/AT3G05120/AT4G01250/AT4G22780/AT4G27280/AT5G54470/AT5G57560
1	GO:0048443	stamen development	7/262	118/25585	0.000218651	0.00335265	0.00273314	839819/839820/820793/822519/828045/829267/830095	7	AT1G29430/AT1G29440/AT3G15540/AT3G28860/AT4G03190/AT4G31400/AT4G39400
1	GO:0048466	androecium development	7/262	118/25585	0.000218651	0.00335265	0.00273314	839819/839820/820793/822519/828045/829267/830095	7	AT1G29430/AT1G29440/AT3G15540/AT3G28860/AT4G03190/AT4G31400/AT4G39400
1	GO:0042445	hormone metabolic process	8/262	158/25585	0.000233214	0.00350296	0.00285568	837024/843886/817212/825519/826956/828993/830711/834411	8	AT1G04180/AT1G75500/AT2G26710/AT3G63440/AT4G13260/AT4G28720/AT5G08150/AT5G43890
1	GO:0009692	ethylene metabolic process	4/262	31/25585	0.000272016	0.00357507	0.00291446	816812/826317/829933/836709	4	AT2G22810/AT4G08040/AT4G37770/AT5G65800
1	GO:0009693	ethylene biosynthetic process	4/262	31/25585	0.000272016	0.00357507	0.00291446	816812/826317/829933/836709	4	AT2G22810/AT4G08040/AT4G37770/AT5G65800
1	GO:0031099	regeneration	4/262	31/25585	0.000272016	0.00357507	0.00291446	837024/818390/825383/828993	4	AT1G04180/AT2G38120/AT3G62100/AT4G28720
1	GO:0043449	cellular alkene metabolic process	4/262	31/25585	0.000272016	0.00357507	0.00291446	816812/826317/829933/836709	4	AT2G22810/AT4G08040/AT4G37770/AT5G65800
1	GO:0043450	alkene biosynthetic process	4/262	31/25585	0.000272016	0.00357507	0.00291446	816812/826317/829933/836709	4	AT2G22810/AT4G08040/AT4G37770/AT5G65800
1	GO:1900673	olefin metabolic process	4/262	31/25585	0.000272016	0.00357507	0.00291446	816812/826317/829933/836709	4	AT2G22810/AT4G08040/AT4G37770/AT5G65800
1	GO:1900674	olefin biosynthetic process	4/262	31/25585	0.000272016	0.00357507	0.00291446	816812/826317/829933/836709	4	AT2G22810/AT4G08040/AT4G37770/AT5G65800
1	GO:0010017	red or far-red light signaling pathway	5/262	57/25585	0.000293877	0.00379462	0.00309344	837097/816394/819311/827384/830297	5	AT1G05870/AT2G18790/AT2G46970/AT4G16780/AT5G04190
1	GO:0009740	gibberellic acid mediated signaling pathway	5/262	58/25585	0.000318939	0.00404723	0.00329937	838057/843806/819674/828645/831615	5	AT1G14920/AT1G74670/AT3G05120/AT4G25420/AT5G17490
1	GO:0080086	stamen filament development	3/262	14/25585	0.000355456	0.00443417	0.00361481	839819/839820/820793	3	AT1G29430/AT1G29440/AT3G15540
1	GO:0071489	cellular response to red or far red light	5/262	62/25585	0.000435696	0.00528894	0.00431164	837097/816394/819311/827384/830297	5	AT1G05870/AT2G18790/AT2G46970/AT4G16780/AT5G04190
1	GO:0009958	positive gravitropism	4/262	35/25585	0.00043835	0.00528894	0.00431164	843432/818390/822519/827350	4	AT1G70940/AT2G38120/AT3G28860/AT4G16515
1	GO:0048638	regulation of developmental growth	11/262	317/25585	0.000459319	0.00545256	0.00444502	843432/28718283/819139/821279/821686/824922/825160/827350/830858/831411/836718	11	AT1G70940/AT2G18010/AT2G45310/AT3G02170/AT3G21320/AT3G57550/AT3G59900/AT4G16515/AT5G09970/AT5G15580/AT5G65890
1	GO:0010476	gibberellin mediated signaling pathway	5/262	63/25585	0.000469344	0.00548312	0.00446994	838057/843806/819674/828645/831615	5	AT1G14920/AT1G74670/AT3G05120/AT4G25420/AT5G17490
1	GO:0007584	response to nutrient	3/262	16/25585	0.000538628	0.00619423	0.00504964	819329/820656/828045	3	AT2G47160/AT3G02570/AT4G03190
1	GO:0120255	olefinic compound biosynthetic process	5/262	66/25585	0.000582082	0.00659096	0.00537307	816812/820667/826317/829933/836709	5	AT2G22810/AT3G14440/AT4G08040/AT4G37770/AT5G65800
1	GO:0009850	auxin metabolic process	5/262	72/25585	0.000867089	0.00966936	0.00788263	837024/843886/826956/828993/834411	5	AT1G04180/AT1G75500/AT4G13260/AT4G28720/AT5G43890
1	GO:0071370	cellular response to gibberellin stimulus	5/262	73/25585	0.000923169	0.0101411	0.00826718	838057/843806/819674/828645/831615	5	AT1G14920/AT1G74670/AT3G05120/AT4G25420/AT5G17490
1	GO:0009851	auxin biosynthetic process	4/262	43/25585	0.000969023	0.0104883	0.00855021	837024/826956/828993/834411	4	AT1G04180/AT4G13260/AT4G28720/AT5G43890
1	GO:0010120	camalexin biosynthetic process	3/262	20/25585	0.0010638	0.0111851	0.00911825	818775/828377/828834	3	AT2G41760/AT4G22780/AT4G27260
1	GO:0052317	camalexin metabolic process	3/262	20/25585	0.0010638	0.0111851	0.00911825	818775/828377/828834	3	AT2G41760/AT4G22780/AT4G27260
1	GO:0009403	toxin biosynthetic process	3/262	21/25585	0.00123175	0.0120876	0.009854	818775/828377/828834	3	AT2G41760/AT4G22780/AT4G27260
1	GO:0009700	indole phytoalexin biosynthetic process	3/262	21/25585	0.00123175	0.0120876	0.009854	818775/828377/828834	3	AT2G41760/AT4G22780/AT4G27260
1	GO:0046217	indole phytoalexin metabolic process	3/262	21/25585	0.00123175	0.0120876	0.009854	818775/828377/828834	3	AT2G41760/AT4G22780/AT4G27260
1	GO:0052314	phytoalexin metabolic process	3/262	21/25585	0.00123175	0.0120876	0.009854	818775/828377/828834	3	AT2G41760/AT4G22780/AT4G27260
1	GO:0052315	phytoalexin biosynthetic process	3/262	21/25585	0.00123175	0.0120876	0.009854	818775/828377/828834	3	AT2G41760/AT4G22780/AT4G27260
1	GO:0015979	photosynthesis	9/262	257/25585	0.00140005	0.0135584	0.0110531	839490/838699/816394/819168/829266/28721172/835547/836790/836791	9	AT1G02350/AT1G21050/AT2G18790/AT2G45600/AT4G31390/AT5G18080/AT5G54585/AT5G66580/AT5G66590
1	GO:0048580	regulation of post-embryonic development	13/262	482/25585	0.00150498	0.0143852	0.0117271	837097/837597/838057/838699/842314/843293/816394/818213/827350/28720195/830095/831615/835872	13	AT1G05870/AT1G10560/AT1G14920/AT1G21050/AT1G60190/AT1G69570/AT2G18790/AT2G36400/AT4G16515/AT4G31380/AT4G39400/AT5G17490/AT5G57660
1	GO:0120252	hydrocarbon metabolic process	5/262	88/25585	0.00212704	0.0200705	0.0163619	816812/820667/826317/829933/836709	5	AT2G22810/AT3G14440/AT4G08040/AT4G37770/AT5G65800
1	GO:0009937	regulation of gibberellic acid mediated signaling pathway	3/262	26/25585	0.00231875	0.0216026	0.0176108	838057/819674/831615	3	AT1G14920/AT3G05120/AT5G17490
1	GO:0009637	response to blue light	7/262	180/25585	0.00262517	0.0241516	0.0196888	816394/820793/822519/823587/829266/830832/830297	7	AT2G18790/AT3G15540/AT3G28860/AT3G44610/AT4G31390/AT5G02200/AT5G04190
1	GO:0001558	regulation of cell growth	6/262	138/25585	0.00303759	0.0276008	0.0225007	28718283/821279/821123/821686/831411/831668	6	AT2G18010/AT3G02170/AT3G03830/AT3G21320/AT5G15580/AT5G18010
1	GO:0009735	response to cytokinin	6/262	139/25585	0.003148	0.0282552	0.0230341	837446/816657/827384/828993/830711/836709	6	AT1G09250/AT2G21200/AT4G16780/AT4G28720/AT5G08150/AT5G65800
1	GO:0048438	floral whorl development	8/262	237/25585	0.00319241	0.0283086	0.0230776	839819/839820/820793/822519/828045/827457/829267/830095	8	AT1G29430/AT1G29440/AT3G15540/AT3G28860/AT4G03190/AT4G17460/AT4G31400/AT4G39400
1	GO:0010029	regulation of seed germination	5/262	99/25585	0.0035469	0.0310776	0.025335	837597/838057/842314/816394/831615	5	AT1G10560/AT1G14920/AT1G60190/AT2G18790/AT5G17490
1	GO:0051176	positive regulation of sulfur metabolic process	2/262	10/25585	0.00445296	0.0385574	0.0314327	818775/828834	2	AT2G41760/AT4G27260
1	GO:1900140	regulation of seedling development	5/262	106/25585	0.00474461	0.0406051	0.0331019	837597/838057/842314/816394/831615	5	AT1G10560/AT1G14920/AT1G60190/AT2G18790/AT5G17490
1	GO:0042547	cell wall modification involved in multidimensional cell growth	2/262	11/25585	0.00540588	0.0456237	0.0371932	837596/843806	2	AT1G10550/AT1G74670
1	GO:0009686	gibberellin biosynthetic process	3/262	35/25585	0.00545501	0.0456237	0.0371932	828645/830611/835256	3	AT4G25420/AT5G07200/AT5G51810
1	GO:2000012	regulation of auxin polar transport	3/262	36/25585	0.00590644	0.0488443	0.0398187	821123/827350/831668	3	AT3G03830/AT4G16515/AT5G18010
2	GO:0009733	response to auxin	5/34	442/25585	0.000276914	0.0340604	0.026234	837796/840078/815985/816976/829827	5	AT1G26870/AT1G31880/AT2G14960/AT2G24400/AT4G36740
2	GO:1903046	meiotic cell cycle process	4/34	303/25585	0.000675844	0.0380757	0.0293266	840111/844368/819675/824952	4	AT1G32190/AT1G80280/AT3G05130/AT3G57830
2	GO:0051321	meiotic cell cycle	4/34	330/25585	0.000928675	0.0380757	0.0293266	840111/844368/819675/824952	4	AT1G32190/AT1G80280/AT3G05130/AT3G57830
3	GO:0009639	response to red or far red light	25/280	434/25585	1.6814e-11	1.23583e-08	1.04954e-08	839337/839300/837146/837553/840184/28717346/841688/842218/842485/843723/816990/818341/818400/818582/818586/818596/818854/821667/828175/829606/831794/831913/831453/835756/835884	25	AT1G01520/AT1G02340/AT1G06350/AT1G10155/AT1G32900/AT1G52342/AT1G52565/AT1G58520/AT1G61890/AT1G73870/AT2G24540/AT2G37640/AT2G38210/AT2G39950/AT2G39980/AT2G40080/AT2G42540/AT3G21150/AT4G00050/AT4G34550/AT5G01260/AT5G02540/AT5G15960/AT5G56550/AT5G57760
3	GO:1901615	organic hydroxy compound metabolic process	18/280	425/25585	1.21628e-06	0.000127709	0.000108459	839933/842805/843995/844185/816757/817513/817901/818280/818400/818402/822709/829617/832480/832481/835587/835943/835991/836175	18	AT1G30530/AT1G64970/AT1G76620/AT1G78490/AT2G22240/AT2G29630/AT2G33380/AT2G37040/AT2G38210/AT2G38230/AT3G30180/AT4G34650/AT5G24150/AT5G24155/AT5G54960/AT5G58310/AT5G58770/AT5G60540
3	GO:0048580	regulation of post-embryonic development	17/280	482/25585	2.61796e-05	0.0015394	0.00130736	837790/837553/842859/818596/821251/819956/821667/821744/823982/828175/3769879/827785/829606/830812/833700/834140/836076	17	AT1G01390/AT1G10155/AT1G65480/AT2G40080/AT3G03450/AT3G07650/AT3G21150/AT3G21890/AT3G48240/AT4G00050/AT4G15248/AT4G20370/AT4G34550/AT5G09530/AT5G37260/AT5G41380/AT5G59570
3	GO:1901617	organic hydroxy compound biosynthetic process	16/280	251/25585	2.01684e-08	5.15284e-06	4.37614e-06	839933/842805/843995/844185/816757/817513/817901/818400/818402/822709/829617/832480/832481/835587/835991/836175	16	AT1G30530/AT1G64970/AT1G76620/AT1G78490/AT2G22240/AT2G29630/AT2G33380/AT2G38210/AT2G38230/AT3G30180/AT4G34650/AT5G24150/AT5G24155/AT5G54960/AT5G58770/AT5G60540
3	GO:0071214	cellular response to abiotic stimulus	16/280	286/25585	1.22983e-07	1.50655e-05	1.27946e-05	839337/839300/838280/839815/840184/841688/816733/816990/817091/818400/818596/818854/821667/822453/831794/831453	16	AT1G01520/AT1G02340/AT1G17100/AT1G29395/AT1G32900/AT1G52565/AT2G21970/AT2G24540/AT2G25530/AT2G38210/AT2G40080/AT2G42540/AT3G21150/AT3G28270/AT5G01260/AT5G15960
3	GO:0104004	cellular response to environmental stimulus	16/280	286/25585	1.22983e-07	1.50655e-05	1.27946e-05	839337/839300/838280/839815/840184/841688/816733/816990/817091/818400/818596/818854/821667/822453/831794/831453	16	AT1G01520/AT1G02340/AT1G17100/AT1G29395/AT1G32900/AT1G52565/AT2G21970/AT2G24540/AT2G25530/AT2G38210/AT2G40080/AT2G42540/AT3G21150/AT3G28270/AT5G01260/AT5G15960
3	GO:0071482	cellular response to light stimulus	14/280	187/25585	2.1032e-08	5.15284e-06	4.37614e-06	839337/839300/838280/840184/841688/816733/816990/817091/818400/818596/818854/821667/831794/831453	14	AT1G01520/AT1G02340/AT1G17100/AT1G32900/AT1G52565/AT2G21970/AT2G24540/AT2G25530/AT2G38210/AT2G40080/AT2G42540/AT3G21150/AT5G01260/AT5G15960
3	GO:0071478	cellular response to radiation	14/280	194/25585	3.3476e-08	6.15121e-06	5.22402e-06	839337/839300/838280/840184/841688/816733/816990/817091/818400/818596/818854/821667/831794/831453	14	AT1G01520/AT1G02340/AT1G17100/AT1G32900/AT1G52565/AT2G21970/AT2G24540/AT2G25530/AT2G38210/AT2G40080/AT2G42540/AT3G21150/AT5G01260/AT5G15960
3	GO:0009991	response to extracellular stimulus	13/280	351/25585	0.00014454	0.00482894	0.00410105	839418/838821/839815/816757/817513/819075/822453/826384/829440/829494/829661/830421/832538	13	AT1G04770/AT1G22160/AT1G29395/AT2G22240/AT2G29630/AT2G44670/AT3G28270/AT4G08300/AT4G33030/AT4G33550/AT4G35090/AT5G05390/AT5G24660
3	GO:0009812	flavonoid metabolic process	12/280	208/25585	3.45279e-06	0.000317225	0.000269408	839933/3767579/843995/817091/819308/820969/821964/825365/827902/827379/831794/831241	12	AT1G30530/AT1G60270/AT1G76620/AT2G25530/AT2G46940/AT3G17120/AT3G23810/AT3G61920/AT4G01080/AT4G16750/AT5G01260/AT5G13930
3	GO:0006631	fatty acid metabolic process	12/280	329/25585	0.000297603	0.00911408	0.00774028	837117/837146/842748/817901/818586/820946/824005/827226/829954/831751/830592/835943	12	AT1G06080/AT1G06350/AT1G64400/AT2G33380/AT2G39980/AT3G16910/AT3G48460/AT4G15530/AT4G37980/AT5G02890/AT5G07010/AT5G58310
3	GO:0006720	isoprenoid metabolic process	12/280	342/25585	0.000421472	0.0110636	0.00939598	837790/838280/28717346/842218/3767579/843995/844187/844237/817054/818026/829617/835991	12	AT1G01390/AT1G17100/AT1G52342/AT1G58520/AT1G60270/AT1G76620/AT1G78510/AT1G78970/AT2G25160/AT2G34610/AT4G34650/AT5G58770
3	GO:0044550	secondary metabolite biosynthetic process	12/280	393/25585	0.00140595	0.0264967	0.0225028	839418/3767579/842551/818280/819264/820969/827902/829954/830088/830811/831241/832311	12	AT1G04770/AT1G60270/AT1G62540/AT2G37040/AT2G46530/AT3G17120/AT4G01080/AT4G37980/AT4G39330/AT5G09520/AT5G13930/AT5G22500
3	GO:0016051	carbohydrate biosynthetic process	12/280	414/25585	0.00216677	0.0369182	0.0313534	839418/839292/840184/821964/825414/826603/827419/827550/828499/828792/830979/836638	12	AT1G04770/AT1G05170/AT1G32900/AT3G23810/AT3G62410/AT4G10120/AT4G17090/AT4G18240/AT4G23990/AT4G26850/AT5G11110/AT5G65140
3	GO:0042440	pigment metabolic process	12/280	415/25585	0.00221007	0.0369182	0.0313534	839337/838280/839933/840184/3767579/843995/817091/818400/819308/827902/827379/831241	12	AT1G01520/AT1G17100/AT1G30530/AT1G32900/AT1G60270/AT1G76620/AT2G25530/AT2G38210/AT2G46940/AT4G01080/AT4G16750/AT5G13930
3	GO:0007623	circadian rhythm	10/280	167/25585	1.64093e-05	0.00120609	0.00102429	839341/818596/818854/819956/821744/826588/3769879/833700/836076/836132	10	AT1G01060/AT2G40080/AT2G42540/AT3G07650/AT3G21890/AT4G09970/AT4G15248/AT5G37260/AT5G59570/AT5G60100
3	GO:0048511	rhythmic process	10/280	167/25585	1.64093e-05	0.00120609	0.00102429	839341/818596/818854/819956/821744/826588/3769879/833700/836076/836132	10	AT1G01060/AT2G40080/AT2G42540/AT3G07650/AT3G21890/AT4G09970/AT4G15248/AT5G37260/AT5G59570/AT5G60100
3	GO:0009637	response to blue light	10/280	180/25585	3.12951e-05	0.00164299	0.00139534	839337/839300/838280/840184/841688/842218/816850/817091/821667/828175	10	AT1G01520/AT1G02340/AT1G17100/AT1G32900/AT1G52565/AT1G58520/AT2G23180/AT2G25530/AT3G21150/AT4G00050
3	GO:0009648	photoperiodism	10/280	287/25585	0.00132193	0.0264967	0.0225028	839341/841537/842859/818596/819956/821744/829661/830812/834815/835756	10	AT1G01060/AT1G51140/AT1G65480/AT2G40080/AT3G07650/AT3G21890/AT4G35090/AT5G09530/AT5G47640/AT5G56550
3	GO:0031667	response to nutrient levels	10/280	289/25585	0.00139196	0.0264967	0.0225028	839418/838821/816757/817513/819075/829440/829494/829661/830421/832538	10	AT1G04770/AT1G22160/AT2G22240/AT2G29630/AT2G44670/AT4G33030/AT4G33550/AT4G35090/AT5G05390/AT5G24660
6	GO:1901605	alpha-amino acid metabolic process	11/185	423/25585	0.000272814	0.0245078	0.0221123	843784/817610/818912/821287/821845/823888/825103/829820/831852/831477/832365	11	AT1G74430/AT2G30600/AT2G43100/AT3G02020/AT3G22740/AT3G47340/AT3G59340/AT4G36670/AT5G03390/AT5G16190/AT5G23010
3	GO:0044272	sulfur compound biosynthetic process	10/280	296/25585	0.00166121	0.0305247	0.0259236	839418/3767579/842551/817513/820969/827902/829440/829716/832873/834407	10	AT1G04770/AT1G60270/AT1G62540/AT2G29630/AT3G17120/AT4G01080/AT4G33030/AT4G35640/AT5G28030/AT5G43850
3	GO:0010817	regulation of hormone levels	10/280	313/25585	0.00249348	0.0389939	0.0331162	839756/843881/843986/844185/822320/822709/823556/831913/831241/832321	10	AT1G28560/AT1G75450/AT1G76530/AT1G78490/AT3G27025/AT3G30180/AT3G44310/AT5G02540/AT5G13930/AT5G22580
3	GO:0009909	regulation of flower development	9/280	184/25585	0.000204333	0.00652976	0.0055455	842859/818596/821667/821744/3769879/827785/833700/834140/836076	9	AT1G65480/AT2G40080/AT3G21150/AT3G21890/AT4G15248/AT4G20370/AT5G37260/AT5G41380/AT5G59570
3	GO:0048831	regulation of shoot system development	9/280	203/25585	0.000421409	0.0110636	0.00939598	842859/818596/821667/821744/3769879/827785/833700/834140/836076	9	AT1G65480/AT2G40080/AT3G21150/AT3G21890/AT4G15248/AT4G20370/AT5G37260/AT5G41380/AT5G59570
6	GO:0009991	response to extracellular stimulus	10/185	351/25585	0.000252214	0.0245078	0.0221123	839349/840424/843161/844220/816595/817115/823888/825836/829838/832990	10	AT1G01140/AT1G35350/AT1G68320/AT1G78830/AT2G20670/AT2G25735/AT3G47340/AT4G04955/AT4G36850/AT5G28770
3	GO:0048573	photoperiodism, flowering	9/280	218/25585	0.000703677	0.0166839	0.0141691	839341/841537/842859/818596/819956/821744/830812/834815/835756	9	AT1G01060/AT1G51140/AT1G65480/AT2G40080/AT3G07650/AT3G21890/AT5G09530/AT5G47640/AT5G56550
3	GO:0042594	response to starvation	9/280	223/25585	0.00082643	0.0189821	0.0161208	839418/838821/816757/819075/829440/829494/829661/830421/832538	9	AT1G04770/AT1G22160/AT2G22240/AT2G44670/AT4G33030/AT4G33550/AT4G35090/AT5G05390/AT5G24660
3	GO:0044042	glucan metabolic process	9/280	237/25585	0.00126541	0.0264967	0.0225028	839292/840184/842839/827419/827550/828499/832706/835857/835858	9	AT1G05170/AT1G32900/AT1G65310/AT4G17090/AT4G18240/AT4G23990/AT5G26570/AT5G57530/AT5G57540
3	GO:0031668	cellular response to extracellular stimulus	9/280	259/25585	0.00231848	0.0378684	0.0321604	839418/839815/816757/822453/826384/829440/829494/829661/832538	9	AT1G04770/AT1G29395/AT2G22240/AT3G28270/AT4G08300/AT4G33030/AT4G33550/AT4G35090/AT5G24660
3	GO:0071496	cellular response to external stimulus	9/280	266/25585	0.00277051	0.0411351	0.0349347	839418/839815/816757/822453/826384/829440/829494/829661/832538	9	AT1G04770/AT1G29395/AT2G22240/AT3G28270/AT4G08300/AT4G33030/AT4G33550/AT4G35090/AT5G24660
3	GO:0006766	vitamin metabolic process	8/280	109/25585	2.72274e-05	0.0015394	0.00130736	840543/842805/816777/817513/818400/818402/828792/836175	8	AT1G36370/AT1G64970/AT2G22450/AT2G29630/AT2G38210/AT2G38230/AT4G26850/AT5G60540
3	GO:0006767	water-soluble vitamin metabolic process	7/280	76/25585	2.00178e-05	0.00133755	0.00113594	840543/816777/817513/818400/818402/828792/836175	7	AT1G36370/AT2G22450/AT2G29630/AT2G38210/AT2G38230/AT4G26850/AT5G60540
3	GO:0009110	vitamin biosynthetic process	7/280	89/25585	5.591e-05	0.00241729	0.00205292	842805/816777/817513/818400/818402/828792/836175	7	AT1G64970/AT2G22450/AT2G29630/AT2G38210/AT2G38230/AT4G26850/AT5G60540
3	GO:0009813	flavonoid biosynthetic process	7/280	120/25585	0.000362193	0.0102389	0.00869555	839933/843995/819308/821964/827379/831794/831241	7	AT1G30530/AT1G76620/AT2G46940/AT3G23810/AT4G16750/AT5G01260/AT5G13930
3	GO:0010017	red or far-red light signaling pathway	6/280	57/25585	3.69981e-05	0.00181291	0.00153964	839300/816990/818596/818854/821667/831453	6	AT1G02340/AT2G24540/AT2G40080/AT2G42540/AT3G21150/AT5G15960
6	GO:0031667	response to nutrient levels	9/185	289/25585	0.000268717	0.0245078	0.0221123	839349/840424/843161/844220/816595/817115/823888/825836/832990	9	AT1G01140/AT1G35350/AT1G68320/AT1G78830/AT2G20670/AT2G25735/AT3G47340/AT4G04955/AT5G28770
3	GO:0042364	water-soluble vitamin biosynthetic process	6/280	61/25585	5.45788e-05	0.00241729	0.00205292	816777/817513/818400/818402/828792/836175	6	AT2G22450/AT2G29630/AT2G38210/AT2G38230/AT4G26850/AT5G60540
3	GO:0071489	cellular response to red or far red light	6/280	62/25585	5.98768e-05	0.00244497	0.00207643	839300/816990/818596/818854/821667/831453	6	AT1G02340/AT2G24540/AT2G40080/AT2G42540/AT3G21150/AT5G15960
3	GO:0009640	photomorphogenesis	6/280	116/25585	0.001769	0.0317126	0.0269324	839337/842218/821667/828175/829606/831794	6	AT1G01520/AT1G58520/AT3G21150/AT4G00050/AT4G34550/AT5G01260
3	GO:0071483	cellular response to blue light	5/280	42/25585	9.25114e-05	0.00339979	0.00288733	839337/839300/840184/841688/821667	5	AT1G01520/AT1G02340/AT1G32900/AT1G52565/AT3G21150
6	GO:0031668	cellular response to extracellular stimulus	8/185	259/25585	0.000620024	0.0441745	0.0398567	839349/840424/843161/817115/823888/825836/829838/832990	8	AT1G01140/AT1G35350/AT1G68320/AT2G25735/AT3G47340/AT4G04955/AT4G36850/AT5G28770
6	GO:0071496	cellular response to external stimulus	8/185	266/25585	0.000737608	0.0441745	0.0398567	839349/840424/843161/817115/823888/825836/829838/832990	8	AT1G01140/AT1G35350/AT1G68320/AT2G25735/AT3G47340/AT4G04955/AT4G36850/AT5G28770
3	GO:0006694	steroid biosynthetic process	5/280	59/25585	0.000467981	0.0118609	0.0100731	844185/822709/829617/832480/832481	5	AT1G78490/AT3G30180/AT4G34650/AT5G24150/AT5G24155
3	GO:0016125	sterol metabolic process	5/280	69/25585	0.000961349	0.0214119	0.0181844	844185/822709/829617/832480/832481	5	AT1G78490/AT3G30180/AT4G34650/AT5G24150/AT5G24155
3	GO:0046686	response to cadmium ion	5/280	75/25585	0.0014	0.0264967	0.0225028	840543/832691/832873/835756/836638	5	AT1G36370/AT5G26220/AT5G28030/AT5G56550/AT5G65140
3	GO:0008202	steroid metabolic process	5/280	85/25585	0.00243572	0.0389185	0.0330522	844185/822709/829617/832480/832481	5	AT1G78490/AT3G30180/AT4G34650/AT5G24150/AT5G24155
3	GO:0009311	oligosaccharide metabolic process	5/280	92/25585	0.00343321	0.0463656	0.0393767	826603/827419/828927/830979/836638	5	AT4G10120/AT4G17090/AT4G28110/AT5G11110/AT5G65140
6	GO:0031669	cellular response to nutrient levels	7/185	203/25585	0.000712992	0.0441745	0.0398567	839349/840424/843161/817115/823888/825836/832990	7	AT1G01140/AT1G35350/AT1G68320/AT2G25735/AT3G47340/AT4G04955/AT5G28770
3	GO:0072525	pyridine-containing compound biosynthetic process	4/280	21/25585	7.25572e-05	0.00280682	0.00238374	818400/818402/831328/836175	4	AT2G38210/AT2G38230/AT5G14760/AT5G60540
3	GO:0000103	sulfate assimilation	4/280	23/25585	0.000105516	0.00369307	0.0031364	842514/825793/828288/829716	4	AT1G62180/AT4G04610/AT4G21990/AT4G35640
3	GO:0046351	disaccharide biosynthetic process	4/280	37/25585	0.000697785	0.0166839	0.0141691	826603/827419/830979/836638	4	AT4G10120/AT4G17090/AT5G11110/AT5G65140
3	GO:0009312	oligosaccharide biosynthetic process	4/280	42/25585	0.001133	0.0244929	0.0208009	826603/827419/830979/836638	4	AT4G10120/AT4G17090/AT5G11110/AT5G65140
3	GO:0048574	long-day photoperiodism, flowering	4/280	49/25585	0.00202017	0.0353529	0.030024	839341/819956/821744/834815	4	AT1G01060/AT3G07650/AT3G21890/AT5G47640
3	GO:0006081	cellular aldehyde metabolic process	4/280	53/25585	0.00269835	0.0411351	0.0349347	818400/818402/820946/836175	4	AT2G38210/AT2G38230/AT3G16910/AT5G60540
3	GO:0010218	response to far red light	4/280	55/25585	0.00308969	0.0441401	0.0374867	839300/818586/828175/835756	4	AT1G02340/AT2G39980/AT4G00050/AT5G56550
3	GO:0010274	hydrotropism	3/280	13/25585	0.00034193	0.0100528	0.00853746	843994/818764/822151	3	AT1G76610/AT2G41660/AT3G25640
6	GO:0002213	defense response to insect	6/185	90/25585	4.95934e-05	0.00891027	0.00803934	842851/831268/5008297/5008298/5008299/834485	6	AT1G65390/AT5G14180/AT5G44568/AT5G44572/AT5G44574/AT5G44575
3	GO:0006636	unsaturated fatty acid biosynthetic process	3/280	26/25585	0.00279831	0.0411351	0.0349347	837117/837146/817901	3	AT1G06080/AT1G06350/AT2G33380
3	GO:0033559	unsaturated fatty acid metabolic process	3/280	27/25585	0.00312284	0.0441401	0.0374867	837117/837146/817901	3	AT1G06080/AT1G06350/AT2G33380
3	GO:0010143	cutin biosynthetic process	3/280	28/25585	0.00346954	0.0463656	0.0393767	818435/828927/830496	3	AT2G38530/AT4G28110/AT5G06090
3	GO:0160062	cutin-based cuticle development	3/280	28/25585	0.00346954	0.0463656	0.0393767	818435/828927/830496	3	AT2G38530/AT4G28110/AT5G06090
4	GO:0009812	flavonoid metabolic process	17/105	208/25585	1.33567e-17	5.22247e-15	4.04919e-15	837109/2745762/844193/816923/819359/821710/824287/824678/828865/828866/830409/830693/830765/831322/831567/831568/831586	17	AT1G06000/AT1G24580/AT1G78570/AT2G23910/AT2G47460/AT3G21560/AT3G51240/AT3G55120/AT4G27560/AT4G27570/AT5G05270/AT5G07990/AT5G08640/AT5G14700/AT5G17040/AT5G17050/AT5G17220
6	GO:0009625	response to insect	5/185	42/25585	1.28211e-05	0.00676694	0.00610551	832365/5008297/5008298/5008299/834485	5	AT5G23010/AT5G44568/AT5G44572/AT5G44574/AT5G44575
4	GO:0042440	pigment metabolic process	15/105	415/25585	1.62276e-10	2.00726e-08	1.55631e-08	837109/844193/816923/819359/821710/821855/826563/827119/828802/828865/828866/831567/831568/831586/832185	15	AT1G06000/AT1G78570/AT2G23910/AT2G47460/AT3G21560/AT3G22840/AT4G09750/AT4G14690/AT4G26950/AT4G27560/AT4G27570/AT5G17040/AT5G17050/AT5G17220/AT5G20630
4	GO:0009813	flavonoid biosynthetic process	13/105	120/25585	2.65164e-15	5.18396e-13	4.01933e-13	837109/2745762/844193/819359/821710/824287/824678/830409/830693/830765/831567/831568/831586	13	AT1G06000/AT1G24580/AT1G78570/AT2G47460/AT3G21560/AT3G51240/AT3G55120/AT5G05270/AT5G07990/AT5G08640/AT5G17040/AT5G17050/AT5G17220
4	GO:0046148	pigment biosynthetic process	12/105	231/25585	2.05347e-10	2.00726e-08	1.55631e-08	837109/844193/816923/819359/821710/821855/827119/828802/831567/831568/831586/832185	12	AT1G06000/AT1G78570/AT2G23910/AT2G47460/AT3G21560/AT3G22840/AT4G14690/AT4G26950/AT5G17040/AT5G17050/AT5G17220/AT5G20630
4	GO:1901615	organic hydroxy compound metabolic process	12/105	425/25585	1.83375e-07	6.51815e-06	5.05378e-06	837109/837830/841899/844193/818252/819359/827215/828986/831322/831567/831568/831586	12	AT1G06000/AT1G12740/AT1G54570/AT1G78570/AT2G36800/AT2G47460/AT4G15440/AT4G28680/AT5G14700/AT5G17040/AT5G17050/AT5G17220
4	GO:1901617	organic hydroxy compound biosynthetic process	10/105	251/25585	8.80243e-08	3.44175e-06	2.66853e-06	837109/837830/841899/844193/819359/828986/831322/831567/831568/831586	10	AT1G06000/AT1G12740/AT1G54570/AT1G78570/AT2G47460/AT4G28680/AT5G14700/AT5G17040/AT5G17050/AT5G17220
4	GO:0009411	response to UV	9/105	127/25585	2.76351e-09	1.20059e-07	9.30865e-08	840181/842814/819359/821855/824287/824678/827119/827220/830693	9	AT1G32870/AT1G65060/AT2G47460/AT3G22840/AT3G51240/AT3G55120/AT4G14690/AT4G15480/AT5G07990
4	GO:0009408	response to heat	9/105	401/25585	4.16615e-05	0.0010181	0.000789375	816671/817155/820438/821855/823942/826849/827119/831856/834913	9	AT2G21320/AT2G26150/AT3G12580/AT3G22840/AT3G47860/AT4G12400/AT4G14690/AT5G02490/AT5G48570
4	GO:0010817	regulation of hormone levels	7/105	313/25585	0.000313612	0.00613111	0.00475369	837830/841977/844193/818252/829672/831515/836461	7	AT1G12740/AT1G55320/AT1G78570/AT2G36800/AT4G35190/AT5G16530/AT5G63420
4	GO:0009733	response to auxin	7/105	442/25585	0.00233271	0.0268262	0.0207994	844193/819359/824678/830693/830765/830966/831515	7	AT1G78570/AT2G47460/AT3G55120/AT5G07990/AT5G08640/AT5G10990/AT5G16530
4	GO:0051553	flavone biosynthetic process	6/105	26/25585	8.90497e-10	5.57727e-08	4.32428e-08	837109/844193/819359/831567/831568/831586	6	AT1G06000/AT1G78570/AT2G47460/AT5G17040/AT5G17050/AT5G17220
4	GO:0051555	flavonol biosynthetic process	6/105	26/25585	8.90497e-10	5.57727e-08	4.32428e-08	837109/844193/819359/831567/831568/831586	6	AT1G06000/AT1G78570/AT2G47460/AT5G17040/AT5G17050/AT5G17220
4	GO:0051552	flavone metabolic process	6/105	27/25585	1.14113e-09	5.57727e-08	4.32428e-08	837109/844193/819359/831567/831568/831586	6	AT1G06000/AT1G78570/AT2G47460/AT5G17040/AT5G17050/AT5G17220
6	GO:0080027	response to herbivore	4/185	24/25585	2.51092e-05	0.00676694	0.00610551	5008297/5008298/5008299/834485	4	AT5G44568/AT5G44572/AT5G44574/AT5G44575
4	GO:0051554	flavonol metabolic process	6/105	27/25585	1.14113e-09	5.57727e-08	4.32428e-08	837109/844193/819359/831567/831568/831586	6	AT1G06000/AT1G78570/AT2G47460/AT5G17040/AT5G17050/AT5G17220
4	GO:0010224	response to UV-B	6/105	74/25585	6.11039e-07	1.99097e-05	1.54368e-05	840181/819359/824287/824678/827119/827220	6	AT1G32870/AT2G47460/AT3G51240/AT3G55120/AT4G14690/AT4G15480
4	GO:0009451	RNA modification	6/105	378/25585	0.00472042	0.0384518	0.0298132	838340/842125/828187/831382/833931/835362	6	AT1G17630/AT1G56690/AT4G02750/AT5G15300/AT5G39350/AT5G52850
4	GO:0046283	anthocyanin-containing compound metabolic process	5/105	66/25585	7.74688e-06	0.000233002	0.000180656	816923/821710/828865/828866/831586	5	AT2G23910/AT3G21560/AT4G27560/AT4G27570/AT5G17220
4	GO:0034605	cellular response to heat	5/105	91/25585	3.71678e-05	0.000968841	0.000751181	816671/817155/821855/827119/834913	5	AT2G21320/AT2G26150/AT3G22840/AT4G14690/AT5G48570
4	GO:0071482	cellular response to light stimulus	5/105	187/25585	0.00105786	0.0154373	0.0119691	2745762/816671/821855/826563/827119	5	AT1G24580/AT2G21320/AT3G22840/AT4G09750/AT4G14690
4	GO:0071478	cellular response to radiation	5/105	194/25585	0.00124533	0.0154373	0.0119691	2745762/816671/821855/826563/827119	5	AT1G24580/AT2G21320/AT3G22840/AT4G09750/AT4G14690
4	GO:0071214	cellular response to abiotic stimulus	5/105	286/25585	0.00656369	0.0484227	0.037544	2745762/816671/821855/826563/827119	5	AT1G24580/AT2G21320/AT3G22840/AT4G09750/AT4G14690
4	GO:0104004	cellular response to environmental stimulus	5/105	286/25585	0.00656369	0.0484227	0.037544	2745762/816671/821855/826563/827119	5	AT1G24580/AT2G21320/AT3G22840/AT4G09750/AT4G14690
4	GO:0010286	heat acclimation	4/105	71/25585	0.000210659	0.00457598	0.00354794	816671/817155/826849/834913	4	AT2G21320/AT2G26150/AT4G12400/AT5G48570
4	GO:0010114	response to red light	4/105	102/25585	0.000835977	0.0136195	0.0105597	840181/844374/821855/827119	4	AT1G32870/AT1G80340/AT3G22840/AT4G14690
4	GO:0006779	porphyrin-containing compound biosynthetic process	4/105	112/25585	0.00118415	0.0154373	0.0119691	821855/827119/832185/836449	4	AT3G22840/AT4G14690/AT5G20630/AT5G63290
4	GO:0033014	tetrapyrrole biosynthetic process	4/105	150/25585	0.00343083	0.0343962	0.0266688	821855/827119/832185/836449	4	AT3G22840/AT4G14690/AT5G20630/AT5G63290
4	GO:0042445	hormone metabolic process	4/105	158/25585	0.00412801	0.0358679	0.0278098	837830/841977/818252/829672	4	AT1G12740/AT1G55320/AT2G36800/AT4G35190
4	GO:0000302	response to reactive oxygen species	4/105	169/25585	0.00523475	0.0409358	0.0317391	817155/821047/821876/826986	4	AT2G26150/AT3G17790/AT3G23020/AT4G13540
4	GO:0010117	photoprotection	3/105	14/25585	2.36571e-05	0.000660708	0.000512273	821855/823942/827119	3	AT3G22840/AT3G47860/AT4G14690
4	GO:0010380	regulation of chlorophyll biosynthetic process	3/105	27/25585	0.000182863	0.00420585	0.00326096	821855/827119/832185	3	AT3G22840/AT4G14690/AT5G20630
4	GO:1901463	regulation of tetrapyrrole biosynthetic process	3/105	31/25585	0.000277683	0.00571443	0.00443062	821855/827119/832185	3	AT3G22840/AT4G14690/AT5G20630
4	GO:0090056	regulation of chlorophyll metabolic process	3/105	35/25585	0.000399534	0.00743894	0.0057677	821855/827119/832185	3	AT3G22840/AT4G14690/AT5G20630
4	GO:0009962	regulation of flavonoid biosynthetic process	3/105	41/25585	0.000639209	0.0113605	0.00880825	2745762/819359/831586	3	AT1G24580/AT2G47460/AT5G17220
4	GO:0071483	cellular response to blue light	3/105	42/25585	0.000686334	0.0116677	0.00904642	816671/821855/827119	3	AT2G21320/AT3G22840/AT4G14690
4	GO:1901401	regulation of tetrapyrrole metabolic process	3/105	50/25585	0.00114425	0.0154373	0.0119691	821855/827119/832185	3	AT3G22840/AT4G14690/AT5G20630
4	GO:0009644	response to high light intensity	3/105	66/25585	0.00254763	0.0276701	0.0214538	821855/823942/827119	3	AT3G22840/AT3G47860/AT4G14690
4	GO:0061077	chaperone-mediated protein folding	3/105	67/25585	0.00265917	0.0281009	0.0217878	820438/831856/834913	3	AT3G12580/AT5G02490/AT5G48570
4	GO:0009749	response to glucose	3/105	71/25585	0.00313527	0.0322603	0.0250127	817439/821826/832206	3	AT2G28900/AT3G22550/AT5G20830
4	GO:0009746	response to hexose	3/105	76/25585	0.00379973	0.0353737	0.0274266	817439/821826/832206	3	AT2G28900/AT3G22550/AT5G20830
4	GO:0034599	cellular response to oxidative stress	3/105	76/25585	0.00379973	0.0353737	0.0274266	840181/821876/826986	3	AT1G32870/AT3G23020/AT4G13540
4	GO:0042542	response to hydrogen peroxide	3/105	76/25585	0.00379973	0.0353737	0.0274266	817155/821047/826986	3	AT2G26150/AT3G17790/AT4G13540
4	GO:0009744	response to sucrose	3/105	77/25585	0.0039421	0.035455	0.0274896	817439/821826/832206	3	AT2G28900/AT3G22550/AT5G20830
4	GO:0034285	response to disaccharide	3/105	79/25585	0.0042365	0.0360103	0.0279202	817439/821826/832206	3	AT2G28900/AT3G22550/AT5G20830
6	GO:0055062	phosphate ion homeostasis	3/185	26/25585	0.000855583	0.046116	0.0416084	843161/818395/829838	3	AT1G68320/AT2G38170/AT4G36850
5	GO:0009768	photosynthesis, light harvesting in photosystem I	5/136	22/25585	9.65183e-08	5.2506e-05	4.88687e-05	839869/839871/818006/822391/825320	5	AT1G29910/AT1G29930/AT2G34430/AT3G27690/AT3G61470
5	GO:0009765	photosynthesis, light harvesting	5/136	38/25585	1.71828e-06	0.000467372	0.000434996	839869/839871/818006/822391/825320	5	AT1G29910/AT1G29930/AT2G34430/AT3G27690/AT3G61470
5	GO:0015979	photosynthesis	8/136	257/25585	7.23314e-05	0.0131161	0.0122075	839869/839871/817630/818006/819780/822391/825320/835168	8	AT1G29910/AT1G29930/AT2G30790/AT2G34430/AT3G06070/AT3G27690/AT3G61470/AT5G50950
5	GO:0009642	response to light intensity	9/136	385/25585	0.000225041	0.0306056	0.0284855	843710/818741/819780/821882/822391/825320/828854/831935/832039	9	AT1G73750/AT2G41430/AT3G06070/AT3G23080/AT3G27690/AT3G61470/AT4G27450/AT5G18170/AT5G19190
5	GO:1901657	glycosyl compound metabolic process	8/136	324/25585	0.000351142	0.0323472	0.0301064	837765/842924/819241/823911/827575/829015/830471/830663	8	AT1G12130/AT1G66100/AT2G46330/AT3G47570/AT4G18440/AT4G28940/AT5G05860/AT5G07700
5	GO:0006091	generation of precursor metabolites and energy	9/136	410/25585	0.000356771	0.0323472	0.0301064	839869/839871/818006/819780/820163/822391/822590/825320/835168	9	AT1G29910/AT1G29930/AT2G34430/AT3G06070/AT3G10020/AT3G27690/AT3G29320/AT3G61470/AT5G50950
4	GO:0034284	response to monosaccharide	3/105	80/25585	0.00438857	0.0365092	0.028307	817439/821826/832206	3	AT2G28900/AT3G22550/AT5G20830
4	GO:0008202	steroid metabolic process	3/105	85/25585	0.00519846	0.0409358	0.0317391	837830/818252/827215	3	AT1G12740/AT2G36800/AT4G15440
4	GO:0030258	lipid modification	3/105	92/25585	0.00647443	0.0484227	0.037544	823942/830380/834946	3	AT3G47860/AT5G04980/AT5G48880
4	GO:0070370	cellular heat acclimation	2/105	11/25585	0.000895652	0.014008	0.010861	816671/834913	2	AT2G21320/AT5G48570
4	GO:0031930	mitochondria-nucleus signaling pathway	2/105	12/25585	0.00107191	0.0154373	0.0119691	838340/840181	2	AT1G17630/AT1G32870
4	GO:0071484	cellular response to light intensity	2/105	13/25585	0.00126341	0.0154373	0.0119691	821855/827119	2	AT3G22840/AT4G14690
4	GO:0071491	cellular response to red light	2/105	13/25585	0.00126341	0.0154373	0.0119691	821855/827119	2	AT3G22840/AT4G14690
4	GO:0010315	auxin export across the plasma membrane	2/105	17/25585	0.0021794	0.0258226	0.0200213	844193/831515	2	AT1G78570/AT5G16530
4	GO:0034644	cellular response to UV	2/105	18/25585	0.00244527	0.0273172	0.0211801	821855/827119	2	AT3G22840/AT4G14690
4	GO:0010030	positive regulation of seed germination	2/105	23/25585	0.00398982	0.035455	0.0274896	821855/827119	2	AT3G22840/AT4G14690
7	GO:0009694	jasmonic acid metabolic process	4/102	55/25585	6.94578e-05	0.0229905	0.0193751	838314/843584/822167/836464	4	AT1G17420/AT1G72520/AT3G25760/AT5G63450
7	GO:0001676	long-chain fatty acid metabolic process	4/102	66/25585	0.000141932	0.0234897	0.0197958	838314/843584/822167/836464	4	AT1G17420/AT1G72520/AT3G25760/AT5G63450
7	GO:0009695	jasmonic acid biosynthetic process	3/102	34/25585	0.00033649	0.0239485	0.0201824	838314/843584/822167	3	AT1G17420/AT1G72520/AT3G25760
7	GO:0048438	floral whorl development	6/102	237/25585	0.000380612	0.0239485	0.0201824	838314/840368/843393/843584/831518/834143	6	AT1G17420/AT1G34640/AT1G70560/AT1G72520/AT5G16560/AT5G41410
7	GO:0042759	long-chain fatty acid biosynthetic process	3/102	41/25585	0.000587423	0.0239485	0.0201824	838314/843584/822167	3	AT1G17420/AT1G72520/AT3G25760
7	GO:0046292	formaldehyde metabolic process	2/102	10/25585	0.000693624	0.0239485	0.0201824	840172/842779	2	AT1G32780/AT1G64710
7	GO:0046294	formaldehyde catabolic process	2/102	10/25585	0.000693624	0.0239485	0.0201824	840172/842779	2	AT1G32780/AT1G64710
7	GO:0048629	trichome patterning	2/102	10/25585	0.000693624	0.0239485	0.0201824	817593/6240858	2	AT2G30420/AT2G30424
7	GO:0006633	fatty acid biosynthetic process	5/102	176/25585	0.000707449	0.0239485	0.0201824	838314/843584/817412/822167/829836	5	AT1G17420/AT1G72520/AT2G28630/AT3G25760/AT4G36830
7	GO:0045168	cell-cell signaling involved in cell fate commitment	3/102	44/25585	0.000723519	0.0239485	0.0201824	28717514/817593/6240858	3	AT2G01505/AT2G30420/AT2G30424
7	GO:0045165	cell fate commitment	4/102	106/25585	0.000866125	0.0260625	0.0219639	28717514/817593/6240858/831518	4	AT2G01505/AT2G30420/AT2G30424/AT5G16560
7	GO:0110095	cellular detoxification of aldehyde	2/102	12/25585	0.00101203	0.026324	0.0221843	840172/842779	2	AT1G32780/AT1G64710
7	GO:1990748	cellular detoxification	3/102	50/25585	0.00105237	0.026324	0.0221843	840172/842779/824119	3	AT1G32780/AT1G64710/AT3G49570
7	GO:0097237	cellular response to toxic substance	3/102	51/25585	0.00111492	0.026324	0.0221843	840172/842779/824119	3	AT1G32780/AT1G64710/AT3G49570
7	GO:0110096	cellular response to aldehyde	2/102	13/25585	0.00119293	0.026324	0.0221843	840172/842779	2	AT1G32780/AT1G64710
7	GO:0072330	monocarboxylic acid biosynthetic process	6/102	301/25585	0.00132039	0.0270279	0.0227775	838314/843393/843584/817412/822167/829836	6	AT1G17420/AT1G70560/AT1G72520/AT2G28630/AT3G25760/AT4G36830
7	GO:0080086	stamen filament development	2/102	14/25585	0.00138814	0.0270279	0.0227775	838314/843584	2	AT1G17420/AT1G72520
7	GO:0006631	fatty acid metabolic process	6/102	329/25585	0.00206854	0.0380381	0.0320563	838314/843584/817412/822167/829836/836464	6	AT1G17420/AT1G72520/AT2G28630/AT3G25760/AT4G36830/AT5G63450
7	GO:0045595	regulation of cell differentiation	3/102	68/25585	0.00255492	0.0445094	0.0375099	28717514/817593/6240858	3	AT2G01505/AT2G30420/AT2G30424
7	GO:0046185	aldehyde catabolic process	2/102	20/25585	0.00285348	0.0472252	0.0397986	840172/842779	2	AT1G32780/AT1G64710

## Sheet: Table S4c
Table S4c. TPM of genes from the RNA-seq in response to LRFR
	Legend
	TPM	-	transcripts per million mapped reads, used for plotting the heatmaps as z-score
	gene_id	-	gene identifier
	WT_H_1	-	Col-0 HRFR
	WT_H_2	-	Col-0 HRFR
	WT_H_3	-	Col-0 HRFR
	p457_H_1	-	pif457 HRFR
	p457_H_2	-	pif457 HRFR
	p457_H_3	-	pif457 HRFR
	WT_L1_1	-	Col-0 LRFR 1h
	WT_L1_2	-	Col-0 LRFR 1h
	WT_L1_3	-	Col-0 LRFR 1h
	p457_L1_1	-	pif457 LRFR 1h
	p457_L1_2	-	pif457 LRFR 1h
	p457_L1_3	-	pif457 LRFR 1h
	WT_L25_1	-	Col-0 LRFR 25h
	WT_L25_2	-	Col-0 LRFR 25h
	WT_L25_3	-	Col-0 LRFR 25h
	p457_L25_1	-	pif457 LRFR 25h
	p457_L25_2	-	pif457 LRFR 25h
	p457_L25_3	-	pif457 LRFR 25h
gene_id	WT_H_1	WT_H_2	WT_H_3	p457_H_1	p457_H_2	p457_H_3	WT_L1_1	WT_L1_2	WT_L1_3	p457_L1_1	p457_L1_2	p457_L1_3	WT_L25_1	WT_L25_2	WT_L25_3	p457_L25_1	p457_L25_2	p457_L25_3
AT1G01010	8.02	7.87	6.47	7.8	7.64	8.84	7.93	6.87	7.2	7.93	7.38	6.46	13.53	7.98	6.61	8.26	8.42	7.02
AT1G01020	10.1	10.55	9.64	11.03	10.4	14.32	10.83	10.51	9.86	12.66	11.08	11.95	9.96	10.59	11.56	12.44	12.11	11.73
AT1G01030	3.93	4.08	3.56	3.58	3.71	3.65	3.42	2.47	3.17	3.77	4.27	4.12	3.65	4.2	3.8	4.25	5.49	4.57
AT1G01040	10.45	12.15	11.5	12.73	12.43	13.57	13.04	12.61	10.78	12.22	12.14	12.13	12.05	11.04	11.72	11.98	12.11	12.57
AT1G01046	0.6	0.77	0.41	0.66	0.91	0.77	1.43	1	0.26	0.74	2.18	1.01	0.28	1.08	0	0.26	0.85	0.43
AT1G01050	68.61	68.31	66.16	77.63	78.12	78.59	77.14	74.62	69.1	75.54	72.02	78.22	81.04	90.7	87.65	87.17	90.04	88.41
AT1G01060	105.43	116.65	108.96	129.79	125.73	119.93	135.66	135.44	127.07	136.3	153.87	143.17	180.62	199.43	193.76	149.11	149.01	137.14
AT1G01070	6.42	6.75	5.53	6.04	6.73	5.47	7.19	7.56	4.85	6.78	6.73	5.06	6.38	4.1	5.43	4.74	4.58	4.62
AT1G01080	58.74	65.81	58.86	59.25	63.12	54.9	59.68	60.97	63.4	58.29	65.23	60.05	54.92	71.23	69.32	67.26	66.32	65.99
AT1G01090	167.68	183.47	177.44	184.99	185.43	189.3	184.1	185.22	170.33	180.67	184.76	185.28	181.2	189.34	191.04	192.95	196.96	191.89
AT1G01100	449.93	524.68	484.79	469.44	559.64	557.85	537.22	506.54	426.82	465.25	530.26	510.11	433.46	425.12	429.03	488.07	519.99	511.19
AT1G01110	1.61	1.62	1.82	2.17	2.26	3.34	4.85	4.34	3.23	2.21	2.43	2.34	1.63	1.91	1.82	2.75	3.22	2.57
AT1G01120	278.16	200.24	202.73	182.37	158.71	174.4	187.26	199.06	219.59	194.87	191.25	188.54	274.8	166.61	210.46	179.01	158.94	172.98
AT1G01130	5.28	4.42	4.34	4.14	3.02	6.98	5.74	3.11	3.7	4.23	3.2	5.92	5.87	2.1	2.96	2.22	3.48	4.54
AT1G01140	41.46	45.3	46.89	40.23	39.12	41.99	31.98	31.63	30.96	41.17	38.96	38.01	23.14	30.06	31.13	36.66	33.25	35.05
AT1G01150	0	0.11	0.04	0.08	0.17	0.05	0.1	0.1	0.05	0.05	0	0	0.17	0.06	0.05	0.05	0.04	0.12
AT1G01160	35.31	36.32	35.6	36.25	36.8	33.19	38.44	38.8	35.14	37.53	38.43	35.17	37.33	31.8	32.89	37.19	38.26	35.36
AT1G01170	68.99	78.55	74.38	84.01	76.72	81.96	77.03	72.4	77	83.85	80.11	83.97	80.52	85.28	78.68	84.57	81.47	84.49
AT1G01180	19.32	16.55	13.22	11.73	11.61	13.39	12.71	12.46	13.1	14.09	12.89	13.4	19.68	12.98	13.36	13.48	12.15	12.48
AT1G01183	0	0	0	0	0	0	0	0	0	0	0	0	0	0	0	0	0	0
AT1G01190	4.35	3.5	3.47	2.31	1.82	1.9	4.62	2.87	3.73	2.06	1.15	1.86	4.47	2.57	3.62	1.82	2.06	2.03
AT1G01200	2.32	2.25	2.76	2.49	2.43	1.68	3.41	2.99	2.61	2.1	2.2	2.74	3.57	2.3	3.49	3.41	2.51	3.01
AT1G01210	16.63	20.14	19.01	23.57	25.92	26.93	17.42	18.34	14.71	22.99	24.61	23.54	27.22	22.6	22.55	28.86	26.59	25.97
AT1G01220	10.06	10.8	9.19	10.55	10.79	10.92	10.92	9.69	9.7	11.04	10.02	10.04	9.88	10.94	10.36	11.72	11.98	12.43
AT1G01225	5.12	5.15	5.48	4.91	4.71	6.17	5.58	5.96	4	3.58	4.88	4.83	6	3.91	4.73	5.86	5.14	5.25
AT1G01230	35.75	27.06	27.21	24.59	26.85	28.76	27.85	28.58	28.5	24.42	24.99	29.71	36.85	26.19	25.58	27.34	27.28	26.39
AT1G01240	8.99	9.43	9.95	6.75	6.41	7.04	9.96	10.25	10.33	8.47	8.64	7.85	7.42	6.51	5.29	6	6.43	7.34
AT1G01250	3.3	3.21	3.36	2.76	2.23	2.43	2.58	3.31	3.58	3.28	1.9	3.5	3.4	5.12	2.47	2.74	2.83	3.04
AT1G01260	7.58	7.16	7.4	8.46	7.82	7.78	20.28	21.37	21.31	9.4	8.86	9.17	10.01	9.02	9.46	9.39	9.49	9.83
AT1G01270	0	0	0	0	0	0	0	0	0	0	0	0	0	0	0	0	0	0
AT1G01280	0	0	0	0	0	0	0	0	0	0	0	0	0	0	0	0	0	0
AT1G01290	8.71	9.29	8.01	9.36	9.75	9.99	9.27	8.86	9.13	9.92	9.43	9.96	9.66	9.62	9.9	10.96	9.81	9.61
AT1G01300	28.98	31.89	29.49	30.54	37.64	37.49	33.6	31.66	24.25	26.12	33.32	29.42	31.93	27	28.41	33.81	33.86	33.22
AT1G01305	0	0	0	0	0	0	0	0	0	0	0	0	0	0	0	0	0	0
AT1G01310	0	0	0	0.16	0	0	0	0	0.13	0	0	0.06	0	0	0	0.13	0	0
AT1G01320	125.34	151.52	146.57	153.04	153.71	154.4	137.72	135.57	136.62	145.64	149.84	149.58	130.82	171.77	175.51	173.15	165.02	174.73
AT1G01335	0	0	0	0	0	0	0	0	0	0	0	0	0	0	0	0	0	0
AT1G01340	7.54	4.91	4.7	5.98	5.14	4.5	5.18	6.22	5.68	4.58	4.53	4.62	8.67	4.35	5.11	5.03	4.77	5.92
AT1G01350	12.33	12.84	14.42	14.33	13.88	13.76	14.79	14.65	14.06	13.48	13.52	13.62	15.29	12.92	15.17	14.47	14.8	14.68
AT1G01355	0	0.08	0.07	0	0.07	0	0.08	0	0	0.08	0	0	0.09	0.09	0	0	0	0
AT1G01360	13.83	12.86	10.42	13.42	11.56	13.37	13.28	13.08	12.32	12.85	12.93	12.57	16.69	12.88	13.56	13.02	12.39	13.07
AT1G01370	4.01	5.38	5.48	7.13	8.49	7.52	6.67	5.35	3.86	6.64	7.6	8.41	4.38	4.74	6.55	8.58	7.72	7.85
AT1G01380	0.65	0.73	1.39	0.92	0.6	0.6	1.25	2.12	1.13	1.63	1.47	0.97	2.32	2.22	2.23	1.98	1.82	2.03
AT1G01390	3.9	5.33	6.97	6.52	7.01	6.2	7.39	7.98	6.53	5.08	6.63	5.98	9.71	12.55	13.88	8.09	8.48	9.09
AT1G01400	0	0	0	0	0	0	0	0	0.05	0	0	0	0	0	0	0	0	0
AT1G01410	0	0	0	0	0	0	0	0	0	0	0	0	0	0	0	0	0	0
AT1G01420	12.4	10.94	11.16	13.21	11.5	12.28	7.93	8.21	10.16	12.15	10.99	11.16	15.34	13.54	10.8	13.5	11.98	13.74
AT1G01430	94.59	76.65	75.84	74.23	67.83	67.6	55.54	53.85	64.42	65.76	67.68	69.57	95.55	79.62	74.49	66.2	69.67	69.68
AT1G01440	11.98	10.2	9.86	10.02	10.82	10.35	10.92	11.71	10.09	10.47	11.13	10.43	12.51	9.33	10.08	10.74	10.66	10.63
AT1G01448	5.45	6.18	5.65	6.11	6.26	5.41	5.39	5.43	4.72	5.83	6.15	6	5.83	5.06	4.84	5.91	4.74	5.1
AT1G01450	0	0	0	0	0	0	0	0	0	0	0	0	0	0	0	0.04	0	0
AT1G01453	1.29	1.1	0.81	0.97	0.74	0.74	0.73	1.28	1.21	0.42	0.6	0.68	2.62	1.56	1.3	1.38	1.34	0.92
AT1G01460	0	0	0	0	0	0	0	0	0	0	0	0	0	0	0	0	0	0
AT1G01470	21	23.34	21.78	24.46	22.02	24.96	23.08	24.41	20.4	27.65	22.02	23.08	26.03	25.1	24.27	30	23.65	22.41
AT1G01480	1.31	1.01	0.46	1.07	0.57	0.77	0.72	1.34	0.76	0.97	0.82	0.73	1.57	0.6	0.73	0.92	0.5	0.68
AT1G01490	49.97	47.9	48.44	52.02	51.47	48.91	45.21	47.99	40.45	50.37	51.74	49.89	52.67	48.13	51.86	50.34	49.42	50.92
AT1G01500	9.99	8.66	10.16	8.17	9.56	8.75	8.41	8.6	8.32	8.32	6.69	8.56	8.12	7.27	7.57	8.67	7.58	7.41
AT1G01510	18.72	17.89	18.53	18.3	20.76	20.41	19.95	21.01	17.28	19.13	19.29	19.42	19.1	17.94	17.99	19.38	20.48	19.63
AT1G01520	10.93	10.69	10.73	15.64	13.65	14.95	12.15	15.55	17.12	13.11	15.25	16.45	23.27	28.67	25.5	19.08	18.72	19.37
AT1G01530	0	0	0	0	0	0	0	0	0	0	0	0	0	0	0	0	0	0
AT1G01540	53.74	55.14	57.65	54.98	54.41	56.15	57.72	62.83	57.38	59.09	62.25	57.84	52.05	53.41	54.73	56.5	52.33	58.74
AT1G01550	137.15	123.63	117.26	126.36	116.85	118.76	124	127.49	127.85	125.62	123.02	126.8	149.32	120.17	124.4	124.91	124.43	124.56
AT1G01560	0.23	0.11	0.03	0.06	0.13	0.26	0.07	0.04	0.15	0.07	0.21	0.22	0.19	0.15	0.4	0.22	0.09	0.12
AT1G01570	1.95	2.19	1.69	1.74	1.87	1.97	1.41	1.96	1.35	1.62	1.94	1.95	4.25	2.43	2.4	2.58	2.66	2.9
AT1G01580	82.87	31.74	52.64	81.88	39.96	49.39	32.34	56.92	81	36.96	53.67	105.46	144.08	54.64	53.66	111.26	82.74	79.97
AT1G01590	0.02	0.02	0	0.09	0.04	0.07	0	0.02	0	0.06	0	0.02	0.02	0.05	0	0	0	0
AT1G01600	15.08	6.84	7.31	5.81	5.76	7.01	6.93	5.55	8.48	7.17	5.6	7.32	20.11	6.56	7.61	6.9	7.76	7.84
AT1G01610	98.75	76.88	78.24	76.05	70.21	72.97	61.73	62.55	65.49	68.56	69.15	69.52	137.39	76.49	84.93	85.84	80.45	80.54
AT1G01620	564.36	474.22	495.16	446.66	407.42	414.95	493.09	525.07	506.42	418.28	441.82	439.87	550.42	440.32	485.42	396.94	387.17	406.93
AT1G01630	88.84	74.98	69.51	74.47	66.36	70.39	66.28	64.85	68.47	68.67	67.94	69.21	100.83	66.8	72.25	76.25	73.15	73.04
AT1G01640	6.12	4.86	5.44	4.58	5.15	3.76	5.47	6.04	4.19	5.67	3.74	4.02	8.51	4.46	5.04	6.68	5.34	4.92
AT1G01650	14.95	13.62	12.5	15.44	15.92	13.99	15.57	16.08	12.81	14.06	13.42	13.77	20.42	13.76	14.56	15.75	15.22	14.21
AT1G01660	1.14	0.62	0.52	0.95	0.48	0.48	0.67	0.4	0.53	0.47	0.42	0.71	1.74	0.96	0.78	0.64	0.88	0.72
AT1G01670	0.17	0.19	0.25	0.64	0.44	0.35	0.17	0.12	0.09	0.48	0.76	0.18	0.24	0.09	0.18	0.4	0.72	0.36
AT1G01680	0	0	0	0	0	0	0	0	0.05	0.05	0	0.05	0	0.05	0.05	0	0	0.09
AT1G01690	2.85	3.37	2.72	3.53	4.13	3.72	4.09	3.9	2.34	3.25	4	4.6	2.69	3.11	3.04	3.45	3.47	4.09
AT1G01695	0.08	0.14	0.06	0.06	0.31	0.07	0.2	0.24	0.07	0.07	0.17	0.21	0.23	0.41	0.31	0.25	0.32	0.15
AT1G01700	0.41	0.9	0.95	0.65	0.94	0.64	1.13	0.99	0.93	0.69	0.59	0.9	0.33	0.84	0.89	1.17	0.84	1.11
AT1G01710	20.96	21.64	20.69	21.26	21.51	20.52	23.66	21.34	19.93	21.29	20.95	22.94	25.82	25.1	22.18	23.77	23.34	23.19
AT1G01715	2.77	1.55	2.2	1.51	2.61	2.72	3.11	2.55	1.3	2.93	2.77	2.07	2.28	2.66	1.66	2.33	1.83	2.82
AT1G01720	28.08	23.27	20.55	24.76	26.96	27.72	29.61	34.94	31	28.22	31.62	28.54	46.08	34.26	30.08	32.44	32.55	29.26
AT1G01725	7.92	7.84	8.31	7.93	9.73	8.53	11.66	8.68	10.87	8.36	7.71	8.69	9.99	6.36	8.71	9.91	8.14	9.73
AT1G01730	14.07	14.96	14.53	15.49	13.37	17	15.85	14.08	12.84	14.86	13.94	15.73	16.03	12.61	14.08	14.43	15.97	13.86
AT1G01740	4.62	4.58	4.94	5.3	5.76	4.89	5.87	5.5	4.76	5.37	6.05	5.06	5.18	4.8	5.22	5.91	5.6	5.11
AT1G01750	18.97	13.31	13.24	15.44	15.7	15.86	14.56	16.56	14.48	14.87	11.75	12.62	31.79	15.57	19.41	18.04	21.05	18.86
AT1G01760	3.58	4.74	4.44	3.26	3.63	4.18	4.2	4.22	4.01	3.85	3.6	4.06	3.52	4.79	4.13	3.95	4.49	4.31
AT1G01770	7.04	7.62	7.97	7.09	8.38	7.03	7.63	7.32	7.5	9.16	7.38	7.53	6.36	6.81	6.02	7	6.67	7
AT1G01780	19.87	17.85	17.94	19.86	19.82	17.65	18.89	21.47	16.79	18.48	16.19	18.56	25.53	18.49	19.12	17.68	17.13	19.94
AT1G01790	64.14	71.33	72.09	81.18	75.78	72.72	67.17	73.75	77.32	75	79.46	77.2	66.45	88.78	82.54	76.17	75.18	74.55
AT1G01800	53.28	51.58	50.15	60.38	56.05	52.53	54.67	58.86	57.27	58.38	53.87	55.07	68.62	58.44	59.32	61.36	60.04	58.56
AT1G01810	0.62	0.3	0.56	0	0.18	0.89	0.83	1.06	0.92	0.48	1.31	0.98	0.76	0.42	0.39	1.1	1.07	0.92
AT1G01820	31.75	27.78	26.29	31.09	30.14	27.23	28.69	27.42	24.93	27.74	26.41	26.61	37.64	27.6	30.79	28.01	28.35	29.92
AT1G01830	7	7.01	6.79	7.43	7.36	8.23	5.97	6.25	6.11	6.95	6.43	7.61	10.22	8.9	7.03	8.49	8.5	8.87
AT1G01840	1.84	1.53	1.23	1.71	2.3	1.9	1.76	1.26	1.8	1.69	2.01	1.43	2.32	1.36	2.03	1.15	1.39	1.92
AT1G01860	9.89	13.31	11.76	13.37	12.7	11.8	11.23	12.57	10.72	12.11	12.11	13.09	12	15.41	14.86	14.97	12.93	14.11
AT1G01870	0	0	0	0	0	0	0	0	0	0	0	0	0	0	0	0	0	0
AT1G01880	0.7	1.32	1.21	0.87	1.65	1.04	1	1.05	0.93	1.04	1.01	1.31	0.8	1.02	0.67	1.23	1.48	1.27
AT1G01890	0	0	0	0	0	0	0	0	0	0	0	0	0	0	0	0	0	0
AT1G01900	4.35	4.61	4.54	4.36	3.86	4.51	4.88	4.07	4.2	4.58	4.92	4.18	6.78	7.48	5.64	5.14	5.31	5.9
AT1G01910	35.36	37.68	35.17	35.74	35.55	36.22	34.66	35.66	34.04	33.07	34.91	34.33	40.13	34.16	38.53	37.85	36.83	34.68
AT1G01920	7.69	8.04	8.12	8.06	8.77	8.93	10.37	9.23	6.61	8.83	8.02	8.17	8.84	7.29	8.73	8.44	9.06	9.89
AT1G01930	8.03	8.45	8.54	8.64	8.09	8.22	8.79	9.08	7.58	7.94	9.2	9.19	9.99	8.71	9.16	9.16	8.51	9.5
AT1G01940	14.85	19.42	16.35	16.37	18.88	18.56	19.81	17.47	12.01	16.69	19.62	19.62	21.48	18.85	19.04	20.73	21.78	22.49
AT1G01950	14.1	13.71	13.52	13.64	14.81	14.33	15.25	17.37	15.32	15.12	14.79	14.14	17.34	13.83	15.2	16.84	14.71	16.04
AT1G01960	25.14	25.72	26.02	26.03	27.46	26.55	27.21	26.45	24.11	25.12	24.76	26.01	25.91	22.09	24.26	26.63	25.21	26.79
AT1G01970	21.43	24.44	26.23	25.45	24.64	25.86	25.17	25.57	24.91	27.75	27.28	27.97	27.17	33.12	32.16	31.19	29.98	28.68
AT1G01980	0	0	0	0.05	0	0.06	0	0.06	0	0	0	0.03	0	0	0	0.03	0.12	0
AT1G01990	16.47	16.26	17.67	15.07	16.94	18.72	16.66	17.78	15.22	16.99	19.61	18.71	19.86	18.42	20.68	18.64	17.58	17.41
AT1G02000	11.98	13.01	12.83	13.99	12.62	12.64	12.1	13.15	13.29	13.07	11.35	12.88	16.82	12.84	15.48	14.17	11.91	12.02
AT1G02010	8.11	9.3	9.15	11.32	11.17	9.01	9.67	9.48	8.21	10.47	10.93	9.88	9.63	11.98	10.43	10.64	10.7	10.95
AT1G02020	9.69	9.47	8.63	8.91	8.56	7.91	9.26	8.65	8.7	8.76	9.21	8.49	7.9	8.76	8.84	8.81	9.49	9.68
AT1G02030	0.46	0.22	0.3	0.35	0.29	0.35	0.35	0.21	0.44	0.18	0.2	0.21	0.91	0.4	0.32	0.35	0.58	0.61
AT1G02040	0	0.1	0	0	0	0	0	0	0	0	0	0.05	0	0.11	0	0	0	0.04
AT1G02050	4.24	4.99	4.15	4.85	6.05	5.37	5.42	5.57	4.2	5.04	4.72	5.01	3.61	3.98	4.31	4.47	5.32	3.79
AT1G02060	2.94	4.4	4.06	5.14	4.63	3.97	5.16	3.72	3.73	4.18	4.88	4.77	2.98	4.09	2.84	4.18	4.44	4.81
AT1G02065	2.49	1.28	1.86	1.53	1.3	1.67	1.62	1.74	1.94	0.7	1.09	1.32	4.51	0.93	1.13	1.09	1.98	2.07
AT1G02067	0	0	0	0	0	0	0	0	0	0	0	0	0.49	0	0	0	0	0
AT1G02070	0.25	0.32	0.26	0.21	0.28	0.08	0	0.31	0.25	0.23	0.23	0.39	0.09	0.42	0.63	0.16	0.26	0.47
AT1G02080	26.12	26.37	26.26	27.61	28.79	28.32	29.33	26.91	25.02	27.54	27.52	27.54	30.3	25.92	27.62	30.16	26.61	29.56
AT1G02090	34.81	36.65	35.44	38.44	43.71	41.11	40.6	41.97	33.31	38.74	43.01	41.47	46.53	39.41	43.04	41.26	44.08	48.08
AT1G02100	30.71	30.12	26.33	29.99	29.93	29.51	30.94	32.13	25.22	29.94	29.69	30.17	31.51	28.4	28.8	28.86	30.16	29.47
AT1G02110	11.84	14.28	14.44	13.64	15.38	17.09	16.65	15.4	11.76	13.99	15.32	14.04	13.46	14.2	12.26	13.95	15.81	14.66
AT1G02120	52.03	44.26	42.69	43.62	41.4	45.16	44.58	49.34	48.7	43.8	42.13	44.97	59.27	43.78	44.74	45.07	41.43	43.25
AT1G02130	49.09	50.39	51.72	51.37	56.41	57.07	52.03	52.71	47.61	50.57	54.77	51.78	55.56	53.31	45.71	55.22	57.1	49.93
AT1G02140	118.02	127.06	115.9	128.2	134.47	128.71	124.5	122	116.06	124.22	126.36	124.39	133.39	119.29	126.58	133.74	135.86	129.48
AT1G02145	12.5	14.44	13.64	14.74	15.12	15.57	15.45	14.65	12.67	14.57	14.9	14.43	14.41	12.77	12.73	14.08	14.94	14.19
AT1G02150	67.61	81.98	80.75	82.7	84.75	82.52	82.83	78.98	76.21	81.27	83.53	87.29	66.97	85.26	84.14	84.32	88.17	87.88
AT1G02160	22.32	28.34	22.23	21.08	23	28.7	26.52	23.94	21.08	27.85	24.97	24.29	30	21.82	25.74	29.47	29.42	27.02
AT1G02170	27.08	25.04	25.33	24.11	23.93	24.76	26.19	24.69	21.78	24.76	23.6	22.49	29.67	26.23	24.84	23.64	24.35	22.34
AT1G02180	3.59	4.57	3.88	3.7	4.82	6.2	5.21	3.51	3.99	3.28	5.36	3.83	4.59	3.87	3.9	4.8	4.72	5.68
AT1G02190	0.12	0.19	0.04	0.18	0.16	0.32	0.1	0.16	0.08	0.05	0.18	0.21	0.23	0.08	0.08	0.13	0.13	0.13
AT1G02205	30.35	18.85	18.42	20.63	19.5	20.36	19.74	15.76	22.86	17.01	20.24	24.27	58.41	24.01	18.68	24.74	23.37	25.61
AT1G02210	0	0	0	0	0	0	0	0	0	0	0	0	0	0	0	0	0	0
AT1G02220	11.62	6.9	5.08	8.22	7.48	6.92	7.7	11.09	6.8	8.42	7.1	6.92	15.54	7.19	7.63	8.2	8.54	7.66
AT1G02230	0.93	0.54	0.27	0.43	0.44	0.49	0.34	0.96	0.89	0.52	0.39	0.41	0.63	0.39	0.65	0.46	0.68	0.52
AT1G02250	0.08	0.1	0	0.18	0	0	0	0.05	0	0.1	0.1	0.2	0.11	0.05	0	0.05	0	0
AT1G02260	6.35	6.1	5.1	6.55	6.44	5.61	5.91	6.4	4.91	6.05	4.87	5.97	7.94	5.81	6.29	6.03	5.99	5.78
AT1G02270	13.55	11.99	12.63	10.53	11.89	10.99	12.71	12.21	12.68	12.13	10.74	11.9	13.05	10.28	10.86	11.47	12.18	10.44
AT1G02280	70.45	85.62	77.16	81.55	82.36	80.13	82.42	85.93	77.74	75.34	88.79	87.33	72.34	85.62	91.16	89.25	96.15	94.42
AT1G02290	5.08	5.5	5.71	5.44	5.84	5.86	6.64	6.03	5.7	4.67	6.72	5.89	6.14	5	5.38	5.5	6.1	5.35
AT1G02300	2.73	3.36	2.47	2.89	3.12	2.53	2.43	2.82	2.45	2.79	3.34	3.1	3.64	3.23	1.67	2.24	3.68	3.73
AT1G02305	63.28	47.49	47.29	52.67	52.54	49.98	54.29	55.79	54.45	55.56	49.55	50.35	74.3	47	53.97	51.43	50.83	49.52
AT1G02310	0.73	0.94	0.62	0.37	0.6	0.51	0.55	0.62	0.83	0.86	0.64	0.29	1.44	0.58	0.72	0.9	0.35	0.39
AT1G02320	0	0	0	0	0	0	0	0	0	0	0	0	0	0	0	0	0	0
AT1G02330	20.65	21.24	19.4	21.59	24.21	23.38	34.51	31.74	28.36	22.52	23.43	28.34	25.12	21.24	24.38	25.21	27.42	23.94
AT1G02335	27.9	19.06	21.34	20.64	26.27	20.09	25.89	25.76	18.75	27.24	23.77	21.46	39.32	24	24.75	26.21	23.43	24.83
AT1G02340	17.65	13.83	13.44	3.49	2.69	1.89	96.91	94.56	128.74	6.77	9.04	7.48	162.2	151.09	136.6	19.01	16.36	16.01
AT1G02350	3.31	3.08	4.11	1.91	1.82	1.7	22.56	28.45	27.14	5.41	5.94	7.72	9.07	10.57	11.44	8.94	3.39	4.29
AT1G02360	66.76	38.22	31.75	39.55	38.96	32.59	40.16	47.41	48.18	37.96	32.08	33.84	94.21	39.92	48.08	41.2	41.19	38.55
AT1G02370	3.56	3.84	3.26	4.33	4.64	6.05	5.65	5.78	4.14	4.88	5.06	4.29	3.55	3.56	4.21	4.65	6.02	5.05
AT1G02380	3.41	3.91	2.91	3.16	2.69	3.06	6.53	7.07	5.53	3.74	4.17	4.68	4.97	3.9	3.31	3.47	3.19	3.3
AT1G02390	0.89	0.81	0.43	0.82	0.47	0.89	0.62	0.57	0.86	0.43	0.58	1.07	1.39	1.35	0.72	1.13	1.02	1.15
AT1G02400	16.11	9.87	9.35	10.54	10.36	10.35	11.04	12.73	11.89	13.58	7.73	8.31	25.23	10.28	13.53	12.92	10.62	10.15
AT1G02405	0.2	0.42	0.14	0.22	0.15	0	0.47	0.08	0.35	0	0	0	0.37	0.09	0.33	0.34	0.21	0.14
AT1G02410	18.56	15.93	17.99	18.89	20.04	18.64	18.85	19.05	15.34	19.35	17.33	19.94	23.27	18.12	17.62	18.52	19.09	20.15
AT1G02420	2.71	3.07	2.99	4.08	2.89	3.63	3.3	3.95	2.91	3.69	4.05	2.94	3.33	3.59	4.29	3.44	4.02	3.55
AT1G02430	0.57	0.45	0.66	0.66	1.33	1.08	0.77	1.61	0.34	1.27	0.72	1.3	0.63	0.4	0.69	0.45	1.05	0.8
AT1G02440	0.36	0.17	0.27	0.22	0.69	0.25	0.23	0.19	0.41	0.19	0.19	0.29	0	0.11	0.2	0	0.42	0.39
AT1G02450	0	0.42	0	0.09	0	0.1	0	0.2	0	0.2	0.1	0	0.11	0	0	0	0.09	0.09
AT1G02460	1.84	1.31	1.39	1.56	1.66	1.83	0.93	1.51	1.14	1.39	1.47	1.48	1.9	1.46	1.37	1.32	1.41	1.26
AT1G02470	0.82	0.71	0.82	0.72	0.45	1.02	0.87	0.81	1.04	1.11	0.9	1.26	1.39	0.27	1.14	0.74	1.22	1.07
AT1G02475	43.26	44.45	45.3	46.04	42.93	44.22	43.88	43.85	47.78	49.14	47.4	48.5	44.43	51	51.69	47.03	48.2	47.95
AT1G02480	0	0	0	0	0	0	0	0	0	0	0	0	0	0	0	0	0	0
AT1G02490	0.43	0.28	0.45	0	0.49	0	0	0.54	0.29	0.27	0.26	0.55	0	1.17	0.27	0.84	1.15	0.47
AT1G02500	543.64	421.7	443.94	530.82	456.85	472.53	451.67	483.06	461.51	480.4	469.85	521.65	663.66	468.61	476.23	554.57	525.35	506.21
AT1G02510	0	0	0	0	0	0	0	0	0	0	0	0	0	0	0	0	0	0
AT1G02520	10.46	6.49	5.89	7.91	8.44	7.34	7.89	9.87	6.96	7.75	7.24	6.54	10.81	5.32	6.48	8.01	7.25	7.62
AT1G02530	0.05	0.06	0.03	0.05	0.09	0.03	0.05	0.04	0.03	0.04	0.04	0.04	0.08	0.04	0.03	0.14	0.11	0.05
AT1G02540	0	0	0	0	0	0	0	0	0	0	0	0	0	0	0	0	0	0
AT1G02550	0	0	0	0	0	0	0	0	0	0	0	0	0	0	0	0	0	0
AT1G02560	227.46	267.32	255.75	234.45	241.31	235.28	253.19	229.4	245.13	242.82	245.62	243.7	197.28	251.37	246.2	246.57	260.08	253.76
AT1G02570	0.94	0.85	0.88	0.68	0.59	0.72	0.73	0.53	1.06	0.93	0.74	0.54	3.42	1.84	1.08	0.98	1	0.91
AT1G02575	0.86	0.53	0.47	0.8	0.41	0.35	0.43	0.68	1.02	0.34	0.44	0.46	0.76	0.49	0.52	0.59	0.19	0.29
AT1G02580	0.25	0.16	0.15	0.14	0.31	0.19	0.11	0.14	0	0.09	0.21	0.09	0.32	0.05	0.19	0.12	0.11	0.08
AT1G02590	0	0	0	0	0	0	0	0	0	0	0	0	0	0	0	0	0	0
AT1G02600	0	0	0	0	0	0	0	0	0	0	0	0	0	0	0	0	0	0
AT1G02610	6.75	5.67	4.86	4.09	3.76	3.6	3.87	5.16	4.37	4.71	4.66	3.5	4.75	2.23	3.16	2.01	1.9	3.31
AT1G02620	0.67	0.43	0.83	0.85	0.69	0.51	0.44	0.33	0.49	0.5	0.53	0.8	0.33	0.09	0.17	0.52	0.28	0.32
AT1G02630	0	0	0	0.03	0	0.04	0.1	0.11	0.04	0.03	0.07	0	0	0.04	0	0.07	0	0
AT1G02640	13.83	13.32	14.51	12.59	12.85	12.74	15.87	17.78	13.5	11.98	13.75	12.5	10.3	8.62	9.68	8.42	7.56	8.25
AT1G02650	0.99	0.71	1	0.72	1.02	1.02	0.5	1.21	0.75	0.61	1.23	1.26	0.73	0.64	0.75	0.71	0.71	0.62
AT1G02660	2.01	2.08	2.08	1.68	1.59	1.7	3.51	3.68	4	2.2	2.33	2.2	2.62	2.13	2.18	1.99	1.81	1.64
AT1G02670	0.88	1.03	0.9	1.01	1.19	1.09	0.97	1.17	0.73	1.07	1	1.4	1.23	1.02	1.01	1.03	0.87	1.05
AT1G02680	10.22	9.24	9.49	9.06	9.64	10.94	11.12	9.8	9.25	8.66	9.7	9.48	10.82	8.18	9.37	9.7	9.55	10.54
AT1G02690	5.95	9.85	7.96	9.42	12.33	13.56	12.77	10.95	6.95	9.84	12.43	10.76	7.74	7.6	9.49	11.9	12.99	11.61
AT1G02700	0.34	0.79	0.28	0.57	0.58	0.57	0.57	0.51	0.27	0.89	1.9	0.39	0.24	0.97	0.56	0.66	0.62	0.55
AT1G02705	5.24	10	13.44	10.19	13.8	11.43	10	13.28	8.85	16.39	12.24	11.15	3.67	10.65	8.17	12.09	9.65	13.18
AT1G02710	0	0.29	0.23	0	0.51	0	0.27	0	0	0.28	0	0.28	0	0	0	0	0	0
AT1G02720	6.2	6.7	6.68	6.62	7.78	7.86	7.45	8.47	8.63	7.52	7.52	6.59	8.74	8.44	7.65	8.68	9.21	7.13
AT1G02730	6.58	14.77	12.26	14.83	18.84	16.63	16.47	12.83	8.98	13.42	16.88	16.9	7.87	12.72	11.69	18.11	19.86	18.43
AT1G02740	6.68	5.81	5.92	5.86	6.57	5.54	6.57	6.78	5.98	6.21	6.4	6.11	7.59	5.25	5.56	4.13	5.29	5.68
AT1G02750	11.33	10.55	11.74	12.26	10.14	12.58	11.55	11.38	9.64	13.01	10.39	11.92	14.49	10.1	12.98	12.15	12.66	11.17
AT1G02760	0	0	0	0	0	0	0	0	0	0	0	0	0	0	0	0	0	0
AT1G02770	0.38	0.29	0.43	0.25	0.43	0.34	0.13	0.24	0.1	0.14	0.41	0.34	0.42	0.66	0.24	0.2	0.12	0.37
AT1G02780	700.71	840.57	775.95	812.65	957.8	877.17	879.66	872.92	724.23	809.05	864.09	891.11	738.45	785.23	809.77	908.13	960.1	932.69
AT1G02790	0	0	0	0	0	0	0	0	0	0	0	0	0	0	0	0	0	0
AT1G02800	0.89	1.54	0.87	2.04	3.07	1.85	1.86	1.52	0.89	1.51	2.89	2.65	1.42	2.05	1.52	1.93	3.15	1.9
AT1G02810	7.32	5.55	4.4	5.63	5.68	6.02	6.7	6	5.26	4.04	4.24	4.33	9.13	4.73	6.21	4.37	6.24	6.03
AT1G02813	0.15	0.2	0	0.26	0.53	0.3	0	0.1	0.1	0.19	0.09	0.1	0.54	0.42	0.49	0.2	0.33	0.17
AT1G02816	12.04	12.25	10.52	14.48	13.02	13.18	14.15	15.98	12.77	13.53	13.19	11.81	15.69	15.8	14.27	14.65	14.4	13.6
AT1G02820	79.63	79.65	102.14	147.12	119.93	155.09	96.46	103.83	104.45	121.01	100.86	112.51	179.38	217.09	213.4	140.18	149.66	142.47
AT1G02830	0.12	0.32	0.77	0.41	0.28	0	0.44	0.15	0.16	0.61	0.3	0.79	0.52	0	0.32	0	0.13	0
AT1G02840	69.48	75.46	73.18	76.55	83.82	83.85	81.35	84.44	65.19	76.66	81.49	78.49	76.27	68.49	70.1	78.97	74.24	75.59
AT1G02850	10.82	9.27	8.03	8.72	11	10.88	9.25	11.8	7.4	10.73	10.81	10.53	12.3	7.24	7.29	11.17	8.34	8.45
AT1G02860	10.61	7.74	7.63	7.81	7.8	7.74	7.88	8.85	6.28	9.43	8.23	7.47	10.06	5.31	7.96	6.44	6.17	7.43
AT1G02870	21.63	25.89	20.98	24.78	30.11	30.32	33.64	28.69	21.36	23.1	29.08	31.81	24.91	21.7	27.66	31.53	30.72	32.18
AT1G02880	29.47	20.22	18.23	24.41	23.41	22.32	23.54	23.68	18.54	22.55	20.2	20.7	35.63	20.58	18.78	25.02	23.21	22.53
AT1G02890	33.69	31.84	30.03	33.19	31.67	32.7	33.24	32.63	33.18	33.49	33.61	33.73	38.18	32.25	34.39	33.95	32.86	33.6
AT1G02900	78	45.73	44.74	56.79	44.56	49.46	43.94	48.91	53.87	51.03	37.95	49.21	114.73	49.68	52.86	54.59	56.93	51.13
AT1G02910	44.07	48.47	49.59	49.57	47.29	50.43	47.23	47.16	50.04	52.98	50.57	48.52	44.14	51.29	51.29	50.83	49.25	51.31
AT1G02920	31.8	18.15	16.93	14.15	20.62	11.85	18.22	22.08	24.45	13.34	14.1	17.14	44.67	15.43	27.27	8.86	16.57	12.73
AT1G02930	16.23	14.61	10.02	13.58	13.89	16.72	13.05	15.43	17.21	13.16	10.92	11.36	28.74	12.81	19.59	10.34	14.63	12.7
AT1G02940	0.25	0.24	0.58	0.27	0.42	0.32	0.22	0	0	0.22	0.15	0.24	0.33	0.25	0.26	0.32	0.59	0.22
AT1G02950	7.05	9.26	9.28	7.91	10.41	10.18	11.23	11.96	7.75	9.96	9.87	8.07	8.26	9.58	9.67	8.73	10.59	9.74
AT1G02952	0	0	0	0	0	0	0	0	0	0	0	0	0	0	0	0	0	0
AT1G02960	7.24	10.02	8.26	9.45	8.84	8.9	9.35	8.41	7.29	9.54	9.09	7.4	10.23	7.19	7.81	9.45	9.38	8.48
AT1G02965	0	0	0	0	0	0	0	0	0	0	0	0	0	0	0	0	0	0
AT1G02970	1.95	2.92	1.65	3.01	3.16	3.3	2.7	2.8	2.24	2.83	2.68	3.41	2.43	2.61	3.03	3.43	3.68	3.37
AT1G02980	0.09	0.12	0.1	0.14	0.04	0.05	0.02	0.07	0.05	0.05	0	0.02	0.13	0.1	0.02	0.15	0.04	0
AT1G02990	7.33	7.65	6.92	7.89	7.58	7.26	9.05	8.44	7.47	7.94	7.29	8.11	8.42	7.62	7.86	7.68	8.45	8.15
AT1G03000	11.03	12.27	10.93	11.59	10.72	11.5	11.9	11.33	10.78	11.02	11.52	11.63	10.08	10.86	10.32	10.59	10.43	11.58
AT1G03010	1.08	0.77	0.85	0.7	0.84	0.39	1.1	0.64	0.81	0.91	0.54	0.78	1.26	0.69	0.49	0.82	0.72	0.79
AT1G03020	1.04	2.51	2.01	2.4	3.07	1.72	1.42	1.03	1.68	1.66	1.9	1.42	0.94	4.34	1.8	3.2	2.23	3.47
AT1G03030	11.61	10.13	10.17	10.13	10.06	11.1	9.87	10.39	9.58	11.11	10.6	9.21	10.83	10.7	10.07	10.95	11.1	10.57
AT1G03040	25.44	27.42	24.51	29.84	34.18	32.6	29.18	31.57	26.41	32.99	29.12	28.64	30.08	28.41	29.09	33.01	32.98	30.5
AT1G03050	0.02	0	0	0.02	0	0.16	0	0.03	0.03	0.07	0.05	0.1	0.11	0	0.05	0.16	0.04	0.07
AT1G03055	12.36	13.71	14.02	14.36	15.13	14.8	15.51	13.06	14.19	15.97	14.45	18.13	14.17	20.99	17.79	16.76	16.74	18.89
AT1G03060	9.79	8.9	9.39	9.59	9.93	10.37	10.42	9.93	9.65	8.89	9.1	9.29	12.64	9.96	11.25	10.51	10.1	11.13
AT1G03070	2.1	1.55	1.07	1.92	1.66	2.48	2.58	3.21	1.43	1.92	2.08	1.7	3.3	1.68	3.26	2.49	2.43	1.59
AT1G03080	21.18	18.19	15.87	20.06	18.55	18.43	18.52	19.49	16.76	19.87	17.8	18.85	26.35	17.18	19.21	21.56	20.32	20.71
AT1G03090	13.21	11.17	11.32	12.73	11.09	12.07	13.42	15.93	11.97	12.57	13.2	13.64	8.63	6.84	6.61	7.15	7.48	7.5
AT1G03100	1.01	1.22	0.96	1.4	1.31	1.47	1.35	1.3	0.71	1.13	1.07	1.1	1.28	1.75	1.48	1.47	1.76	1.82
AT1G03103	0	0	0	0	0	0	0	0	0	0	0	0	0	0	0	0	0	0
AT1G03106	0.67	1.19	0.42	0.85	0.88	0.79	0.31	0.51	0.54	0.32	2.05	0.26	1.36	0.42	0.39	0.53	0.33	0.33
AT1G03110	11.23	13.73	11.87	13.66	17.22	15.52	16.15	15.6	11.26	14.87	16.22	15.58	12.6	12.58	15.61	16.02	15.94	16.24
AT1G03120	0.32	0.52	0.67	0.9	1.48	0.62	0.77	1.21	0.64	1	0.78	0.51	1.13	1.31	0.89	0.63	1.12	0.61
AT1G03130	1808.19	1994.02	2048.08	1833.66	1728.26	1773.86	1852.25	1766.9	2107.39	1852.61	1806.13	1809.94	1280.31	1644.13	1648.31	1598.74	1590.97	1622.71
AT1G03140	24.36	23.28	24.35	23	24.91	24.72	26.31	28.33	23.99	24.01	24.44	27.3	25.37	21.36	21.67	22.75	27.04	23.35
AT1G03150	19.95	19.1	17.17	20.35	19.86	22.2	22.14	25.78	18.67	21.65	19.6	21.65	17.97	19.92	18.48	21.47	21.75	21.25
AT1G03160	21.22	24.25	22.94	22.86	23.36	23.06	23.09	21.61	25.54	25.73	24.99	24.63	21.73	30.33	26.06	27.27	28.08	27.08
AT1G03165	0.67	0.86	2.07	2.96	0.38	3.42	0.8	0.83	1.77	0	2.02	0	0.93	0.45	1.27	0	1.78	0.36
AT1G03170	0.04	0.1	0.06	0.13	0.13	0.05	0.16	0.22	0.1	0.12	0.07	0.15	0.27	0.16	0.2	0.08	0.17	0.06
AT1G03180	2.48	3.44	2.39	3.37	3.93	3.35	4.15	4.12	2.19	2.99	2.78	3.48	3.92	2.91	2.63	3.67	3.79	3.79
AT1G03190	4.73	5.74	5.43	5.96	6.1	6.11	6.35	6.41	4.49	6.17	5.8	5.65	6.09	5.31	5.12	6.01	5.56	6.28
AT1G03200	15.01	9.7	6.98	10.88	10.04	9.63	8.95	11.61	8.08	9.61	9.41	9.2	15.48	8.1	7.44	8.43	8.82	6.88
AT1G03210	18.21	15.75	12.73	15.82	16.28	15.05	16.47	15.72	12.69	14.19	13.66	15.27	18.63	11.14	12.23	13.82	15.02	15.63
AT1G03220	225.72	133.46	117.59	129.63	130.6	113.7	161.99	182.78	154.54	167.93	152.85	119.12	236.89	103.74	122.89	111.78	112.09	117.53
AT1G03230	13.48	14.24	12.41	15.05	19.86	20.02	17.57	19.03	12.85	13.82	15.17	15.02	10.17	10.04	10.54	15.16	16.19	14.85
AT1G03240	0.1	0.25	0	0.21	0.11	0.37	0.11	0	0	0	0.35	0.12	0.13	0.26	0	0	0.1	0.52
AT1G03250	24.77	24.45	27.06	27.29	24.8	28.13	25.26	25.1	24.23	23.79	22.6	24.36	26.37	26.12	25.6	24.88	25.52	27.05
AT1G03260	9.74	9.88	9.36	8.1	8.96	8.25	10.21	10.31	8.85	9.46	9.34	9.21	9.09	9.18	9.96	10.01	9.38	9.26
AT1G03270	2.59	2.26	2.79	3.39	2.91	2.93	2.79	2.83	2.62	3.5	4.17	3.75	2.91	2.4	2.16	2.67	2.66	2.83
AT1G03280	20.97	19.58	19.23	22.15	23.64	22.17	25.73	23.47	18.96	22.37	23	22.05	25.01	21.81	22.12	23.29	23.81	23.37
AT1G03290	10.26	7.48	7.09	8.21	8.8	8.25	8.63	9.52	8.27	9.13	7.6	8.68	13.35	8.77	8.81	8.66	9.75	8.65
AT1G03300	4.22	5.14	4.3	4.47	4.27	4.39	5.17	5.11	3.31	4.1	4.72	4.65	2.28	3.18	3.95	3.43	3.55	4.3
AT1G03310	13.9	16.29	14.8	14.38	14.79	15.59	14.82	14.76	15.21	14.39	13.29	14.03	13.9	18.55	14.55	17.55	17.67	16.86
AT1G03320	0.43	0.46	0.22	0.79	0.81	0.09	1.1	0.71	0.38	0.88	1.04	0.63	0.5	0.39	0.72	0.83	0.99	0.92
AT1G03325	0	0	0	0	0	0	0	0	0	0	0	0	0	0	0	0	0	0
AT1G03330	34.25	35.2	33.51	39.38	48.25	39.24	40.55	41.33	30.5	38.89	41.32	40.34	41.83	37.99	36.89	39.58	43.19	40.47
AT1G03340	0.85	0.86	0.82	0.91	0.8	1.29	0.94	0.87	0.68	0.83	0.77	0.89	1.7	0.66	0.73	1.03	1.1	0.99
AT1G03350	31.45	28.74	27.55	30.26	29.79	31.43	32.67	32.65	30.86	28.66	28.52	27.61	37.86	29.6	31.61	31.13	33.57	32.78
AT1G03360	6.87	9.34	8.71	10.46	12.62	12.04	13.07	12.22	7.76	9.77	13.37	11.16	9.91	7.18	10.39	11.74	12.14	11.74
AT1G03365	8.31	8.24	8.32	9.53	9.18	9.49	9.36	9.12	8.5	9.17	9.33	9.13	9.83	9.86	10.08	10.93	10.09	10.65
AT1G03370	11.35	9.16	8.58	8.89	10.01	9.69	10.29	10.7	8.94	9.38	9.65	9.47	13.39	8.1	9.09	9.93	8.84	9.49
AT1G03380	19.16	16.07	17.51	18.32	16.53	17.49	17.46	17.24	17.64	18.19	17.41	16.11	21.29	18.55	17.8	17.17	17.08	17.44
AT1G03390	0.07	0	0	0	0.04	0	0	0	0.04	0	0	0	0	0	0	0	0	0.14
AT1G03395	0	0	0	0	0	0	0	0	0	0	0	0	0	0	0	0	0	0.36
AT1G03400	25.94	22.5	26.13	26.61	24.01	22.96	21.55	21.39	26.15	23.83	24.45	25.27	24.85	23.58	23.93	21.91	21.83	23.4
AT1G03410	6.9	8.86	8.88	7.87	8.2	7.87	7.75	8.4	7.56	7.07	7.11	6.42	7.2	8.44	8.03	7.16	6.9	7.14
AT1G03430	11.77	10.79	9.9	9.19	10.23	10.45	10.52	9.18	9.96	10.07	7.68	10.56	10.05	9.01	7.79	6.92	7.95	9.24
AT1G03440	31.91	31.43	32.25	29.99	29.84	28.08	28.69	34.26	33.22	29.92	32.75	33.82	33.03	30.07	32.79	30.45	29.87	30.22
AT1G03445	0.65	0.59	0.37	0.65	0.52	0.42	0.58	0.49	0.22	0.49	0.53	0.52	0.46	0.57	0.81	0.41	0.71	0.55
AT1G03457	17.37	14.16	14.14	15.93	17.54	14.62	18.21	19.88	14.14	16.98	20.16	15.95	15.42	8.87	11.81	13.63	13.09	14.15
AT1G03470	1.71	3.24	2.44	2.84	3.91	2.74	2.49	3.2	1.6	3.1	3.77	3.2	2.23	1.94	2.41	2.77	3.98	3.95
AT1G03475	122.46	143.64	131.96	131.65	134.34	124.91	138.2	129.52	128.2	134.77	135.19	133.38	113.66	147.34	143.36	146.1	152.95	154.33
AT1G03490	0	0	0	0	0	0	0	0	0	0	0	0	0	0	0	0	0	0
AT1G03495	0.48	0.42	0.89	0.66	1.61	0.98	0.74	0.64	0.38	0.44	1.68	1.33	0.92	0.43	0.29	0.54	0.52	0.61
AT1G03502	6.03	0	0	0	6.9	3.87	0	3.77	3.99	3.73	3.65	0	4.21	8.15	3.83	11.75	0	3.26
AT1G03506	0	0	0	0	0	0	0	0	0	0	0	0	0	0	0	0	0	0
AT1G03510	1.06	1.01	1.1	1.25	1.32	1.2	1.19	1.09	1.28	1.16	1.14	1.11	1.7	1.35	1.27	1.54	1.3	1.72
AT1G03515	0	0	0	0	0	0	0	0	0	0	0	0	0	0	0	0	0	0
AT1G03520	8.2	9.39	8.86	8.77	7.58	9.93	9.42	8.73	7.38	8.75	8.75	7.86	8.26	8.66	7.34	7.41	8.06	7.94
AT1G03530	5.58	6.78	6.48	7.35	8.31	7.47	7.83	7.54	5.9	6.61	8.45	8.37	6.47	7	7.21	8.7	9.04	8.06
AT1G03540	1.33	1.63	1.48	1.48	1.79	1.68	1.64	1.49	1.42	1.48	1.13	1.9	1.18	1.52	2.05	1.97	1.82	1.77
AT1G03545	1.17	1.78	1.89	1.72	1.73	1.44	2.21	1.56	1.06	1.33	1.8	1.4	1.12	1.8	1.78	1.95	1.73	2.32
AT1G03550	11.71	9.71	8.7	12.48	9.66	12.87	11.77	13.51	8.95	11.14	10.46	9.86	16.31	9.88	9.82	9.02	9.61	10.7
AT1G03560	5.02	5.51	5.92	5.77	5.53	6.91	5.95	6.83	5.23	6.53	5.37	6.25	6.2	5.07	6.17	5.86	6.18	5.76
AT1G03570	0	0	0	0	0	0	0	0	0	0	0	0	0	0	0	0	0	0
AT1G03590	17.83	18.21	17.63	18.13	19.11	19.23	20.14	24.32	19.44	18.19	20.38	21.97	20.13	15.66	17.14	19.48	18.67	19.96
AT1G03600	441.84	446.13	477.74	477.45	427.6	485.73	478.8	512.93	539.71	504	512.06	501.73	364.99	488.95	464.55	471	436	451.95
AT1G03610	18.24	17.5	20.36	19.53	18.1	17.79	31.04	32.24	34.93	18.53	20.51	21.17	18.17	21.75	19.87	17.95	17.65	19.55
AT1G03620	1.34	1.61	1.42	1.7	1.72	1.48	2.08	1.18	1.12	1.55	0.99	1.2	1.25	0.49	0.65	0.92	1.13	0.82
AT1G03630	252.76	279.04	280.23	272.98	261.81	263.96	245.22	250.6	288.05	268.83	265.89	272.2	198.43	262.88	245.64	276.45	276.52	269.81
AT1G03640	0	0	0	0	0	0	0	0	0	0	0	0	0	0	0	0	0	0
AT1G03650	2.81	2.09	2.29	3.24	2.59	2.77	1.93	1.55	2.71	2.21	2.49	2.6	2.57	2.63	3.09	2.17	2.94	3.33
AT1G03660	1.6	1.99	0.8	1.01	0.77	0.64	1.35	1	1.22	0.84	0.81	1.01	0.52	0.88	1.21	0.9	0.97	0.75
AT1G03670	0.02	0	0	0	0.03	0.03	0	0	0	0	0.09	0	0	0	0	0.03	0	0
AT1G03680	357.75	385.48	377.3	370.47	363.95	375.81	347.65	340.84	371.18	367.84	377.66	375.01	330.75	427.14	392	359.26	376.73	376.69
AT1G03687	9.95	11.43	10.99	10.98	14.7	12.8	11.73	13.19	9.92	11.78	12.08	13	9.99	12.82	12.14	11.84	12.09	13.63
AT1G03700	4.52	2.17	3.6	3.03	1.59	3.27	2.49	3.26	2.07	2.73	2.32	2.8	8.04	3.85	4.5	5.2	3.84	3.57
AT1G03710	0.4	0.52	0.44	0.52	0.22	0.18	0.32	0.5	0.44	0.3	0.24	0.34	0.28	0.81	0.25	0.19	0.35	0.5
AT1G03720	0	0	0	0	0	0	0	0	0	0	0	0	0	0	0	0	0	0
AT1G03730	2.66	2.5	2.65	3.32	3.13	2.67	2.44	3.61	3	3.44	2.79	2.5	4.5	2.27	3.2	2.89	2.26	2.76
AT1G03740	19.53	14.21	14.47	14.64	15.22	13.43	13.06	15.51	15.69	15.73	13.16	12.51	21.13	11.65	14.86	13.67	12.32	13.84
AT1G03743	0	0	0	0	0	0	0	0	0	0	0	0	0	0	0	0	0	0
AT1G03746	0	0	0	0	0	0	0	0	0	0	0	0	0	0	0	0	0	0
AT1G03750	2.01	2.23	2.08	2.45	2.03	2.64	2.82	2.48	2.2	2.51	2.46	2.07	2.59	2.66	2.34	2.8	2.59	2.33
AT1G03760	5.43	5.3	5.94	6.15	6.07	6.25	6.56	6.96	5.6	5.33	5.66	6.43	7.42	5.65	6.28	6.46	6.69	5.91
AT1G03770	2.35	2.54	2.73	3.12	4.33	3.91	3.81	3.17	2.35	3.33	3.43	2.77	3.4	3.01	2.94	3.53	3.81	3.72
AT1G03780	2.88	6.05	4.45	6.29	7.79	7.16	7.72	5.74	3.91	5.67	7.15	8.02	3.95	5.92	5.21	6.52	9.63	7.44
AT1G03790	1.19	0.85	0.23	0.62	0.56	0.19	0.26	0.43	0.55	0.15	2.33	0.31	1.98	0.79	0.31	0.35	0.08	0.4
AT1G03800	0.14	0.28	0.26	0.76	0.41	0.33	0.82	0.59	0.19	0.49	0.57	0.64	0.15	0.29	0.14	0.52	0.46	0.55
AT1G03810	0	0	0.27	0	0	0.17	0.15	0	0.34	0	0	0	0.18	0	0	0	0	0
AT1G03820	6.95	6.62	6.81	6.93	7.19	7.37	7.84	8.02	7	6.29	6.36	5.39	8.62	6.99	7.04	10.28	9.2	10.04
AT1G03830	2.42	3.17	2.58	4.53	4.71	3.75	3.7	4.28	2.39	3.88	3.38	4.05	3.55	2.94	3.22	3.62	5.01	4.32
AT1G03840	2.73	2.11	2.38	2.42	2.4	3.75	3.18	2.73	1.25	3.23	2.26	2.26	3.29	2.02	2.01	4.14	4.04	2.61
AT1G03850	30.69	19.6	14.3	13.97	15.87	11.29	20.63	23.37	22.02	15.54	18.04	13.9	42.93	17.52	24.77	12.68	16.25	20.02
AT1G03860	65.93	77.31	73.6	70.11	76.48	72.42	78.23	74.24	62.77	67.28	73.45	69.76	70.34	66.73	74.09	75.54	80.21	78.15
AT1G03870	621.79	502.78	522.64	478.4	443.32	456.77	604.09	686.54	591.04	478.46	534.82	466.76	685.66	477.47	670.3	486.56	430.41	468.81
AT1G03880	0	0	0	0.03	0	0	0	0	0	0	0	0	0.04	0	0	0	0	0
AT1G03890	0	0	0	0	0	0	0	0	0	0	0	0	0	0	0	0	0	0
AT1G03900	69.95	58.52	56.55	66.86	68.92	66.83	66.68	66.45	59.21	63.9	59.13	63.54	83.1	61.35	65.27	71.15	68.58	66.48
AT1G03905	4.29	3.61	2.59	5.09	4.14	5.96	4.41	4.92	2.94	4.21	3.28	4.53	7.05	4.29	4.71	5.67	7.12	5.52
AT1G03910	17.63	19.46	17.93	19.94	22.27	21.65	22.02	21.2	19.06	19.64	21.56	21.26	22.12	19.17	19.91	21.73	23.36	22.61
AT1G03920	3.25	2.92	2.47	2.74	3.07	2.77	2.45	2.3	2.63	2.83	1.9	2.78	5.33	2.83	2.91	3.12	2.39	2.87
AT1G03930	20.55	20.26	18.5	17.81	15.97	16.25	22.89	24.14	24.59	16.75	17.1	19.05	23.79	20.62	22.7	19.38	18.06	19.38
AT1G03935	0	0	0	0	0	0	0	0	0	0	0	0	0	0	0	0	0	0
AT1G03940	1.16	0.51	0.55	1.89	1.75	1.73	0.79	0.66	0.71	1.63	1.33	1.41	1.03	0.64	0.35	1.14	0.96	1.4
AT1G03950	14.49	11.26	11.94	14.71	10.6	13.13	13.36	13.15	11.09	12.39	10.56	11.99	19.51	12.8	12.67	14.32	11.66	13.42
AT1G03960	4.91	5.96	4.65	6.08	6.18	6.59	5.62	5.75	4.06	4.26	4.83	4.59	6.07	4.55	4.48	6.03	5.49	5.71
AT1G03970	11.14	10.04	10.07	10.54	10.05	10.92	9.54	11.03	11.21	11.07	10.13	9.26	11.8	10.2	8.78	9.27	9.12	10.47
AT1G03980	0.47	0.43	0.59	0.83	0.79	0.76	0.84	0.74	0.53	0.43	0.76	0.51	0.71	0.69	0.71	0.87	0.55	0.49
AT1G03982	0	0	0	0	0	0	0	0	0	0	0	0	0	0	0	0	0	0
AT1G03987	0	0	0	0	0	0	0	0	0	0	0	0	0	0	0	0	0	0
AT1G03990	0.07	0.02	0.08	0.08	0.02	0.05	0.6	1.24	1.51	0.07	0.09	0.05	0.03	0.05	0.07	0.07	0.06	0.1
AT1G03993	0	0.08	0	0	0.07	0	0	0	0	0	0	0	0.09	0.08	0	0.08	0	0
AT1G03997	0	0	0	0	0	0	0	0	0	0	0	0.3	0	0	0	0	0	0
AT1G04000	18.24	15.96	17.07	18.96	17.89	19.41	21.01	20.38	20.07	18.01	19.06	19.01	19.69	17.96	16.59	20.52	19.63	19.41
AT1G04003	0	0	0	0	0	0	0	0	0	0	0	0	0	0	0	0	0	0
AT1G04007	0	0	0	0	0	0	0	0	0	0	0	0	0	0	0	0	0	0
AT1G04010	4.21	3.96	3.62	3.81	4.42	4.5	4.39	3.93	4.25	4.27	3.73	4.6	5.57	3.88	4.7	5.21	4.99	5.27
AT1G04013	0	0	0	0	0	0	0	0	0	0	0	0	0	0	0	0	0	0
AT1G04017	0	0	0	0	0	0	0	0	0	0	0	0	0	0	0	0	0	0
AT1G04020	5.24	8.34	6.41	8.73	10.53	10.76	9.31	7.69	5.5	8.73	10.89	10.97	4.96	7.28	7.28	10.26	10.25	10.21
AT1G04023	0	0	0	0	0	0.24	0	0	0	0	0	0	0	0	0	0	0	0
AT1G04027	0	1.02	0	1.75	0	0	0.47	0.49	0	0.49	0	0	0	0	0	0	0	0
AT1G04030	3.27	2.96	3.99	2.92	3.62	3.83	3.6	3.72	2.95	3.56	2.75	2.44	4.23	2.54	2.79	4.12	3.72	4.06
AT1G04033	0	0	0.34	0	0	0	0	0	0	0	0	0	0	0	0	0	0	0
AT1G04037	0	0	0	0	0	0	0.35	0	0	0	0	0	0	0	0	0.38	0	0
AT1G04040	459.6	343.41	334.05	320.9	290.31	282.54	313.81	334.48	327.96	305.66	297.5	296.46	475.83	258.24	391.63	298.47	296.82	303.36
AT1G04043	0	0	0	0.19	0	0	0	0	0	0	0.21	0.22	0	0	0	0	0	0
AT1G04047	0	0	0	0	0	0	0	0.15	0	0	0	0.15	0	0	0	0	0	0
AT1G04050	2.07	2.35	1.56	2.52	2.47	2.82	2.64	2.32	1.37	2.65	2.49	2.35	2.97	1.97	2.12	2.76	2.96	2.65
AT1G04053	1.52	2.77	2.41	3.18	3.27	2.18	1.71	2.01	1.77	2.77	2.49	2.27	2.38	2.18	1.48	2.44	2.58	2.22
AT1G04057	0	0	0	0	0	0	0	0	0	0	0	0	0	0	0	0	0	0
AT1G04063	0	0	0	0	0	0	0	0	0	0	0	0	0	0	0	0	0	0
AT1G04067	0	0.4	0	0.23	0	0.13	0	0	0	0.13	0	0.26	0	0	0	0.13	0.11	0.11
AT1G04070	10.43	7.96	9.23	13.03	14.42	12.08	14.08	13.13	7.96	11.48	8.87	13.88	12.37	9.62	10.05	14.69	13.38	12.77
AT1G04073	0	0	0	0	0	0.41	0	0	0	0	0	0	0	0	0	0	0	0
AT1G04077	0.04	0	0	0	0	0	0.11	0	0	0	0	0	0	0	0	0	0	0.05
AT1G04080	47.07	52.96	50.83	55.4	56.6	58.56	56.5	56.25	46.28	49.97	58.06	58.74	51.89	52.57	54.54	55.46	56.14	55
AT1G04083	0	0	0	0	0	0	0	0	0	0	0	0	0	0	0	0	0	0
AT1G04087	0	0	0	0	0	0	0	0	0	0	0	0	0	0	0	0	0	0
AT1G04090	0.64	0.47	0.93	0.61	0.68	0.71	0.56	0.82	0.84	0.68	0.8	0.62	0.77	0.86	0.76	0.91	0.91	1.01
AT1G04093	0	0	0	0	0	0	0	0	0	0	0	0	0	0	0	0	0	0
AT1G04097	0	0	0	0	0	0	0	0	0	0	0	0	0	0	0	0	0	0
AT1G04100	4.35	3.25	4.29	4.09	4.05	4.4	4.09	4.82	4.68	4.03	4.08	3.73	6.09	4.41	4.73	4.18	4.19	4.25
AT1G04103	0.94	0.46	0.49	0.52	0.27	0.15	0.14	0.15	0	0.44	0.43	1.94	0.49	0.48	0.45	0.76	0.63	0.13
AT1G04105	0	0	0	0	0	0	0	0	0	0	0	0	0	0	0	0	0	0
AT1G04110	1.33	3.25	2.53	2.52	3.99	3.68	2.85	2.84	2.7	3.51	4	4.38	1.81	2.98	2.7	3.71	3.97	4.35
AT1G04117	0	0	0	0	0	0	0	0.04	0	0	0	0	0	0	0	0	0	0
AT1G04120	23	22.88	19.87	24.13	25.22	24.12	25.79	23.72	20.54	24.11	21.81	22.71	31.67	22.64	24.28	27.55	26.01	26.77
AT1G04123	0.63	0.54	0	0.47	0.72	0	0.5	0.26	0	0	0.25	0.27	0.29	0	0.27	0	0.22	0.91
AT1G04127	0.3	0.39	0	0	0	0	0	0	0	0	0	0	0	0	0	0	0	0
AT1G04130	6.59	8.7	9.41	8.5	10.39	8.52	10.56	9.74	9.34	8.28	9.68	10.18	9.42	9.56	9.97	11.26	10.88	11.72
AT1G04133	0.53	0.17	0	0	0	0.17	0	0.17	0.88	0	0.32	0.84	0	0	0	0	0.28	0.14
AT1G04137	0	0	0	0	0	0	0	0	0	0	0.12	0	0	0	0	0	0	0
AT1G04140	41.13	39.14	38.76	39.16	42.15	40.21	40.19	41.76	37.04	38.86	39.64	39.6	47.1	41.27	41.29	43.52	42.7	42.87
AT1G04143	0	0	0	0	0	0	0	0	0	0	0	0	0	0	0	0	0	0
AT1G04147	0	0	0	0	0	0	0	0	0	0	0	0	0	0	0	0	0	0
AT1G04150	0.04	0.1	0.08	0.14	0.33	0.15	0.2	0.15	0.03	0.16	0.13	0.1	0.04	0.05	0.13	0.1	0.17	0.14
AT1G04153	0	0	0	0	0	0	0	0	0	0	0	0	0	0	0	0	0	0
AT1G04157	0	0	0	0	0	0	0	0	0	0	0	0	0	0	0	0	0	0
AT1G04160	4.54	4.5	3.64	4.39	4.69	4.27	4.33	4.74	4.16	4.09	4.08	3.88	5.78	4.64	4.53	5.23	5.22	4.83
AT1G04163	0	0	0	0	0	0	0	0	0	0	0	0.08	0	0	0	0	0	0.03
AT1G04167	0	0	0	0	0	0	0	0	0	0	0	0	0	0	0	0	0	0
AT1G04170	78.65	86.58	79.62	78.93	92.27	88.53	87.91	86.96	73.16	73.57	85.38	84.28	88.19	84.62	88.31	90.93	94.6	95.72
AT1G04173	0	0	0	0	0	0	0	0	0	0	0	0	0	0	0	0	0	0
AT1G04177	0	0	0	0	0	0	0	0	0	0	0	0	0	0	0	0	0	0
AT1G04180	1.52	1.21	0.94	1.04	1.48	0.92	20.4	22.16	26.41	2.02	0.94	1.33	6.41	4.22	3.37	0.97	1.03	1.01
AT1G04183	13.02	13.16	12.7	13.79	15.54	15.21	14.44	14.44	12.49	12.82	13.32	13.63	13.81	13.66	13.63	12.93	13.11	13.87
AT1G04187	0	1.62	1.3	0	2.86	0	0	0	0	0	1.52	0	1.75	5.08	0	0	2.67	0
AT1G04190	23.93	25.37	24.86	25.72	31.54	30	28.54	29.36	24.34	23.9	25.73	27.37	27.83	26.01	30.2	29.25	29.91	29.43
AT1G04193	0	0	0	0	0	0	2.97	3.11	3.29	0	0	0	0	0	0	0	0	0
AT1G04197	0	0	0	0	0	0	0	0	0	0	0	0	0	0	0	0	0	0
AT1G04200	15.9	14.56	14.94	14.87	15.65	13.92	17.15	16.23	13.86	15.55	16.64	14.18	18.8	13.96	14.64	15.87	15.99	15.9
AT1G04203	0	0	0	0	0	0	0	0	0	0	0	0	0	0	0	0	0	0
AT1G04207	0	0	0	0	0	0	0	0	0	0	0	0	0	0	0	0	0	0
AT1G04210	20.93	24.38	21.98	23.56	25.21	24.41	24.93	25.66	22.38	23.86	25	24	22.23	20.8	22.5	25.34	25.58	24.33
AT1G04213	0	0	0	0	0	0	0	0	0	0	0	0	0	0	0	0	0	0
AT1G04217	0	0.63	0	0	0	0.62	0	0.6	0	0	0	0	0	0	0	0	0	0
AT1G04220	24.17	19.59	19.91	23.15	20.86	25.25	21.79	23.07	22.32	23.06	14.75	21.24	53.68	25.38	26.63	30.86	24.24	24.4
AT1G04223	2.49	0	2.58	2.76	2.85	0	0	0	0	3.08	3.02	12.63	13.92	0	6.33	6.47	2.66	2.69
AT1G04227	5.22	0	0	0	0	0	6.23	6.53	0	0	0	0	0	0	0	6.79	0	0
AT1G04230	7.89	5.06	6.36	6.82	7.3	7.54	6.78	7.2	6.36	6.92	8.08	5.85	9.5	6.8	4.91	7.42	7.07	6.83
AT1G04233	0.44	0	0.15	0.16	0.33	0	0.35	0	0	0.18	0.18	0	0	0	0	0	0	0.16
AT1G04237	0	0	0	0	0	0	0	0	0	0	0	0	0	0	0	0	0	0
AT1G04240	74.46	57.8	59.72	69.93	59.82	58.06	135.98	152.41	149.1	84.04	74.93	74.18	125.43	92.45	93.98	76.26	73.44	75.94
AT1G04243	0	0	0	0	0	0	0	0	0	0	0	0	0	0	0	0	0	0
AT1G04247	0.19	0.38	0.2	0.3	0.16	0.1	0.23	0.22	0.23	0.36	0.24	0.34	0.71	0.6	0.4	0.48	0.39	0.13
AT1G04250	148.75	108.99	116.96	126.04	108.74	117.35	124.87	135.15	151.31	134.09	116.64	127.5	203.53	166.94	163.23	148.43	136.08	144.79
AT1G04253	0	0	0	0	0	0	0	0	0	0	0	0	0	0	0	0	0	0
AT1G04257	0	0	0	0	0	0	0	0	0	0	0	0	0	0	0	0	0	0
AT1G04260	12.42	10.2	11	10.44	11.54	10.9	11.25	12.16	9.77	11.5	11.53	11.7	12.65	11.32	10.31	11.56	12.45	10.63
AT1G04263	0	0	0	0	0	0	0	0	0	0	0	0	0	0	0	0	0	0
AT1G04267	3.19	5.5	0	1.18	4.87	0	6.34	2.66	4.22	0	3.87	0	2.98	1.44	0	2.77	1.14	1.15
AT1G04270	387.79	451.83	408.64	426.67	505.85	476.43	456.35	473.25	393.38	425.16	472.24	472.24	393.96	403.91	430	477.11	497.56	478.96
AT1G04273	11.61	13.76	14.03	8.6	9.96	11.17	9.23	8.47	6.4	3.59	8.21	14.74	6.77	5.24	6.15	11.32	6.2	11.51
AT1G04277	3.11	0	5.38	6.92	3.56	2.66	6.19	2.6	0	1.29	1.26	1.32	1.45	2.81	3.96	2.7	1.11	0
AT1G04280	33	25.81	23.79	25.62	24.38	22.44	22.7	23.3	24.42	23.64	23.81	23.73	32.46	20.35	20.81	21.96	21.02	21.56
AT1G04283	0	0	0	0	0	0	0	0	0	0	0	0	0	0	0	0	0	0
AT1G04287	0	0	0	0	0	0	0	0	0	0	0	0	0	0	0	0	0	0
AT1G04290	33.57	31.71	31.52	39.77	38.55	41.12	35.35	31.61	30.47	36.33	34.21	37.98	49.28	50.54	42.82	47.12	50.26	43.78
AT1G04293	0	0	0	0	0	0	0	0	0	0	0	0	0	0	0	0	0	0
AT1G04295	0.95	1.83	0.88	1.68	0.54	0.97	1.24	0.83	1.75	1.05	1.15	0.72	1.85	0.9	1.32	1.23	0.71	0.72
AT1G04297	0	0	0	0	0	0	0	0	0	0	0	0	0	0	0	0	0	0
AT1G04300	25.5	25.52	25.57	27.59	27.23	26.63	27.85	28.89	24.42	26	27.04	24.73	29.88	26.84	26.63	27.32	26.13	28
AT1G04303	0	0	0	0	0	0	0	0	0	0	0	0	0	0	0	0	0	0
AT1G04307	0	0	0	0	0	0	0	0	0	0	0	0	0	0	0	0	0	0
AT1G04310	1.52	1.52	1.27	1.75	1.79	2	2.67	2.23	2.19	1.75	1.78	1.78	1.82	2.8	2.68	1.46	2.3	1.78
AT1G04313	1.03	0.22	1.07	0	0.59	0	1.44	1.94	0.68	0	0.42	0	0.24	0.47	1.1	1.34	1.1	0.37
AT1G04320	0	0	0	0	0	0	0	0	0	0	0	0	0	0	0	0	0	0
AT1G04323	0	0	0	0	0	0	0	0	0	0	0	0	0	0	0	0	0	0
AT1G04327	0	0	0	0	0	0	0	0	0	0	0	0	0	0	0	0	0	0
AT1G04330	1.44	1.49	2.01	1.68	1.81	2.4	0.94	1.62	2	1.6	1.13	2.47	5.54	4.39	2.38	4.68	4.91	3.66
AT1G04333	0	0	0	0	0	0	0	0	0	0	0	0	0	0	0	0	0	0
AT1G04337	0	0	0	0	0.18	0	0	0	0	0	0	0	0	0	0	0	0	0
AT1G04340	23.27	22.07	21.99	23.48	29.48	25.91	25.49	24.29	20.2	21.7	22.9	24.43	28.77	24.72	26.84	25.36	28.47	25.66
AT1G04343	0.32	0	0	0	0.18	0.2	0	0	0.21	0.2	0	0	0	0	0	0.21	0	0
AT1G04347	0	0.18	0.14	0	0.16	0	0.16	0.17	0	0	0	0	0	0	0	0.18	0	0.15
AT1G04350	30.77	35.48	36.01	38.86	34.88	33.53	32.08	33.44	36.12	37.18	36.76	35.1	32.32	44.79	37.57	35.72	35.18	37.39
AT1G04353	0.69	0.81	0.52	0.56	0.57	0.69	0.94	0.63	0.25	0.51	0.65	0.8	0.84	0.68	0.16	0.69	0.5	0.44
AT1G04357	0.21	0.27	0.22	0.23	0.12	0.27	0.37	0.26	0.83	0.13	0.25	0.53	0.44	0.42	0	0.14	0.22	0.23
AT1G04360	8.12	5.07	6.24	5.19	5.32	5.26	5.66	7.63	6.15	5.85	4.82	6.46	5.78	3.34	4.46	5.57	5.71	4.1
AT1G04363	0	0	0	0	0	0	0	0	0	0	0	0	0	0.32	0	0	0	0
AT1G04367	0	0	0	0	0	0	0	0	0	0	0	0	0	0	0	0	0	0
AT1G04370	0.13	0	0	0.07	0	0.09	0	0.08	0	0	0.08	0	0	0	0	0.09	0	0
AT1G04373	0	0	0	0	0	0	0	0	0	0	0	0	0	0	0	0	0	0
AT1G04377	0	0	0	0	0	0	0	0	0	0	0	0	0	0	0	0	0	0
AT1G04380	0.07	0.12	0.09	0.07	0.1	0	0.07	0	0.16	0.04	0.04	0.19	0.21	0.16	0.08	0.16	0.13	0.06
AT1G04383	0	0	0	0	0	0	0	0	0	0	0	0	0	0	0	0	0	0
AT1G04387	0	0	0	0	0	0	0	0	0	0	0	0	0	0	0	0	0	0
AT1G04390	4.38	4.71	4.67	4.81	4.93	4.5	4.48	5.3	4.34	5.14	4.87	4.58	4.3	4.15	4.44	4.85	4.15	4.46
AT1G04393	0	0	0	0	0	0	0.08	0	0	0	0	0	0	0	0	0	0	0.08
AT1G04397	0	0	0	0	0	0	0	0	0	0	0.48	0	0	0	0	0	0	0
AT1G04400	41.01	43.13	38.33	34.46	38.3	35.84	41.43	42.13	40.58	36.71	37.66	37.04	40.24	39.28	37.55	33.57	36.56	38.54
AT1G04403	0	0	0	0	0	0	0	0	0	0	0	0	0	0	0	0	0	0
AT1G04407	0	0	0	0	0	0	0	0	0	0	0	0	0	0	0	0	0	0
AT1G04410	559.09	487.1	475.92	474.67	523.8	499.61	506.21	518.19	440.16	484.62	467.55	482.68	558.26	467.82	480.75	510.05	520	508.22
AT1G04413	0	0	0	0	0	0	0	0	0	0	0	0	0	0	0	0	0	0
AT1G04417	0	0	0	0	0	0	0	0	0	0	0	0	0	0	0	0	0	0
AT1G04420	101.24	112.11	110.08	105.58	102.34	105.65	107.27	102.12	111.5	106.86	110.36	106.78	96.09	117.81	115.27	101.6	104.66	107.13
AT1G04423	0.4	0	0	0	0	0	0	0	0	0	0.49	0	0	0	0	0	0	0
AT1G04425	2.27	4.95	3.22	7.18	6.44	5.99	5	3.89	2.85	3.85	4.5	5.32	3.18	4.7	6.24	4.98	6.13	4.92
AT1G04427	0	0	0	0	0	0	0	0	0	0	0	0	0	0	0	0	0	0
AT1G04430	84.87	72.22	73.47	70	68.87	66.19	75.37	75.85	73.75	68.33	69.71	65.37	93.1	60.27	75.32	72.96	69.7	71.36
AT1G04433	0	0	0	0	0	0.24	0	0	0	0.46	0.67	0.47	0.78	0	0.47	0.48	0.2	1
AT1G04437	0	0	0	0	0	0	0	0	0	0	0	0	0	0	0	0	0	0
AT1G04440	42.77	34.88	33.01	33.55	30.57	32.71	36.48	36.75	34.73	36.55	33.02	33.19	41.68	29.87	30.06	31.16	31.23	34.23
AT1G04443	0	0	0	0	0	0	0	0	0	0	0	0	0	0	0	0	0	0
AT1G04445	0.69	0.22	0.36	0.1	0.2	0.55	0.62	0.54	0.68	0.32	0.31	0.11	0.24	0.35	0.66	0.45	0.09	0
AT1G04447	0	0	0	0	0	0	0	0	0	0	0	0	0	0	0	0	0	0
AT1G04450	0.04	0	0	0	0	0	0	0	0	0	0	0	0	0	0	0	0	0
AT1G04453	0	0	0	0	0	0	0	0	0	0	0	0	0	0	0	0	0	0
AT1G04455	0	0	0	0	0	0	0	0	0	0	0	0	0	0	0	0	0	0
AT1G04463	0.16	0.2	0	0.12	0.06	0.07	0.19	0.13	0.41	0.13	0.13	0.07	0.07	0	0.07	0.14	0.22	0.23
AT1G04467	0	0	0.12	0	0	0	0	0	0	0.28	0.28	0.29	0	0.16	0	0.75	0	0
AT1G04470	0.02	0.03	0.04	0.05	0.01	0.03	0.1	0.14	0	0.05	0	0.02	0.03	0.03	0.08	0.06	0.03	0.03
AT1G04473	0	0	0	0	0	0	0	0	0	0	0	0	0	0	0	0	0	0
AT1G04477	0	0	0	0.17	0	0	0	0	0	0	0	0	0	0	0	0	0	0
AT1G04480	187.77	223.72	195.77	212.1	240.85	234.92	212.92	229.63	185.92	207.31	216.62	223.08	193.31	198.69	214.19	235.25	247.68	239.68
AT1G04483	0	0	0	0	0	0	0.4	0	0.44	0	0	0	0	0	0	0	0	0
AT1G04487	0	0	0	0	0	0	0	0	0	0	0	0	0	0	0	0	0	0
AT1G04490	0.37	0.67	0.5	0.66	0.79	0.51	0.85	0.89	0.71	0.7	0.57	0.61	1.26	0.77	0.4	0.77	0.64	0.65
AT1G04493	0	0	0	0	0	0	0	0	0	0	0	0	0	0	0	0	0	0
AT1G04497	0	0	0	0	0	0	0	0	0	0	0	0	0	0	0	0	0	0
AT1G04500	0	0	0.03	0.06	0.13	0.11	0.07	0.07	0	0.11	0.04	0.15	0	0	0	0.04	0.09	0.06
AT1G04503	0.33	0.29	0	0	0	0	0	0.14	0.29	0	0	0	0	0	0.14	0.14	0.24	0
AT1G04507	0	0	0	0	0	0	0	0	0	0	0	0	0	0	0	0	0	0
AT1G04510	32.45	37.36	36.24	39.3	43.34	41.72	40.34	36.35	31.92	35.35	41.03	40.54	39.19	37.38	39.39	41.96	41.6	41.65
AT1G04513	0.85	0.88	0.53	1.04	0.54	0.66	0.71	0.96	0.28	0.58	0.73	0.76	1.08	1.04	0.65	0.44	0.64	0.46
AT1G04517	0	0	0	0	0	0	0	0	0	0	0	0	0	0	0	0	0	0
AT1G04520	14.55	19.53	18.66	21.52	22.47	22.77	18.7	18.92	15.79	20.07	19.94	22.6	24.32	29.32	26.14	26.39	28.01	27.53
AT1G04523	0	0	0	0	0	0	0	0	0	0	0	0	0	0	0	0	0	0
AT1G04527	0	0	0	0	0	0	0	0	0	0	0	0	0	0	0	0	0	0
AT1G04530	86.12	96.52	99.83	103.05	96	99.02	88.53	87.13	96.35	99.17	94.3	106.07	86.47	121.53	115.72	104.39	107.56	103.39
AT1G04533	0	0	0	0	0	0.12	0	0.35	0	0.12	0	0	0	0	0	0	0	0
AT1G04537	0.14	0	0	0	0	0	0	0.17	0	0	0	0	0.19	0	0	0	0	0
AT1G04540	0.04	0.02	0.04	0.06	0.08	0.09	0.13	0.05	0.05	0.02	0.02	0.07	0.03	0.1	0.05	0.07	0.02	0.06
AT1G04547	0	0	0	0	0	0	0	0	0	0	0	0	0	0	0	0	0	0
AT1G04550	26.74	27.29	27.16	32.49	32.61	31.17	30.95	34.88	32.88	32.59	29.45	31.41	32.36	34.91	36.24	37.2	35.28	36.28
AT1G04555	4.56	4.28	3.78	4.58	4.06	3.57	3.49	4.68	5.52	4.34	4.6	4.63	5.64	3.9	3.72	4.11	4.2	3.53
AT1G04557	0	0	0	0	0	0	0	0	0.53	0.5	0	0.51	0	0	0.51	0	0.43	0.44
AT1G04560	0.06	1.1	0	0.19	0	0.07	0	0.07	0.22	0	2.61	0	0.32	0.38	0.07	0	0	0
AT1G04563	0.57	0.37	0.59	2.23	0.33	1.1	1.03	0	0.76	0.35	1.04	2.91	0.8	0.39	0	0	1.53	1.86
AT1G04567	0	0	0	0	0	0	0	0	0	0	0	0.18	0.2	0	0	0	0.15	0
AT1G04570	0.13	0.17	0.07	0.29	0.56	0.54	0.27	0.29	0.2	0.36	0.16	0.31	0.25	0.12	0.25	0.38	0.59	0.43
AT1G04573	0	0	0	0	0	0	0	0	0	0	0	0	0	0	0	0	0	0
AT1G04577	0	0	0	0	0	0	0	0	0	0	0	0	0	0	0	0	0	0
AT1G04580	0	0	0.01	0	0.01	0.01	0.01	0.02	0.03	0	0	0	0	0.01	0	0.01	0.01	0.01
AT1G04583	0	0	0	0	0	0	0	0	0	0	0.1	0.11	0	0	0	0	0	0
AT1G04587	0	0	0	0	0	0	0	0	0	0	0	0	0	0	0	0	0	0
AT1G04590	13.39	16.59	15.99	18.75	20.02	16.93	16.16	16.17	13.48	17.47	17.34	18.49	16.77	14.6	16.83	19.27	20.04	18.67
AT1G04593	0	0	0	0	0	0	0	0	0	0	0	0	0	0	0	0	0	0
AT1G04597	0	0	0	0	0	0	0	0	0	0	0	0	0	0	0	0	0	0
AT1G04600	0.14	0.11	0.09	0.11	0.16	0.14	0.13	0.18	0.14	0.1	0.12	0.06	0.12	0.11	0.12	0.16	0.12	0.16
AT1G04603	0	0	0	0	0	0	0	0	0	0	0	0	0	0	0	0	0	0
AT1G04607	0	0	0	0	0	0	0	0	0	0	0	0	0	0	0	0	0	0
AT1G04610	1.56	1.88	0.98	1.7	1.9	2.13	2.56	3.42	0.91	1.36	1.61	1.82	2	1.49	1.69	1.56	1.88	2.04
AT1G04620	12.39	13.88	13.92	13.58	14.41	12.07	13.38	12.44	14.42	14.34	13.78	14.04	13.39	17.49	15.61	16.2	16.15	15.25
AT1G04623	0	0	0	0	0	0	0	0	0	0	0	0	0	0	0	0	0	0
AT1G04625	0.06	0.08	0	0	0.15	0.16	0	0.08	0	0	0	0	0.18	0.09	0	0	0.07	0
AT1G04630	61.56	56.03	57.31	58.95	67.63	62.66	59.27	68.11	56.22	62.44	63.01	66.86	58.34	59.86	60.19	64.07	66.55	65.78
AT1G04635	2.32	2.48	3.82	2.96	3.68	3.95	3.1	2.22	2.72	3.13	3.07	3.04	2.2	2.59	3.22	3.73	4.23	3.33
AT1G04640	37.08	39.9	40	37.96	36.86	33.15	34.71	36.83	39.05	37.82	35	37.63	37.03	42.01	42.05	39.4	40.19	39.48
AT1G04643	0	0	0	0	0	0	0	0	0	0	0	0	0	0	0	0	0.06	0
AT1G04645	0	0	0	0	0	0	0	0	0	0	0	0	0	0	0	0	0	0
AT1G04647	0.47	0.88	0.48	0.52	0.63	0.6	0.71	0.27	0.51	0.47	0.15	0.48	0.53	0.46	0.54	0.55	0.81	0.73
AT1G04650	1.83	1.76	2.51	2.72	3.01	2.39	2.52	2.43	1.98	2.38	2.64	2.6	2.06	2.37	2.51	2.73	2.87	2.62
AT1G04653	0	0	0	0	0	0	0	0	0	0	0	0	0	0	0	0	0	0
AT1G04657	0	0	0	0	0	0	0	0	0	0	0	0	0	0	0	0	0	0
AT1G04660	2.59	1.48	1.63	0.84	1.65	1.6	1.21	1.43	0.91	1.42	1.71	1.33	1.37	0.71	0.87	1.19	1.26	1.31
AT1G04667	0	0	0	0	0	0	0	0	0	0	0	0	0	0	0	0	0	0
AT1G04670	0	0	0	0	0	0	0	0	0	0	0	0	0	0	0	0	0.07	0
AT1G04673	0	0	0	0	0	0	0	0	0	0	0	0	0	0	0	0	0	0
AT1G04677	0.39	0	0	0	0	0	0	0	0	0	0	0	0.18	0	0	0	0.14	0.14
AT1G04680	78.72	61.68	65.92	53.27	52.3	55.82	57.98	61.09	60.85	54.68	55.29	55.08	65.47	45.14	55.02	54.51	52.05	51.36
AT1G04683	0.24	0	0	0	0	0	0	0	0	0	0	0	0	0	0	0	0	0
AT1G04687	0	0	0	0	0	0	0	0	0	0	0	0	0	0	0	0	0	0
AT1G04690	45.49	46.55	44.65	44.55	52.21	51.06	47.53	47.18	40	43.78	45.32	47.78	47.54	43.2	41.81	48.56	49.25	45.55
AT1G04693	0	0	0	0	0	0	0	0	0	0	0	0	0	0	0	0	0	0
AT1G04697	0	0.1	0	0	0	0	0	0	0	0	0	0	0	0	0	0	0	0
AT1G04700	2.21	1.37	1.51	1.88	1.89	1.55	1.41	1.64	1.82	1.71	1.48	1.46	2.97	2.01	1.71	1.52	1.79	1.64
AT1G04703	0	0	0	0	0	0	0	0.18	0	0	0	0	0	0	0	0	0	0
AT1G04707	0	0	0	0	0	0	0	0	0	0.07	0	0.07	0	0	0.07	0	0.06	0
AT1G04710	15.69	18.21	16.98	19.18	19.73	21.14	17.71	16.42	15.58	19.87	17.22	18.74	17.55	23.06	19.48	22.02	23.36	22.44
AT1G04713	0	0	0	0	0	0	0	0	0	0	0	0	0	0	0	0	0.22	0.23
AT1G04717	0	0	0	0	0	0	0	0	0	0	0	0	0	0	0	0	0	0
AT1G04720	0	0	0	0	0	0	0	0	0	0	0	0	0	0	0	0	0	0
AT1G04723	0	0	0	0	0	0	0	0	0	0	0	0	0	0	0	0	0	0
AT1G04730	2.48	4.31	2.79	3.91	4.77	4.72	4.85	4.17	3.29	3.95	4.32	5.09	3.04	2.8	3.51	4.51	4.39	4.28
AT1G04733	41.15	69.77	50.07	39.2	65.13	63.06	35.35	52	60.45	69.94	67.76	65.33	52.68	48.29	55.56	46	41.49	58.71
AT1G04737	0	0	0	0	0	0	0	0	0	0	0	0	0	0	0	0	0	0
AT1G04743	0	0.06	0	0	0.06	0.06	0.18	0	0.2	0	0.18	0	0.07	0.07	0	0	0.05	0.16
AT1G04747	0	0	0	0	0	0	0	0	0	0	0	0	0	0	0	0	0	0
AT1G04750	55.61	56.35	51.41	53.9	59.99	57.68	59.73	59.78	50.8	56.51	52.46	56.21	69.11	50.8	54.7	60.84	57.03	60
AT1G04753	0	0	0	0	0	0	0	0	0	0	0	0	0	0	0	0	0	0
AT1G04760	1.86	1.9	1.31	1.94	2.76	1.93	2.31	2.68	1.84	2.11	2.64	2.31	1.94	1.88	2.12	2.47	1.99	3.17
AT1G04763	0	0	0	0	0	0	0	0	0	0	0	0	0	0	0	0	0	0
AT1G04767	0	0	0.05	0.05	0.1	0.06	0	0	0	0	0.06	0	0	0.06	0	0	0	0.05
AT1G04770	19.21	17.97	16.12	17.56	16.4	17.83	16.71	14.45	17.39	14.26	14.71	19.75	41.74	34.82	40.14	23.22	25.74	26.35
AT1G04773	0	0	0	0	0.08	0	0	0	0	0	0	0	0	0	0	0	0.07	0
AT1G04778	1.94	0.96	1.12	1.21	1.05	1.54	1.29	1.14	1.13	0.64	1.18	0.8	1.76	0.93	1.6	0.97	0.67	0.99
AT1G04780	14.73	15.26	13.5	14.75	15.52	14.37	15.07	15.75	13.47	14.87	14.03	14.2	17.22	12.88	13.65	14.61	13.92	14.27
AT1G04783	0	0	0	0	0	0	0	0	0	0	0	0	0	0	0	0	0	0
AT1G04787	0	0	0	0	0	0	0	0	0.18	0	0	0	0	0	0	0	0	0
AT1G04790	10.03	10.97	10.54	10.28	11.96	11.52	11.48	12.14	9.69	10.72	10.56	11.34	10.68	11.34	10.89	11.82	11.1	12.4
AT1G04793	0	0	0	0	0	0	0	0	0	0	0	0	0	0	0	0	0	0
AT1G04797	0	0	0	0	0	0	0	0	0	0	0	0	0	0	0	0	0	0
AT1G04800	58.51	71.78	77.27	74.77	78.66	77.38	62.08	84.18	69.27	77.94	84.5	83.4	55.05	65.95	70.86	76.28	76.43	78.83
AT1G04803	0.13	0	0	0	0	0	0	0	0	0	0	0	0	0	0	0	0	0
AT1G04807	0	0	0	0	0	0	0	0	0	0	0	0	0	0	0	0	0	0
AT1G04810	25.84	24.69	24.84	25.18	27.46	27.04	26.75	24.85	22.92	24.02	24.71	21.98	29.39	25.05	25.88	26.82	27.08	26.86
AT1G04813	0	0	0	0	0	0	0	0	0	0	0	0	0	0	0	0	0	0
AT1G04817	0	0	0	0	0	0	0	0	0	0	0	0	0	0	0	0	0	0
AT1G04820	308.62	320.37	316	318.81	347.65	344.45	337.39	323.76	265.59	285.55	328.89	315.18	363.72	323.27	348.77	343	358.27	345.7
AT1G04823	0	0.08	0	0	0	0	0.08	0.08	0.08	0	0	0	0	0	0	0	0	0
AT1G04827	0	0	0	0	0	0	0	0	0.08	0	0	0	0	0	0	0	0	0.07
AT1G04830	12.42	12.68	11.13	11.7	12.09	12.7	13.08	11.76	11.18	11.4	10.12	10.85	13.98	10.51	11.31	12.1	10.99	10.94
AT1G04833	0	0	0	0	0	0	0	0	0	0	0	0	0	0	0	0	0.02	0
AT1G04837	0.34	0	0.12	0.29	0.09	0.14	0.09	0.23	0.2	0.28	0.14	0.28	0.21	0.1	0.14	0.24	0.32	0.17
AT1G04840	0.48	0.66	0.51	0.46	0.56	0.57	0.71	0.47	0.35	0.53	0.48	0.46	0.57	0.78	0.59	0.92	0.77	0.66
AT1G04847	0	0	0	0	0	0	0	0	0	0	0	0	0	0	0	0	0	0
AT1G04850	54.65	49.35	43.63	49.08	54.8	50.68	53.84	51.45	43.38	51.42	48.97	51.66	66.05	48.86	51.13	55.27	56.21	53.51
AT1G04853	0	0	0	0	0	0	0	0	0	0	0	0	0	0	0	0	0	0
AT1G04857	0	0	0	0	0	0	0	0	0	0	0	0	0	0	0	0	0	0
AT1G04860	12.72	14.06	12.83	13.9	13.6	13.05	13.59	14.3	11.41	13.16	11.99	13.98	14.23	14.09	15.67	14.73	14.38	15.41
AT1G04863	0	0	0	0	0	0	0	0	0	0	0	0	0	0	0	0	0	0
AT1G04867	0	0	0	0	0	0	0	0	0	0	0	0	0	0	0	0	0	0
AT1G04870	17.79	21.54	18.67	19.91	25.2	23.55	25.76	24.14	18.78	18.97	23.67	23.56	19.99	21.07	23.7	23.46	27.32	25.78
AT1G04873	0	0	0	0	0	0	0	0	0	0.76	0	0.39	0	0	0	0.4	0.33	0
AT1G04877	0	0	0	0	0	0	0	0	0	0	0	0	0	0	0	0	0	0
AT1G04880	2.54	3.51	2.84	3.39	3.02	3.72	2.05	3.11	2.61	2.64	3.86	3.03	2.69	3.61	3.43	4.53	3.91	4.22
AT1G04883	0	0	0	0	0	0	0	0	0	0	0	0	0	0	0	0	0	0
AT1G04887	0	0	0	0	0	0.05	0	0	0.05	0	0	0	0	0	0	0	0	0
AT1G04890	0	0	0	0	0	0	0	0	0	0.03	0	0	0	0	0	0	0	0
AT1G04893	0	0	0	0	0	0	0	0	0	0	0	0	0	0	0	0	0	0
AT1G04895	0	0	0	0	0	0	0	0	0	0	0	0	0	0	0	0	0	0
AT1G04897	0	0	0	0	0	0	0	0	0	0	0	0	0	0	0	0	0	0
AT1G04900	8.01	9	7.29	8.14	9.52	9.36	9.14	9.78	7.38	8.68	8.12	7.74	11.2	8.54	9.95	10.64	10.42	10.64
AT1G04907	2.84	0.92	0	1.58	4.88	0	1.69	1.78	0.94	1.76	2.58	1.8	0	0	7.23	4.62	3.79	0
AT1G04910	16.59	14.92	15.48	16.98	15.9	16.92	17.51	18.07	15.13	16.3	16.18	14.86	19.03	15.08	16.5	17.53	17.73	17.71
AT1G04913	0	0	0	0	0	0	0	0	0	0	0	0	0	0	0	0	0	0
AT1G04917	0.41	0.8	0.57	0.38	0.31	0.62	0.74	0.6	0.73	0.59	0.25	0.09	0	0.37	0.17	0.27	0.22	0.44
AT1G04920	0.35	0.83	0.57	0.67	0.55	0.61	0.61	0.5	0.66	0.5	0.78	0.68	0.46	0.72	0.57	0.76	0.8	0.54
AT1G04923	0	0	0.09	0	0	0	0	0.11	0	0	0	0	0	0	0	0	0	0
AT1G04927	0	0	0	0	0	0	0	0	0	0	0	0	0	0	0	0	0	0
AT1G04930	3.4	3.22	3.2	4.46	3.97	4.41	3.71	4.01	4.41	4.65	3.13	2.67	4.01	3.46	3.54	3.57	4.23	4.04
AT1G04933	1.38	1.65	1.98	2.27	1.85	2.42	1.87	1.98	1.73	2.18	2.26	1.58	2.16	2.09	1.19	1.49	0.92	1.99
AT1G04937	0	0	0	0	0	0	0	0	0	0	0	0	0	0	0	0	0	0
AT1G04940	74.02	80.89	79.21	74.91	84.59	80.57	81.09	70.64	69.17	75.77	80.08	82.52	71.1	94.03	87.28	83.11	85.79	89.69
AT1G04943	0	0	0	0	0	0	0	0	0	0	0	0	0	0	0	0	0	0
AT1G04945	4.89	4.86	4.83	4.64	6.32	5.79	6.03	5.46	5.17	5.2	5.46	5.54	5.55	5.75	4.47	6.82	5.65	5.57
AT1G04947	0	0	0	0	0	0	0	0	0	0	0	0	0	0	0	0	0	0
AT1G04950	12.41	12.33	12.38	13.55	12.21	13.56	12.58	11.88	13.16	11.58	13.23	11.79	13.24	12.64	11.31	12.64	12.85	12.26
AT1G04953	0	0	0	0	0	0	0	0	0	0	0	0	0	0	0.09	0	0	0
AT1G04957	0	0	0	0	0	0	0	0	0	0	0	0	0	0	0	0.16	0	0
AT1G04960	19.41	17.21	17.24	18.27	17.66	16.45	18.63	19.64	19.21	17.32	16.8	17.21	24.28	18.7	19.31	17.21	16.85	18.07
AT1G04963	0	0	0	0	0	0	0	0	0	0	0	0	0	0	0	0	0	0
AT1G04967	0	0	0	0	0	0	0	0	0	0	0	0	0	0	0	0	0	0
AT1G04970	24.17	18.35	18.01	21.01	20.8	20.26	20.88	20.69	20.5	21.49	19.14	20.64	27.76	21.55	19.97	22.66	20.02	21.65
AT1G04973	0	0	0	0	0	0	0	0	0	0	0	0	0	0	0	0	0	0
AT1G04977	0	0	0.33	0	0	0	0	0	0	0.3	0	0.2	0.33	0	0	0.1	0	0.09
AT1G04980	7.09	7.65	7.26	9.51	12.67	10.74	9.73	10.71	6.68	9.97	11.35	9.18	11	9.16	10.59	11.7	13.48	11.42
AT1G04983	0	0.4	0	0	0	0	0	0	0	0.38	0	0	0	0	0	0	0	0
AT1G04985	20.33	18.84	20.09	20.51	21.7	21.77	20.74	22.94	22.68	21.45	19.99	21.11	22.71	22.28	22.33	22.17	24.51	22.11
AT1G04987	0	0	0	0	0	0	0	0	0	0	0	0	0	0	0	0	0	0
AT1G04990	8.24	6.41	5.6	6.19	6.11	7.67	5.85	6.93	4.57	5.73	5.62	6.25	11.35	8	6.55	8.13	7.93	8.34
AT1G04993	0	0	0	0	0	0	0	0	0	0	0	0	0	0	0	0	0	0
AT1G04997	0	0	0	0	0	0	0	0	0	0	0	0	0	0	0	0	0	0
AT1G05000	18.45	13.45	10.08	15.46	16.13	15.75	13.86	17.34	16.28	18.2	14.07	13.58	29.98	14.39	16.74	16.46	17.16	17.22
AT1G05003	0	0	0	0	0	0	0	0	0	0	0	0	0	0	0	0	0	0
AT1G05005	0	0	0	0	0	0	0	0	0	0	0	0	0	0	0	0	0	0
AT1G05007	0	0	0	0	0	0	0	0	0	0	0	0	0	0	0	0	0	0
AT1G05010	202.15	161.47	158.32	98.14	91.24	85.32	142.23	150.08	173.49	113.27	122.13	130.27	303.43	250.19	235.91	137.22	139.68	131.5
AT1G05013	0	0	0	0	0	0	0	0	0	0	0	0	0	0	0	0	0	0
AT1G05017	0	0	0	0	0	0	0	0	0	0	0	0	0	0	0	0	0	0
AT1G05020	0.65	0.35	0.81	0.4	0.33	0.35	0.71	0.72	1.17	0.32	0.35	0.58	1.19	0.6	0.89	0.69	0.71	0.63
AT1G05023	0	0	0	0	0	0	0	0	0	0	0	0	0	0	0	0	0	0
AT1G05027	0	0	0	0	0	0	0	0	0	0	0	0	0	0	0	0	0	0
AT1G05030	8.12	8.36	8.68	7.21	7.16	9.18	8.53	8.56	8.6	7.42	8.32	7.86	8.83	8.16	9.03	7.83	7.38	7.86
AT1G05033	0	0	0.11	0	0.12	0.42	0.26	0	0	0.13	0	0.14	0.46	0	0	0	0.12	0
AT1G05035	0	0	0	0	0	0	0	0	0	0	0	0	0	0	0	0	0	0
AT1G05037	0	0	0	0	0	0	0	0	0	0	0	0	0	0	0	0	0	0
AT1G05040	0	0	0.06	0	0	0	0	0	0	0	0	0	0	0.08	0	0	0	0
AT1G05043	0	0	0	0	0	0	0	0	0	0	0	0	0	0	0	0	0	0
AT1G05047	0.12	0.16	0	0	0.28	0	0	0	0	0.15	0	0	0.17	0	0	0.16	0.13	0
AT1G05053	0	0	0	0	0	0	0	0	0	0	0	0	0	0	0	0	0	0
AT1G05055	9.25	9.56	8.69	8.59	9.54	9.2	10.25	8.71	8.05	7.81	9.28	9.86	9.07	10.13	8.72	10.46	10.18	10.31
AT1G05057	4.04	4.06	7.44	6.48	8.74	8.07	0	7.86	4.79	6.12	8.72	5.43	6.29	3.65	6.68	4.09	3.84	5.83
AT1G05060	17.39	14.75	12.06	13.13	10.79	13.16	14.1	11.33	13.09	13.5	13.67	11.97	16.61	14.4	14.52	12.8	12.92	12.79
AT1G05065	2.36	2.87	2.73	2.77	2.38	1.51	2.23	1.39	2.48	1.97	1.76	1.67	3.3	2.44	2.47	2.52	3.03	2.85
AT1G05067	0	0	0	0	0	0	0	0	0	0	0	0	0	0	0	0	0	0
AT1G05070	26.24	27.35	27.97	27.17	25.63	28.44	24.66	28.31	27.17	25.19	25.83	26.61	28.67	25.99	23.62	25.06	28.47	28.43
AT1G05073	0	0	0	0	0	0	0	0	0	0	0	0	0	0	0	0	0	0
AT1G05077	0	0	0	0	0	0	0	0	0	0	0	0	0	0	0	0	0	0
AT1G05080	0	0	0	0	0	0	0	0	0	0	0	0	0	0	0	0	0	0
AT1G05083	0	0	0	0	0	0	0	0	0	0	0	0	0	0	0	0	0	0
AT1G05085	0	0	0	0	0	0	0	0	0	0	0	0	0	0	0	0	0	0
AT1G05087	7.3	6.23	5.6	6.57	8.08	4.98	8.85	6.68	5.84	6.15	6.8	6.3	8.39	7.17	7.66	6.74	5.68	7.51
AT1G05090	9.64	8.01	7.93	8.51	8.27	6.5	9.29	9.42	8.18	7.74	7.66	9.85	7.78	9.36	6.67	7.22	8.86	7.65
AT1G05093	0	0	0	0	0	0	0	0	0	0	0	0	0	0	0	0	0	0
AT1G05097	0	0	0	0	0	0	0	0	0	0	0	0	0	0	0	0	0	0
AT1G05100	0.48	0.4	0.46	0.88	0.87	1.06	1.11	0.69	0.5	0.64	0.63	0.52	1.78	1.26	0.88	1.16	1.54	1.04
AT1G05103	0	0	0	0	0	0	0	0	0	0	0	0.26	0	0	0	0	0.22	0
AT1G05107	0	0.25	0.8	0.64	0.22	0.25	0	0.48	0.26	1.2	0	0	0	0	0.25	0	0	0
AT1G05113	0	0	0	0	0	0	0	0	0	0	0	0	0	0	0	0	0	0
AT1G05117	0	0	0	0	0	0	0	0	0	0	0	0	0	0	0	0	0	0
AT1G05120	10.56	10.59	10.14	10.11	11.41	11.79	10.91	10.96	8.94	10.98	9.29	10.65	12.8	9.31	10.48	12.22	10.99	11.05
AT1G05123	0	0	0	0	0	0	0	0	0	0	0	0	0	0	0	0	0	0
AT1G05127	0	0	0	0	0	0	0	0	0	0	0	0	0	0	0	0	0	0
AT1G05133	0	0	0	0	0	0	0	0	0	0	0	0	0	0	0	0	0	0
AT1G05136	0	0	0	0	0	0	0	0	0	0	0	0	0	0	0	0	0	0
AT1G05137	0	0	0	0	0	0	0	0	0	0	0	0	0	0	0	0	0	0
AT1G05140	52.72	57.26	59.33	58.86	57	62.1	53.36	54.93	60.38	62.18	63.73	64.62	57.67	71.98	68.84	63.52	64.18	65.58
AT1G05143	0	0	0	0	0	0	0	0	0	0	0	0	0	0	0	0	0	0
AT1G05147	0.09	0	0	0.31	0.43	0	0.34	0.24	0.62	0.12	0	0.36	0	0.13	0	0	0	0.61
AT1G05150	19.42	18.93	19.22	20.31	21.9	19.75	25.45	23.95	21.89	21.52	22.8	19.97	22.13	20.1	21.21	21.38	21.07	21.68
AT1G05153	0	0.3	0	0	0	0	0	0.57	0	0	0	0	0	0	0	0.6	0	0.25
AT1G05160	4.52	5.02	4.59	4.66	4.79	5.85	5.68	4.76	3.92	5.15	5.82	5.96	3.97	5.38	4.73	5.73	5.35	5.74
AT1G05163	0	0	0.31	0	0	0	0.47	0	0	0.13	0.24	0	0.14	0.14	0	0	0	0
AT1G05170	10.27	8.86	9.01	10.48	10.1	10.7	8.86	8.89	8.44	10.88	7.91	10.24	22.59	19.37	16	13.3	13.68	14.58
AT1G05173	0	0	0	0	0	0	0	0	0	0	0	0	0	0	0	0	0	0
AT1G05177	0	0	0	0	0	0	0	0	0	0	0	0	0	0	0	0	0	0
AT1G05180	15.74	15.78	13.4	15.32	15.3	16.05	16.63	15.92	13.88	14.4	16.11	15.65	18.75	15.22	17.93	16.79	18.12	18.25
AT1G05183	0	0	0.07	0.08	0.04	0.05	0.04	0	0	0	0	0	0	0	0	0	0.11	0.04
AT1G05187	0.04	0	0	0	0	0	0.05	0	0	0	0	0	0.11	0.05	0.05	0	0.16	0.04
AT1G05190	450.53	532.93	517.88	506.13	509.67	485.95	511.08	512.98	529.37	532.41	535.17	528.26	423.19	554.83	534.19	527.25	558.93	561.15
AT1G05193	0	0	0	0	0	0	0	0	0	0	0	0	0	0	0	0	0	0
AT1G05197	0	0	0	0	0	0	0	0	0	0	0	0	0	0	0	0	0	0
AT1G05200	18.08	20.02	20	20.67	17.22	18.74	15.17	14.79	16.55	19.1	17.31	18.62	18.95	21.22	20.29	20.83	19.14	20.43
AT1G05203	0	0	0	0	0	0	0	0	0	0	0	0	0	0	0	0	0	0
AT1G05205	34.39	31.74	27.65	31.58	34.24	36.91	33.32	34.53	26.91	29.99	32.89	31.48	34.71	32.36	35.86	37.06	41.64	38.44
AT1G05207	0.5	0	0.34	0.18	0	0	0	0	0	0	0	0	0	0	0	0	0.71	0
AT1G05210	8.17	9.07	8.19	9.64	11.02	10.07	7.91	8.77	8.36	9.64	7.2	8.18	7.5	7	7.71	7.21	11.37	9.73
AT1G05213	0.02	0.05	0.11	0	0.04	0.09	0.04	0.05	0.02	0.02	0.04	0.12	0.15	0.1	0.07	0.07	0	0.02
AT1G05217	0	0	0	0	0	0	0	0	0	0	0	0	0	0	0	0	0	0
AT1G05220	1.45	0.63	0.72	1.15	1.59	1.51	1.73	1.21	0.73	1.63	0.92	1.23	1.16	0.75	0.44	1.08	1.77	1.27
AT1G05223	0	0	0	0	0	0	0	0	0	0	0	0	0	0	0	0	0	0
AT1G05227	0	0	0	0	0	0	0	0	0	0	0	0.28	0	0	0	0	0	0
AT1G05230	15.6	14.05	13.69	14.94	16.16	14.41	12.8	14.19	13.41	13.05	17.08	13.78	19.06	13.58	15.85	14.11	13.9	14.01
AT1G05233	0	0	0	0	0	0	0	0	0	0	0	0	0	0	0	0	0	0
AT1G05237	0	0	0	0	0	0	0	0	0	0	0	0	0	0	0	0	0	0
AT1G05240	0	0	0	0	0	0	0	0	0	0	0	0	0	0	0	0	0	0
AT1G05243	0	0	0	0	0	0	0	0	0	0	0	0	0	0	0	0	0	0
AT1G05247	0	0	0	0	0	0	0	0	0	0	0	0	0	0	0	0	0	0
AT1G05250	118.81	65.71	66.73	80.01	60.89	60.48	54.75	69.28	81.04	50.35	45.25	54.8	165.14	74.58	78.53	62.09	77.32	70.4
AT1G05253	0.63	0.81	0.49	0.7	0.18	0.6	0.75	0.39	0.41	0.19	0	0.2	0.66	0.42	0.2	1.22	0	0.51
AT1G05257	0	0	0	0	0	6.78	6.3	0	0	0	0	0	0	0	0	0	0	0
AT1G05260	117.05	60.29	52.14	72.45	71.88	66.53	63.96	73.09	69.22	62.15	50.63	55.9	138.53	60.3	66.63	74.61	71.83	77.99
AT1G05263	0	0	0	0	0	0	0	0	0	0	0	0	0	0	0	0	0	0
AT1G05267	0	0	0	0	0	0	0	0	0	0	0	0	0	0	0	0	0	0
AT1G05270	22.71	19.27	19.83	22.08	19.62	20.33	20.82	22.97	19.77	22.75	20.23	20.9	23.82	18.08	22.41	24.65	23.85	23.49
AT1G05273	0	14.07	28.71	12.91	30.35	17.59	0	13.61	19.3	14.18	0	12.95	13.9	18.53	20.14	0	22.87	15.46
AT1G05277	0	0	0	0	0	0	0	0	0	0	0	0	0	0	0	0	0	0
AT1G05280	0.59	0.64	0.59	1.23	1.48	1.88	1.59	1.45	0.78	1.2	0.86	0.93	0.53	0.77	1.02	2.05	2.19	1.55
AT1G05283	0	0	0	0	0	0	0	0	0	0	0	0	0	0	0	0	0	0
AT1G05287	0	0	0	0	0	0	0.17	0	0	0	0	0	0	0	0	0	0.31	0.32
AT1G05290	0	0	0	0	0	0	0	0	0	0	0	0	0	0	0	0	0	0
AT1G05291	0	0	0	0	0	0	0	0	0	0	0	0	0	0	0	0	0	0
AT1G05293	0	0	0	0	0	0	0	0	0	0	0	0	0	0	0	0	0	0
AT1G05297	0	0	0	0	0.21	0	0	0	0	0	0	0	0	0	0	0	0	0
AT1G05300	4.96	3.29	3.24	5.57	5.59	5.31	4.11	6.36	3.18	5.69	6.54	4.23	7.89	3.49	3.78	5.19	4.89	5.02
AT1G05303	0	0	0	0	0	0	0	0	0	0	0	0	0	0	0	0	0	0
AT1G05307	0	0	0	0	0	0	0	0	0	0	0	0	0	0	0	0	0	0
AT1G05310	6.12	4.64	4.47	4.05	4.72	3.91	4.58	4.8	3.65	4.17	3.85	3.79	7.24	3.95	3.59	5.28	3.66	4.39
AT1G05313	0	0	0	0	0	0	0	0	0	0	0	0	0	0	0	0	0	0
AT1G05317	0	0	0	0	0	0	0	0	0	0	0	0	0	0	0	0	0	0
AT1G05320	12.69	9.13	8.78	11.43	10.74	9.71	9.44	10.15	9.48	11.06	9.62	9.7	17	11.98	11.7	12.61	11.57	11.21
AT1G05323	0	0	0.35	0	0	0	0	0	0	0	0	0	0	0	0	0	0	0
AT1G05327	0	0	0	0	0	0	0	0.08	0	0	0	0	0	0	0	0	0	0
AT1G05330	0	0.19	0.3	0	0.17	0.09	0.35	0.27	0.38	0	0	0.09	0	0	0.18	0.09	0.08	0.24
AT1G05333	7.16	1.05	7.45	8.04	7.7	7.19	7.76	8.35	8.1	7.92	7.12	3.84	8.32	8.84	8.28	5.66	2.93	7.93
AT1G05337	0	0	0	0	0	0	0	0	0	0	0	0	0	0	0	0	0	0
AT1G05340	11.94	8.4	6.09	6.87	6.23	6.03	5.97	12.45	6.06	8.58	7.5	6.36	14.37	5.36	6.69	5.22	5.74	5.15
AT1G05343	0	0	0	0	0	0	0	0	0	0	0	0	0	0	0	0	0	0
AT1G05347	0.06	0	0.39	0.14	0	0.09	0.62	0	0	0	0.31	0.17	0.18	0.09	0.08	0	0.15	0.16
AT1G05350	16.55	14.08	14.55	15.37	15.94	16.7	18.14	16.19	14.92	15.74	15.3	16.07	18.91	16.1	16.83	18.75	17.67	17.34
AT1G05353	0	0	0	0	0	0	0	0	0	0	0	0	0	0	0	0	0	0
AT1G05357	0	0	0	0	0	0	0	0	0	0	0	0	0	0	0	0	0	0
AT1G05360	10.04	12.61	10.53	13.16	13.14	13.19	11.7	12.78	9.24	12.78	13.28	11.9	11.82	11.58	11.61	12.51	13.3	12.82
AT1G05363	0	0	0	0	0	0	0	0	0	0	0	0	0	0	0	0	0	0
AT1G05367	0	0	0	0	0	0	0	0	0	0	0	0	0	0	0	0	0	0
AT1G05370	0.58	1.37	1.48	1.18	1.06	1.46	1.33	2.02	1.37	1.05	1.96	1.38	0.7	1.08	1.18	1.76	1.87	1.52
AT1G05373	0	0	0	0	0	0	0	0	0	0	0	0	0	0	0	0	0	0
AT1G05377	0	0	0	0	0	0	0	0	0	0	0	0	0	0	0	0	0	0
AT1G05380	13.23	14.33	12.87	14.42	14.04	14.71	14.65	14.01	13.59	13.56	14.36	13.82	16.98	14.65	14.24	14.54	14.61	15.52
AT1G05383	0	0	0	0	0	0	0	0	0	0	0	0	0	0	0	0	0	0
AT1G05385	23.8	26.82	28.3	30.63	30.36	28.37	25.58	32.8	27.07	29.96	32.68	32.1	23.49	37.24	32.02	31.39	31.04	30.51
AT1G05387	0	0	0	0	0	0	0	0	0	0	0	0	0	0	0	0	0	0.44
AT1G05390	0	0	0	0	0	0	0	0	0	0	0	0	0	0	0	0	0	0
AT1G05397	0.17	0.11	0.35	0.47	0.39	0.22	0.6	0	0	0	0.51	0.32	0	0.11	0.54	0.11	0	0.18
AT1G05400	1	0.83	0.77	1.06	0.62	0.76	1.08	1.07	0.79	0.83	0.9	0.97	0.93	0.45	0.69	1.18	1.53	1.29
AT1G05407	0	0	0	0	0	0	0	0	0	0	0	0	0	0	0	0	0	0
AT1G05410	8.2	7.97	7.24	8.25	9.47	9.33	8.89	10.55	8.5	8.98	10.95	8.21	9.16	9.28	7.64	9.52	10.68	10.34
AT1G05413	0	0	0	0	0	0	0	0	0	0	0	0	0	0	0	0	0	0
AT1G05417	0	0	0	0	0	0	0	0	0	0	0	0	0	0	0	0	0	0
AT1G05420	0.94	1.67	0.82	1.54	1.48	1.78	1.95	2.11	1.12	0.8	1.57	1.51	1.53	1.21	1.33	1.1	0.69	1.61
AT1G05423	0	0	0	0	0	0	0	0	0	0	0	0	0	0	0	0	0	0
AT1G05427	0	0	0	0	0	0	0	0	0	0	0	0	0	0	0	0	0	0
AT1G05430	23.76	25.48	26.21	27.09	24.13	28.19	24.87	26.88	23.87	25.43	24.24	24.05	28.91	25.83	25.93	26.84	28.2	26.85
AT1G05433	0	0	0	0	0	0	0	0	0	0	0	0	0	0	0	0	0	0
AT1G05440	0.56	1.02	0.93	1.72	2.22	2.17	1.48	1.65	0.93	1.29	1.3	1.96	0.59	1.45	1.32	1.9	2.58	1.37
AT1G05443	0	0	0	0	0	0	0.22	0	0	0	0	0	0	0	0	0	0	0
AT1G05447	0	0	0	0	0	0	0	0	0	0	0	0	0	0	0	0	0	0
AT1G05450	1.29	0.86	0.57	1.04	0.88	1.05	1.12	1.45	0.66	1.16	0.47	0.84	2.63	2.39	1.55	1	1.83	1.91
AT1G05453	0	0	0.16	0.08	0.17	0	0	0	0	0	0.09	0	0	0	0	0	0	0.08
AT1G05460	3.96	4.2	4.36	4.58	4.83	4.63	4.74	4.22	4.17	4.26	4.88	4.98	4.31	4.24	4.31	4.8	4.76	4.6
AT1G05463	0	0	0	0	0	0	0	0	0	0	0	0	0	0	0	0	0	0
AT1G05467	0	0	0	0	0	0	0	0	0	0	0	0	0	0	0	0	0	0
AT1G05470	8.71	10.15	7.79	10.16	10.32	10.79	8.37	8.46	7.86	9.35	10.12	11.57	8.04	7.57	8.03	10.26	9.51	9.11
AT1G05473	0	0	0	0	0	0	0	0	0	0	0	0	0	0	0	0	0	0
AT1G05477	0	0	0	0	0	0	0	0	0	0	0	0	0	0	0	0	0	0
AT1G05483	0.12	0	0	0	0	0	0.14	0	0	0	0	0	0	0	0	0	0	0
AT1G05487	0	0	0	0	0	0	0.12	0	0.13	0.12	0	0.13	0	0.13	0.25	0.51	0.21	0.21
AT1G05490	0.19	0.14	0.26	0.25	0.34	0.22	0.33	0.25	0.21	0.26	0.32	0.19	0.77	0.4	0.42	0.3	0.25	0.41
AT1G05493	0	0	0	0	0	0	0	0	0	0	0	0	0	0	0	0	0	0
AT1G05497	0	0	0	0	0	0	0	0	0	0	0	0	0	0	0	0	0	0
AT1G05500	30.75	31.86	27.95	31.55	30.45	32.49	30.99	30.22	28.97	31.67	28.91	31.98	36.78	28.9	29.96	34.22	32.21	32.37
AT1G05507	0	0	0	0	0	0	0	0	0	0	0	0	0	0	0	0	0	0
AT1G05510	0	0	0	0	0	0	0	0.06	0	0	0.12	0	0	0	0	0	0	0
AT1G05517	0	0	0.24	0	0	0	0	0	0.31	0	0	0	0	0	0	0	0	0
AT1G05520	19.99	17.72	16.22	19.13	19.78	19.21	18.73	19.91	15.52	18.72	18.03	17.9	23.92	18.57	19.89	21.62	23.21	20.45
AT1G05523	0.04	0	0.04	0.09	0.05	0	0	0	0	0.1	0	0	0.11	0.05	0	0.05	0.13	0.04
AT1G05527	0	0	0	0	0	0	0	0	0	0	0	0	0	0	0	0	0	0
AT1G05530	1.15	0.92	1.27	1.46	1.81	2.21	1.6	2.39	0.79	1.39	1.46	1.91	0.99	0.74	1.04	2.48	1.63	2.51
AT1G05533	0	0	0	0	0.44	0	0	0	0	0.48	0	0	0	0	0	0	0	0
AT1G05537	0	0	0	0	0	0	0	0	0	0	0	0	0	0	0	0	0	0
AT1G05540	2.47	2.92	2.89	4.64	4	3.22	4.1	3.04	3.52	3.82	3.75	3.74	3.82	5.82	4.21	4.47	4.6	4.91
AT1G05543	0	0	0	0	0	0	0	0	0	0	0	0	0	0	0	0	0	0
AT1G05547	0	0	0	0	0	0	0	0	0	0	0	0	0	0	0	0	0	0
AT1G05550	0	0.15	0.03	0.08	0.1	0.15	0.1	0	0	0	0	0.05	0.08	0.05	0.07	0.07	0	0.12
AT1G05553	0	0	0	0	0	0	0	0	0	0	0	0	0	0	0	0	0	0
AT1G05557	1.22	1.48	1.74	1.44	2.36	1.08	1.19	2.1	1.52	2.56	1.76	1.75	1.71	1.35	1.26	1.89	1.39	2.65
AT1G05560	12.36	13.63	10.69	12.06	13.8	12.17	9.93	12.84	12.32	15.21	16.15	17.9	12.14	17.9	13.85	16.06	17.25	15.62
AT1G05562	8.02	9.01	9.07	10.66	8.72	9.72	9.19	7.88	9.2	9.93	9.88	9.94	9.49	12	10.87	9.99	11.16	10.63
AT1G05563	0	0	0	0	0	0	0	0	0	0	0	0	0	0	0	0	0	0
AT1G05567	0	0	0	0	0	0	0	0	0	0	0	0	0	0	0	0	0	0
AT1G05570	25.59	18.98	16.81	21.18	20.17	19.48	22.21	22.63	20.07	23.34	19.86	19.39	35.32	16.08	18.96	20.9	18.92	22.07
AT1G05575	2.59	1.81	1.38	2.26	1.52	0.81	1.92	2.98	1.58	1.21	1.44	1.33	2.35	1.04	1.78	2.28	1.42	1.67
AT1G05577	0.15	0.23	0.28	0.2	0.17	0.23	0.39	0.19	0.2	0.19	0.33	0.23	0.04	0.08	0.11	0.27	0.39	0.16
AT1G05580	0	0	0	0	0	0	0	0	0	0	0	0	0	0	0	0	0	0
AT1G05583	0	0	0	0	0	0	0	0	0	0	0	0	0	0	0	0	0	0
AT1G05587	0	0	0	0	0	0	0	0	0	0	0	0	0	0	0	0	0	0
AT1G05590	10.35	12.35	12.26	12.43	12.2	12.55	11.57	11.71	11.17	10.26	12.35	12.6	10.82	10.91	12.04	11.4	12.44	12.18
AT1G05593	0	0	0	0	0	0	0	0	0	0	0	0	0	0	0	0	0	0
AT1G05597	0	0	0	0	0	0	0	0	0	0	0	0	0	0	0	0	0	0
AT1G05600	4.14	4.92	4.17	4.2	5.14	5.2	4.9	4.55	3.95	3.86	4.32	4.9	4.44	4.18	4.39	5.02	5.53	5.58
AT1G05603	0	0	0	0	0	0	0	0	0	0	0	0	0	0	0	0	0	0
AT1G05607	0	0	0	0	0	0	0	0	0	0	0	0	0	0	0	0	0	0
AT1G05610	0.17	0.15	0.21	0.19	0.13	0.11	0.37	0.32	0.08	0.11	0.45	0.14	0.12	0.15	0.4	0.41	0.39	0.34
AT1G05613	0	0	0	0	0	0	0	0	0	0	0	0	0	0	0	0	0	0
AT1G05615	0	0	0	0	0	0	0	0	0	0	0	0	0	0	0	0	0	0
AT1G05617	0	0	0	0	0	0	0	0	0	0	0	0	0	0	0	0	0	0
AT1G05620	15.1	15.03	12.82	15.49	18.09	17.53	14.25	15.88	11.55	13.86	16.05	14.53	17.32	11.53	14.25	15.29	16.34	14.62
AT1G05623	0	0	0	0	0	0	0	0	0	0	0	0	0	0	0	0	0	0
AT1G05627	0	0	0	0	0	0	0	0	0	0	0	0	0	0	0	0	0	0
AT1G05630	6.86	6.64	6.43	7.31	6.98	6.75	6.97	6.76	6.65	6.33	7.22	6.91	6.56	5.6	6.15	6.68	6.8	6.97
AT1G05633	0	0	0	0	0	0	0	0	0	0	0	0	0	0	0	0	0	0
AT1G05637	0	0	0	0	0	0	0	0	0	0	0	0	0	0	0	0	0	0
AT1G05640	0.73	1.14	0.87	1.02	1.35	1.05	1.41	1.48	0.91	1.21	1.39	1.19	0.91	1.01	1.22	1.46	1.43	2.15
AT1G05643	0	0	0	0	0	0	0	0	0	0	0	0	0	0	0	0	0	0
AT1G05647	0	0	0	0	0	0	0	0	0	0	0	0	0	0	0	0	0	0
AT1G05650	12.95	6.91	7.65	13.12	11.46	10.77	9.14	12.41	9.13	11.49	7.63	9.18	14.66	7.03	9.01	9.44	9.68	10.5
AT1G05653	0	0	0	0	0	0	0	0	0	0	0	0	0	0	0	0	0	0
AT1G05657	0	0	0	0	0	0	0	0	0	0	0	0	0	0	0	0	0	0
AT1G05660	5.45	6.13	5.16	9.34	10.44	9.98	8.85	12.6	4.3	7.2	6.72	6.02	4.26	4.44	5.65	7.9	6.62	7.03
AT1G05663	0	0	0	0	0	0	0	0	0	0	0	0	0	0	0	0	0	0
AT1G05667	0	0	0	0	0	0	0	0	0	0	0	0	0	0	0	0	0	0
AT1G05670	3.59	3.75	3.6	4.25	4.1	3.81	3.47	3.89	2.75	3.57	3.81	3.99	3.41	3.42	3.3	3.18	3.96	4.16
AT1G05673	0	0	0	0	0	0	0	0	0	0	0	0	0	0	0	0	0	0
AT1G05675	0.64	0.36	0.38	0.34	0.39	0.75	0.04	0.69	0.69	0.19	0.26	0.35	0.52	0.42	0.51	0.88	0.36	0.46
AT1G05680	2.61	3.01	2.3	4.3	5.73	4.11	4.4	7.72	1.95	4.93	5.29	5.47	2.02	2.52	2.92	4.13	4.58	4.02
AT1G05683	0	0	0	0	0	0	0	0	0	0	0	0	0	0	0	0	0	0
AT1G05687	0	0	0	0	0	0	0	0.07	0	0	0.14	0	0.16	0.23	0	0.07	0	0
AT1G05690	5.25	6.01	6.37	7.04	6.19	6.83	4.58	5.52	5.54	7.19	6.4	7.16	6.57	9.05	7.71	8.69	7.65	6.73
AT1G05693	0	0	0	0	0	0	0	0	0	0	0	0	0	0	0	0	0	0
AT1G05697	0	0	0	0	0	0	0	0	0	0	0	0	0.6	0	0.55	0	0	0
AT1G05700	9.8	4.91	4.04	4.64	4.91	2.62	3.98	5.13	6.15	3.39	3.23	4.45	8.99	3.62	4.6	3.82	3.82	4.89
AT1G05703	0	0	0	0	0	0	0	0	0	0	0	0	0	0	0	0	0	0
AT1G05707	0	0	0	0	0	0	0	0	0	0	0	0	0	0	0	0	0	0
AT1G05710	13.3	12.45	11.27	12.5	13.94	15.27	11.62	14.42	9.09	14.25	14.05	15.29	18.27	9.38	11.36	11.86	12.53	12.66
AT1G05713	0	0	0	0	0	0	0	0	0	0	0	0	0	0	0	0	0	0
AT1G05717	0	0	0	0	0	0	0	0	0	0	0	0	0	0	0	0	0	0
AT1G05720	23.8	20.39	20.28	22.9	25.51	22.01	23.83	26.07	19.65	21.31	18.7	24.05	29.91	19.71	21.46	23.27	25.95	21.55
AT1G05723	0	0	0	0	0	0	0	0	0	0	0	0	0	0	0	0	0	0
AT1G05727	0	0	0	0	0	0	0	0	0	0	0	0	0	0	0	0	0	0
AT1G05730	0.89	1.24	0.77	0.66	1.27	0.54	0.88	1.66	1.37	0.82	1.17	0.94	1.14	0.4	1.32	1.54	0.79	1.28
AT1G05733	0	0	0	0	0	0	0	0	0	0	0	0	0	0	0	0	0	0
AT1G05737	0	0	0	0	0	0	0	0	0	0	0	0	0	0	0	0	0	0
AT1G05740	0	0.53	0	0	0	0.26	0	0	0	0	0	0	0	0	0.13	0	0	0.11
AT1G05747	0.52	0.17	0	0	0	0.33	0.31	0	0.17	0.32	0.16	0	0.36	0.18	0.17	0	0.83	0.14
AT1G05750	1.57	1.16	1.61	1.65	1.65	1.96	1.77	1.25	1.46	1.49	1.28	1.35	1.75	2.22	1.53	1.74	1.88	1.32
AT1G05753	0	0	0.1	0.11	0.11	0	0.11	0	0.25	0	0.12	0.12	0.13	0	0	0.12	0	0
AT1G05757	0	0	0	0	0	0	0	0	0	0	0	0	0	0	0	0	0	0
AT1G05760	3.52	4.26	5.87	4.51	4.56	6.29	6.49	5.27	4.76	6.73	4.55	5.54	2.79	5.29	4.58	4.28	4.58	4.31
AT1G05763	0	0	0	0	0	0	0	0	0	0	0	0	0	0	0	0	0	0
AT1G05767	9.92	9.6	10.06	8.29	12.56	10.51	7.65	10.54	7.32	9.53	8.03	10.22	11.88	10.54	10.09	14.57	9.64	10.64
AT1G05770	1	0.4	2.33	0.55	0.93	0.48	0.74	1.17	0.74	0.77	1.29	0.48	0.87	1.52	1.03	0.24	0.33	0.4
AT1G05773	0.11	0	0	0	0	0	0	0.14	0	0	0	0	0	0	0	0	0	0
AT1G05777	0	0	0	0	0	0	0	0	0	0	0	0	0	0	0	0	0	0
AT1G05780	6.6	5.5	5.79	4.97	4.74	3.66	5	5.53	3.63	5.82	5.16	5.68	3.99	4.09	5.12	5.31	5.73	5.02
AT1G05783	0.85	0.25	0.1	0.53	0.11	0.24	0.57	0.48	0.25	1.06	0.35	0.84	0.4	0.13	0.6	0.74	0.1	0.41
AT1G05785	6.77	8.16	6.41	7.43	7.85	8.24	7.56	7.92	6.4	8.45	6.82	5.42	12.26	7.29	7.33	9.57	8.53	9.26
AT1G05787	0	0	0	0	0	0	0	0	0	0	0	0	0	0	0	0	0	0
AT1G05790	10.75	9.3	11.09	10.77	11.42	10.56	10.8	11.66	9.91	10.7	11.11	10.1	11.1	10.58	11.07	9.73	11.04	9.46
AT1G05793	0	0	0	0	0	0	0	0	0	0	0	0	0	0	0	0	0	0
AT1G05797	0	0	0	0	0	0	0	0	0	0	0	0	0	0	0	0	0	0
AT1G05800	0	0	0	0	0	0	0	0	0	0	0	0	0	0	0	0	0	0
AT1G05803	0	0	0	0	0	0	0	0	0	0	0	0	0	0	0	0	0	0
AT1G05805	11.73	14.31	12.51	10.42	10.39	10.97	10.62	12.24	10.75	9.21	7.49	9.51	10.73	7.28	7.83	8.36	7.67	8.13
AT1G05807	0	0	0	0	0	0	0	0	0	0	0	0	0	0	0	0	0	0
AT1G05810	19.26	15.08	16.45	13.72	12.73	15.65	17.02	18.42	13.81	13.68	15.26	16.17	18.04	11.74	14.06	11.47	11.47	13.94
AT1G05813	0	0	0	0	0	0	0	0	0	0	0	0	0	0	0	0	0	0
AT1G05817	0	0	0	0	0	0	0	0	0	0	0	0	0	0	0	0	0	0
AT1G05820	3.41	3.67	4.34	4.79	5.72	4.1	3.49	4.2	3.15	4.49	5.17	3.5	3.81	4.45	4.33	3.99	4.4	3.42
AT1G05823	0	0	0	0	0	0	0	0	0	0	0	0	0	0	0	0	0	0
AT1G05827	0	0	0	0.35	0	0	0	0	0	0	0	0	0	0	0	0	0	0
AT1G05830	12.94	14.55	13.56	14.77	14.63	16.48	15.92	15.32	12.24	14.51	15.15	14.54	15.54	13.44	14.06	14.04	15.17	14.94
AT1G05833	0	0	0	0	0	0	0	0	0	0	0	0	0	0	0	0	0	0
AT1G05835	6.17	8.75	8.52	12.08	14.11	14.17	11.95	11.14	10.09	9.12	12.36	15.22	10.67	14.96	13.73	11.57	14.99	16.02
AT1G05837	0	0	0	0.1	0	0	0	0	0	0.06	0	0	0	0	0	0	0	0.05
AT1G05840	15.36	13.06	13.56	14.3	13.97	13.85	15.9	17.17	15.24	14.85	13.48	14.92	17.35	13.1	13.63	13.23	13.8	11.96
AT1G05843	0	0	0	0	0.1	0	0	0.11	0	0	0.1	0	0	0	0.22	0	0.09	0
AT1G05847	0	0	0	0	0	0	0	0	0	0	0	0	0	0	0	0	0	0
AT1G05850	615.39	476.98	488.6	467.2	446.58	460.78	464.13	453.94	494.78	443	452.88	435.91	665.17	467.43	482.06	454.14	442.8	449.59
AT1G05853	0	0	0	0	0	0	0	0	0	0	0	0	0	0	0	0	0	0
AT1G05857	0	0	0	0	0	0	0	0	0	0	0	0	0	0	0	0	0	0
AT1G05860	9.19	10.4	9.97	9.82	8.94	9.23	12.45	9.54	10.41	11.93	10.32	8.74	9.06	8.87	9.14	9.99	9.64	9.44
AT1G05863	0	0	0	0	0	0	0	0	0	0	0	0	0	0	0	0	0	0
AT1G05867	0	0	0	0	0	0	0	0	0	0	0	0	0	0	0	0	0	0
AT1G05870	41.76	43.6	41.57	46.63	45.42	42.55	74.24	80.73	80.62	44.14	43.95	47.21	80.46	82.67	64.65	57.76	58.51	54.12
AT1G05873	0	0	0	0	0	0	0.13	0	0	0.13	0	0	0.08	0	0	0	0	0.12
AT1G05880	0.08	0.07	0.03	0	0	0	0.03	0.03	0	0.09	0.16	0.1	0.15	0	0.17	0	0.09	0.06
AT1G05887	0	0	0	0	0.35	0	0	0	0	0	0	0	0	0	0	0	0	0
AT1G05890	27.9	25.84	25.42	27.6	25.51	27.53	28.34	30.77	24.56	26.91	27.54	26.3	32.34	25.81	24.62	26.71	27.3	26.04
AT1G05893	0	0	0	0	0	0	0	0	0	0	0	0	0	0	0	0	0	0
AT1G05894	0.43	0.41	0.36	0.48	0.43	0.4	0.21	0.29	0.42	0.36	0.45	0.47	0.36	0.47	0.26	0.3	0.4	0.5
AT1G05897	0	0	0	0	0	0	0	0	0	0	0	0	0	0	0	0	0	0
AT1G05900	18.28	17.9	20.22	20.56	21.23	22.92	18.5	18.85	20.05	19.19	20.56	19.56	23.63	20.74	21.65	19.42	20.79	20.12
AT1G05903	0	0	0	0	0	0	0	0	0	0	0	0	0	0	0	0	0	0
AT1G05907	0	0	0	0	0	0	0	0	0	0	0	0	0	0	0	0	0	0
AT1G05910	11.45	11.74	11.64	12.77	13.96	14.21	13.08	12.7	9.79	12.08	12.97	12.39	13.99	11.29	13.76	14.31	14.55	13.57
AT1G05913	0.59	0	0	0.22	0.67	0.5	0.47	0	0	0.49	0.48	0.25	0.55	0	0	0.25	1.05	0.42
AT1G05917	0	0	0	0	0	0	0	0	0	0	0	0	0	0	0	0	0	0
AT1G05920	0	0	0	0	0	0	0	0	0	0	0	0	0	0	0	0	0	0
AT1G05927	0.1	0.08	0.1	0.07	0	0.08	0.04	0.04	0.17	0.2	0.08	0.29	0.09	0.09	0.16	0.04	0.1	0.17
AT1G05930	0	0	0	0	0	0	0	0	0	0	0	0	0	0	0	0	0	0
AT1G05933	0	0	0	0	0	0	0	0	0	0	0	0	0	0	0	0	0	0
AT1G05937	0.09	0	0.09	0.1	0.3	0	0.1	0	0.11	0	0.11	0	0	0	0	0	0	0
AT1G05940	24.44	22.45	19.21	24.63	22.81	22.84	23.1	21.07	22.01	22.8	22.73	22.75	28.49	24.84	21.18	25.7	24.12	23.79
AT1G05943	0	0	0	0	0	0	0	0	0	0	0	0	0	0	0	0	0	0
AT1G05947	0.13	0	0	0	0	0	0	0	0	0	0	0	0	0	0	0	0	0
AT1G05950	2.86	3.63	3.27	4.37	4.92	5.24	4.06	3.78	2.36	3.7	3.92	4.48	4.66	3.31	3.87	4.37	5.04	4.77
AT1G05953	0	0	0	0	0	0	0	0	0	0	0	0	0	0	0	0	0	0
AT1G05957	0	0	0	0	0	0	0	0	0	0	0	0	0	0	0	0	0	0
AT1G05960	23.94	20.76	19.79	22.48	23.24	21.73	22.69	23.21	19.01	20.88	21.29	20.5	26.01	19.33	21.71	22.49	21.99	21.98
AT1G05963	0	0	0	0	0	0	0	0	0	0	0	0	0	0	0	0	0	0
AT1G05967	0	0	0	0	0	0	0	0	0	0	0	0	0	0	0	0	0	0
AT1G05970	5.41	6.01	4.66	5.21	6.28	6.53	6.54	5.69	4.89	5.45	6.31	4.96	5.08	4.03	4.71	6.32	6.52	6.11
AT1G05973	0	0	0	0	0	0	0	0	0	0	0	0	0	0	0	0	0	0
AT1G05977	0	0	0	0	0	0	0	0	0	0	0	0	0	0	0	0	0	0
AT1G05980	0	0	0	0	0	0	0	0	0	0	0	0	0	0	0	0	0	0
AT1G05983	0	0	0	0	0	0	0	0	0	0	0	0	0	0	0	0	0	0
AT1G05987	0	0	0	0	0	0	0	0	0	0	0	0	0	0	0	0	0	0
AT1G05990	0.31	0.48	0.64	0.34	0.07	0.24	0.22	0.31	0.82	0.76	0.22	0.23	1.04	0.5	0.63	0.48	0.33	1.13
AT1G05993	0	0	0	0	0	0	0	0	0	0	0	0	0	0	0	0	0	0
AT1G05997	0.45	0	0	0.5	0.52	0	0	0	0	0	0	0	0	0.61	0	1.77	0.97	0.49
AT1G06000	46.91	41.07	35.07	56.93	60.06	58.75	49.37	47.38	34.74	57.28	54.71	54	161.03	103.49	92.46	117.26	124.66	108.09
AT1G06002	1.73	1.66	1.88	1.92	2.71	1.97	1.86	1.71	1.29	1.24	2.06	1.24	2.65	2	1.95	1.74	1.96	1.99
AT1G06003	0	0	0	0	0	0	0.09	0	0	0	0	0	0	0	0	0	0	0
AT1G06007	0	0	0	0	0	0	0	0	0	0	0	0	0	0	0	0	0	0
AT1G06010	9.96	9.38	9.11	11.59	11.94	11.62	9.98	10.4	9.18	10.49	8.93	9.14	12.45	12.98	11.93	11.91	13.06	12.77
AT1G06013	0	0	0	0	0	0	0	0	0	0	0	0	0	0	0	0	0	0
AT1G06017	0	0	0	0	0	0.28	0	0	0	0	0	0	0	0	0	0	0	0
AT1G06020	0.4	0.09	0.34	0.11	0.49	0.38	0.31	0.37	0.17	0.16	0.28	0.46	0.6	0.31	0.59	0.43	0.25	0.25
AT1G06023	0	0	0	0	0	0	0	0	0	0	0	0	0	0	0	0	0	0
AT1G06027	0	0	0	0	0	0	0	0	0	0	0	0	0	0	0	0	0	0
AT1G06030	0.24	0.17	0.08	0.05	0.09	0.17	0.09	0.1	0.26	0.16	0.14	0.34	0.39	0.26	0.1	0.05	0.19	0.13
AT1G06033	9.97	11.71	11.26	5.03	5.18	9.3	10.81	10.2	10.79	11.22	12.09	11.5	6.34	7.36	6.92	11.77	2.9	5.88
AT1G06037	0	0	0	0	0	0	0	0	0	0	0	0	0	0	0	0	0	0
AT1G06040	352.76	341.86	349.48	336.52	322.8	330.73	344.18	353.34	345.74	321.92	331.36	326.56	381.37	339.97	363.94	321.85	327.27	316.04
AT1G06043	0	0	0	0	0	0	0	0	0	0	0	0	0	0	0	0	0	0
AT1G06045	0	0	0	0	0	0	0	0	0	0.63	0	0	0	0	0	0	0	0
AT1G06047	0	0	0	0	0	0	0	0	0	0	0	0	0	0	0	0	0	0
AT1G06050	4.83	4.79	3.93	3.5	5.08	4.63	4.72	5.8	5.2	5.62	5.08	4.21	5.05	4.05	4.67	4.02	3.95	4.84
AT1G06053	0	0	0	0	0	0	0	0	0	0	0	0	0	0	0	0	0	0
AT1G06057	0	0	0	0	0	0	0	0	0	0	0	0	0	0	0	0	0	0
AT1G06060	20.72	18.99	19.67	19.19	17.69	20.56	20.05	20.93	20.23	17.42	19.64	22.24	24.56	20.77	19.96	20.43	20.06	20.94
AT1G06063	0	0	0	0	0	0	0	0	0	0	0	0	0	0	0	0	0	0
AT1G06067	0	0	0	0	0	0	0	0	0	0	0	0	0	0	0	0	0	0
AT1G06070	9.52	9.24	9.28	9.26	10.25	10.69	10.29	10.11	9.69	9.87	9.45	9.81	10.69	8.95	10.29	10.13	10.29	9.43
AT1G06073	0	0	0	0	0	0	0	0	0	0	0	0	0	0	0	0	0	0.66
AT1G06080	3.46	5.02	4.09	2.89	4	4.67	4.92	3.6	4.03	1.93	3.49	4.22	14.06	7.37	14.5	3.2	3.62	3
AT1G06083	0	0	0	0	0	0	0	0	0	0	0	0	0	0	0	0	0	0
AT1G06087	0	9.54	7.64	4.1	0	4.73	6.6	0	0	2.28	2.24	7.02	0	2.5	2.35	2.4	1.97	1.99
AT1G06090	9.58	7.87	8.96	7.67	11.69	11.75	11.89	11.78	6.84	8.13	9.04	10.72	11.35	6.73	8.13	10.77	13.21	9.88
AT1G06093	0	0	0	0	0	0	0	0	0	0	0	0	0	0	0	0	0	0
AT1G06097	0	0	0	0	0	0	0	0	0	0	0	0	0	0	0	0	0	0
AT1G06100	5.83	4.06	3.04	3.65	3.93	4.54	6.18	6.1	5.14	3.33	4.41	6.96	15.41	5.4	3.8	6.21	8.77	5.5
AT1G06103	0	0	0	0	0	0	0	0	0	0	0	0	0	0	0	0	0	0
AT1G06110	24.37	24.61	23.29	23.94	24.09	23.49	24.47	22.25	21.82	24.6	22.05	21.34	28.97	22.45	20.83	22.86	22.73	21.61
AT1G06113	0	0.46	0.37	0.4	0.41	0	0	0	0.94	0.44	0	0.45	0	0	0.45	0.92	0.38	0.77
AT1G06117	0	0	0	0.42	0	0	0	0	0	0	0	0	0	0	0	0	0	0
AT1G06120	9.57	6.13	5.04	5.74	5.34	6.75	5.36	6.7	6.35	5.52	4.43	3.7	8.41	4.99	7.27	5.94	5.9	7.27
AT1G06123	0	0	0	0	0	0	0	0	0	0	0	0	0	0	0	0	0	0
AT1G06127	0	0	0	0	0	0	0	0	0	0	0	0	0	0	0	0	0	0
AT1G06130	21.44	22.14	20.83	22.82	19.76	22.94	23.69	22.75	20.76	22.59	21.76	25.03	23.59	24.97	23.31	22.45	24.01	22.1
AT1G06133	0	0	0	0	0	0	0	0	0	0	0	0	0	0	0	0	0.4	0.4
AT1G06135	0	0	0	0	0.11	0	0	0	0	0	0	0	0	0	0	0	0	0
AT1G06137	0	0	0	0	0	0	0	0	0	0	0	0	0	0	0.17	0	0.14	0
AT1G06140	0.6	0.44	0.56	0.38	0.44	0.44	0.74	0.25	0.48	0.6	0.49	0.82	0.76	0.46	0.56	0.47	0.67	0.72
AT1G06143	1.96	2.06	1.63	2.33	2.41	2.05	2.51	1.93	2.05	2.09	1.99	2.36	2.4	1.77	2.74	2.32	2.53	2.14
AT1G06147	0	0	0	0	0	0	0	0	0	0	0	0	0	0	0	0	0	0
AT1G06148	0.18	0.17	0	0.1	0	0.17	0.05	0.06	0	0.11	0.06	0	0.19	0.07	0	0	0.03	0.05
AT1G06150	14.56	16.53	16.47	16.91	17.46	18.57	18.11	18	15.21	16.68	17.05	17.82	13.35	17.29	15.94	17.03	18.22	18.89
AT1G06153	0	0	0	0	0	0	0.42	0	0	0	0	0	0	0	0	0	0.38	0
AT1G06157	0	0	0	0	0	0	0	0	0	0	0	0	0	0	0	0	0	0
AT1G06160	0.87	0.56	0.81	0.19	0.1	0.33	0.52	0.27	0.23	0.38	0.53	0.22	0.79	0.18	0.55	0.11	0.42	0.28
AT1G06163	0	0	0	0	0	0	0	0	0	0.2	0	0	0	0	0	0	0	0
AT1G06170	0.29	0.23	0.24	0.23	0.27	0.11	0.35	0.33	0.23	0.15	0.25	0.11	0.33	0.24	0.3	0.19	0.35	0.38
AT1G06173	0	0	0	0	0	0	0	0	0	0	0	0	0	0	0	0	0	0
AT1G06177	1.34	1.91	1.81	1.64	2	1.21	1.76	0.84	1.42	1.83	0.81	0.68	1.88	1.46	1.71	1.4	1.43	2.32
AT1G06180	5.26	6.45	5.58	9.63	9.87	10.9	9.45	6.79	5.91	9.06	8.87	9.01	11.28	10.32	10.14	11.61	12.29	10.18
AT1G06187	0	0	0	0	0	0	0	0	0	0	0	0	0	0	0	0	0	0
AT1G06190	52.27	63.91	62.05	61.69	64.67	63.39	65.31	54.91	55.81	60.41	68.63	67.34	58.43	69.95	70.81	69.68	75.16	75.75
AT1G06197	0	0	0	0.23	0.72	0	0	0	0	0.52	0.51	0	0	0	0.8	0	0	0
AT1G06200	44.53	42.9	40.07	43.34	48.35	43.81	45.44	44.39	43.28	45.03	43.11	43.28	50.09	45.86	42.03	47.45	46.14	45.28
AT1G06203	0	0	0	0	0	0	0	0	0	0	0	0	0	0	0	0	0	0
AT1G06207	0	0	0	0	0	0	0	0	0	0	0	0	0	0	0	0	0	0
AT1G06210	18.48	18.4	16.09	19.52	19.32	17.83	21.05	19.22	18.96	19.37	16.44	20.42	19.03	20.15	19.25	21.22	24.91	21.26
AT1G06213	0.11	0.14	0	0	0	0.14	0.26	0.27	0.14	0.27	0	0	0	0.44	0	0.14	0.23	0.12
AT1G06217	0	0	0	0	0	0	0	0	0	0	0	0	0	0	0	0	0	0
AT1G06220	35.9	39.84	38.17	37.46	42.3	41.51	42.25	40.6	35.53	37.1	40.8	42.53	39.09	40.29	43.52	45.22	44.75	43.54
AT1G06225	0	0	0.47	0	0	0	0	0	0	0	0	0	0	0	0	0	0	0
AT1G06227	0	0	0	0	0	0	0	0	0	0	0	0	0	0	0	0	0	0
AT1G06230	22.3	25.25	24.3	27.13	27.08	26.08	27.56	27.98	23.29	25.78	28.29	26.77	23.8	23.25	24.28	26.27	27.28	26.15
AT1G06233	0	17.36	0	0	0	0	0	0	0	0	0	0	0	36.16	17.04	0	0	0
AT1G06237	0	0	0	0	0	0	0	0	0	0	0	0	0	0	0	0	0	0
AT1G06240	8.73	10.85	11.1	12.28	12.96	12.16	11.2	11.5	11.95	10.74	10.52	11.5	10.31	13.02	12.3	12.71	11.21	11.71
AT1G06243	0	0	0	0	0	0	0	0	0	0	0	0	0	0	0	0	0	0
AT1G06247	0	0	0	0	0	0	0	0	0	0	0	0	0	0	0	0	0	0
AT1G06250	0.09	0.11	0.27	0	0	0.08	0.1	0	0.2	0.11	0.31	0	0.13	0	0.11	0.06	0	0.03
AT1G06253	0	0	0	0	0	0	0	0	0	0	0	0	0	0	0	0	0	0
AT1G06257	0	0	0	0	0	0.23	0	0.22	0	0	0	0	0	0	0	0	0	0
AT1G06260	0	0	0	0	0	0	0	0	0	0	0.05	0	0	0	0	0	0	0
AT1G06263	0	0	0	0	0	0	0	0	0	0	0	0	0	0	0	0	0	0
AT1G06265	2.33	4.28	4.17	2.82	4.56	5.17	3.03	2.97	3.02	3.07	2.94	4.29	2.27	2.8	3.39	3.64	2.87	3
AT1G06267	0	0	0	0	0	0	0	0	0	0	0	0	0	0	0	0	0	0
AT1G06270	2.17	2.33	2.1	2.5	3.1	2.31	2.86	2.26	2.42	2.65	2.77	2.65	2.56	3.24	2.87	3.37	4	3.29
AT1G06273	0	0	0	0	0	0	0	0	0	0	0	0	0	0	0	0	0	0
AT1G06277	0	0	0	0	0	0	0	0	0	0	0	0	0	0	0	0	0	0
AT1G06280	0	0	0	0	0	0	0	0	0	0	0	0	0	0	0	0	0	0
AT1G06283	9.31	9.22	12.22	26.1	22.34	6.83	30.1	24.91	44.22	17.21	35.69	15.03	13.63	33.95	12.49	9.04	0	0
AT1G06287	0	0	0	0	0	0	0	0	0	0	0	0	0	0	0	0	0	0
AT1G06290	37.17	34.15	32.74	35.23	36.76	36.04	35.49	38.35	33.69	36.47	33.68	34.75	38.91	31.15	33.6	37.28	36.66	36.43
AT1G06293	0	0	0	0	0	0	0	0	0.32	0	0	0	0	0	0	0	0	0
AT1G06297	0	0	0	0	0	0	0	0	0	0	0	0	0	0	0	0	0	0
AT1G06303	0	0	0	0	0	0	0	0	0	0	0	0	0	0	0	0	0	0
AT1G06307	0	0	0	0	0	0	0	0	0	0	0	0	0	0	0	0	0	0
AT1G06310	0.08	0.32	0.33	0.46	0.44	0.49	0.63	0.55	0.08	0.35	0.44	0.36	0.29	0.13	0.41	0.32	0.71	0.41
AT1G06313	0	0	0	0	0	0.27	0	0	0	0	0	0	0	0.14	0.13	0	0	0
AT1G06317	0	0	0	0	0	0	0	0	0	0	0	0	0	0	0	0	0	0
AT1G06320	0.23	0.1	0.16	0.5	0.26	0.48	0.45	0	0.5	0.37	0.09	0.19	0	0.1	0.58	0.1	0.4	0.82
AT1G06323	0	0	0	0	0	0	0	0	0	0	0	0	0	0	0	0	0	0
AT1G06327	0	0	0	0	0	0	0	0	0	0	0	0	0	0	0	0	0	0
AT1G06330	0	0.06	0.3	0.27	0.22	0.5	0.53	0.31	0.13	0.36	0.18	0.31	0.27	0.47	0.06	0.38	0.52	0.48
AT1G06333	0	0	0	0	0	0	0	0	0	0	0	0	0	0	0	0	0	0
AT1G06337	0	0	0	0	0	0	0	0	0	0	0	0	0	0	0	0	0	0
AT1G06340	0.06	0.08	0.12	0.07	0	0	0.28	0.07	0	0.07	0.14	0.08	0.66	0.16	0.15	0	0.19	0.26
AT1G06343	0	0	0	0	0	0	0	0	0	0	0	0	0	0	0	0	0	0
AT1G06347	0	0	0	0	0	0	0	0	0	0	0	0	0	0	0	0	0	0
AT1G06350	0.34	0.34	0.54	0.58	0.52	0.34	0.81	0.8	0.6	0.42	0.5	0.57	2.26	0.66	1.24	0.63	0.56	0.57
AT1G06353	0	0	0	0	0	0	0	0	0	0	0	0	0	0	0	0	0	0
AT1G06357	0	0	0	0	0	0	0	0	0	0	0	0	0	0	0	0	0	0
AT1G06360	42.3	46.35	40.24	41.55	46.32	43.09	47.39	48.63	44.7	38.42	49.33	46.54	67.09	37.41	41.22	47.07	48.55	48.71
AT1G06363	0	0	0	0	0	0	0	0	0	0	0	0	0	0	0	0	0	0
AT1G06373	0	0	0	0	0	0	0	0	0	0	0	0	0	0	0	0	0	0
AT1G06377	0	0	0	0	0	0	0	0	0	0	0	0	0	0	0	0	0	0
AT1G06380	8.75	9.49	8.44	8.47	11.91	9.74	10.52	10.55	7.43	8.92	9.12	10.21	9.93	9.42	8.8	10.87	11.53	9.92
AT1G06383	0	0	0	0	0	0	0	0	0	0	0	0	0	0	0	0	0	0
AT1G06387	0	0	0	0	0	0	0	0	0	0	0	0	0	0	0	0	0	0
AT1G06390	46.42	48.54	50.17	47.97	48.55	50.38	51.43	55.44	49.25	43.04	49.3	51.38	49.61	48.42	48.19	50.25	50.33	51.52
AT1G06393	0	0	0	0	0	0	0	0	0	0	0	0	0	0	0	0	0	0
AT1G06397	0.97	10.12	0	0	4.77	0.24	1.79	14.62	0.41	0	0	1.51	13.01	4.51	5.2	0	4.49	0
AT1G06400	42.05	37.45	36.76	39.96	39.58	35.48	45.05	48.7	43.28	41.34	37.27	37.91	47.26	38.11	39.89	39.26	40.06	40.81
AT1G06403	0	0	0	0	0	0	0	0	0	0	0	0	0	0	0	0	0	0
AT1G06407	0	0	0	0	0	0	0	0	0	0	0	0	0	0	0	0	0	0
AT1G06410	68.95	68.11	69.35	67.92	67.43	64.5	81.82	86.74	80.76	67.33	67.84	64.37	68.61	60.68	65.82	60.69	59.38	63.01
AT1G06413	0	0	0	0	0	0	0	0	0	0	0	0	0	0	0	0	0	0
AT1G06417	0	0	0	0	0	0	0	0	0	0	0	0	0	0	0	0	0	0
AT1G06420	0.6	0.65	0.83	1.05	1.31	1.22	1.55	0.81	0.46	1.05	1.27	1.01	0.77	0.55	0.64	1.1	1.92	1.4
AT1G06423	4.09	4.92	3.63	5.2	3.68	4.88	6.98	5.49	4.26	7.24	4.97	5.57	2.46	8.32	7.07	3.04	4.06	5.06
AT1G06427	0	0	0	0	0	0	0	0	0	0	0	0	0	0	0	0	0	0
AT1G06430	99.31	98.13	111.77	127.83	110.08	117.1	106.06	110.48	125.37	134.57	123.22	127.93	111.8	140.51	126.87	122.74	118.56	122.17
AT1G06433	0	0	0	0	0	0	0	0	0	0	0	0	0	0	0	0	0	0
AT1G06437	0	0	0	0	0	0	0	0	0	0	0	0	0	0	0	0	0	0
AT1G06440	0.52	0.58	0.66	0.97	1.19	0.82	1.04	0.83	0.66	1.23	0.77	0.81	1.12	0.74	0.96	0.8	1.21	0.92
AT1G06443	0	0	0	0	0	0	0	0	0	0	0	0	0	0	0	0	0	0
AT1G06447	0	0	0	0	0	0	0	0	0	0	0	0	0	0	0	0	0	0
AT1G06450	3.07	4.23	3.11	3.34	3.63	4.37	2.87	3.76	2.87	2.85	4.13	3.31	3.13	3.26	3.78	3.78	4.53	3.65
AT1G06453	0	0	0.86	0.92	3.52	0.85	0	0	1.48	0	0.87	1.96	4.3	0	4.26	1.99	3.18	1.4
AT1G06457	2.68	0	0.39	0	4.01	0	2.59	1.81	0	1.27	0.59	0	0	0.28	0.61	3.78	0.39	0.85
AT1G06460	37.74	43.54	46.77	41.6	37.53	41.91	37.95	36.82	43.04	38.58	39.32	38.3	31.21	39.07	33.27	37.67	39.23	35.32
AT1G06463	2.72	2.35	2.35	3.02	7.27	9.32	2.71	5.11	6.01	6.75	3.3	2.3	5.72	3.07	3.46	5.31	2.91	8.35
AT1G06467	0.82	0	0.91	0	0	1.12	0	0.72	0	0	0.16	0	0.06	0.38	0	0.45	0	0
AT1G06470	13.8	13.88	12.12	14.5	14.68	13.33	14.56	15.69	13.1	14.48	13.36	12.66	14.6	13.25	12.83	14.47	14.33	15.47
AT1G06473	0.12	0.48	0.26	0.34	0.5	0.56	0.22	0.46	0.49	0.38	0.9	0.24	0.26	0.92	0.16	0.64	0.79	0.54
AT1G06475	2.43	2.1	1.4	2.5	3.82	2.66	1.94	2.59	1.79	2.57	2.52	3.78	2.02	1.59	3.1	3.75	2.69	3.9
AT1G06480	0	0	0	0	0	0	0	0	0	0	0	0	0	0	0	0	0	0
AT1G06483	0	0	0	0.32	0	0	0	0	0	0	0	0	0	0	0	0	0	0
AT1G06487	0	0	0	0	0	0	0	0	0	0	0	0	0	0	0	0	0	0
AT1G06490	1.17	1.2	1.13	1.33	1.84	1.55	1.62	1.79	1.09	1.17	1.4	1.39	1.1	1.53	1.75	1.61	1.45	1.88
AT1G06493	0.46	0	0	0	0	0	0	0	0	0	0	0	0.65	0	0	0	0	0
AT1G06497	0.25	0	0	0	0	0	0	0	0	0	0	0	0	0	0	0	0.53	0
AT1G06500	11.97	11.65	9.18	8.41	12.26	12.6	11.32	10.8	11.63	10.76	12.66	12.7	9.83	11.1	12.03	12.34	11.71	9.91
AT1G06507	0	0	0	0	0	0	0	0	0	0	0	0	0	0	0	0	0	0
AT1G06510	20.96	21.97	21.64	23.41	21.06	21.23	23.23	21.67	21.95	22.61	21.38	23.31	20.1	23.32	23.23	20.78	21.27	23.19
AT1G06513	0	0	0	0	0	0	0	0	0	0	0	0	0	0	0	0	0	0
AT1G06515	26.62	26.46	23.77	25.19	25.23	25.49	27.79	27.79	21.32	27.79	26.76	28.03	26.61	20.13	22.65	27.41	25.42	23.81
AT1G06517	0	0	0	0	0	0	0	0	0	0	0.38	0	0	0	0	0	0	0
AT1G06520	1.53	1.17	1.38	1.24	1.19	0.79	1.06	1.33	1.38	1.15	1.41	1.4	1.03	0.81	1.23	0.83	0.82	1.02
AT1G06523	0	0	0	0	0	0	0	0	0	0	0	0	0	0	0	0	0	0
AT1G06527	0	0	0	0	0	0	0	0	0	0	0	0	0	0	0	0	0	0
AT1G06530	33.65	34.68	34.45	36.41	40.58	37.49	41.41	39.53	34.09	39.23	38.7	37.37	40.49	40.5	42.69	43.35	41.65	45.6
AT1G06533	0	0	0	0	0	0	0	0	0	0	0	0	0	0	0	0	0	0
AT1G06537	1.74	0.38	0.3	0.32	0.33	0.75	0	0	0	0	0.35	0.74	0	0.39	0	0	0	0
AT1G06540	0.44	0.66	0.36	0.44	0.75	0.54	0.5	0.47	0.34	0.43	0.71	0.56	1.7	1.26	0.65	1.15	1.19	0.96
AT1G06543	0	0	0	0	0	0	0	0	0	0	0	0	0	0	0	0	0	0
AT1G06547	0	0	0	0	0	0	0	0	0	0	0	0	0	0	0	0	0	0
AT1G06550	62.88	56.57	50.57	72.72	68.32	62.86	62.66	62.6	55.97	74.16	71.38	66.28	121.4	89.62	87.8	101.74	106.47	93.2
AT1G06553	0	0	0	0	0	0	0	0	0	0	0	0	0	0	0	0	0	0
AT1G06557	0	0	0	0	0	0	0	0	0	0	0	0	0	0	0	0	0	0
AT1G06560	7.19	7.49	7.03	7.24	7.64	7.6	8.62	8.27	6.96	6.43	7.29	8.33	6.09	7.09	7.25	8.13	7.67	7.41
AT1G06567	0	0	0	0	0.14	0	0	0	0	0	0	0	0	0	0	0	0	0
AT1G06570	65.05	65.48	72.86	77.72	69.12	78.47	66.59	70.64	77.84	75.17	75.88	74.87	69.68	79.13	74.61	67.33	66.77	65.67
AT1G06573	0.14	0	0	0.05	0.16	0	0.06	0	0.06	0.06	0	0	0	0	0	0	0.1	0
AT1G06577	0	0	0	0	0	0	0	0	0	0	0	0	0	0	0	0	0	0
AT1G06580	1.35	1.04	1.26	1.06	1.41	1.18	1.39	1.73	0.92	1.24	1.02	1.21	1.3	0.8	1.18	1.27	1.46	1.13
AT1G06583	0	0	0	0	0	0	0	0	0	0	0	0	0	0	0	0	0	0
AT1G06587	0	0.31	0.49	0.79	1.36	0.31	0.28	1.49	1.58	0.59	0.29	0.61	1	0.97	0.61	0	0.76	0.52
AT1G06590	4.24	5.16	4.84	5.63	5.39	5.96	5.85	5.38	3.4	5.97	5.18	5.84	4.33	4.12	4.55	5.44	5.21	5.71
AT1G06593	0	0	0	0	0	0	0	0	0	0	0	0	0	0	0	0	0	0
AT1G06597	0	0	0	0	0	0	0	0	0	0	0	0	0	0	0	0	0	0
AT1G06603	0	0	0	0	0	0	0	0	0	0.79	0	0	0	0	0	0	0	0
AT1G06607	0	0.08	0	0	0	0	0.15	0	0.26	0	0	0	0	0.09	0	0	0	0
AT1G06610	0	0	0	0	0	0	0	0	0	0	0	0	0	0	0	0	0	0
AT1G06613	0	0	0	0	0	0	0	0	0	0	0	0	0	0	0	0	0	0
AT1G06617	0	0	0	0	0	0	0	0	0	0	0	0	0	0	0	0	0	0
AT1G06620	10.29	6.12	6.04	7.95	9.24	8.26	7.98	8.85	6.71	7.4	7.19	6.45	7.92	5.76	6.36	8.09	7.3	7.36
AT1G06623	0	0	0	0	0	0	0	0	0	0	0	0	0	0	0	0	0	0
AT1G06627	0	0	0	0	0	0	0	0	0	0	0	0	0	0	0	0	0	0
AT1G06630	8.51	11.04	9.6	8.89	9.43	9.39	10.45	10.49	8.58	11.37	10.5	9.95	10.21	9.46	8.63	9.64	9.77	10.36
AT1G06633	0	0	0	0	0	0	0	0	0	0	0	0	0	0	0	0	0	0
AT1G06637	0	0	0	0	0	0	0	0	0	0	0	0	0	0	0	0	0	0
AT1G06640	107.14	82.87	73.56	83.21	83.59	78.12	91.93	86.91	72.51	89.26	69.68	65.09	120.39	67.66	73.89	82.82	75.84	79.3
AT1G06643	0	0	0	0	0	0	0	0	0	0	0	0	0	0	0	0	0	0
AT1G06645	10.11	11.26	11.27	9.26	10.42	8.9	9.84	10.47	11.81	10.52	11.19	11.91	9.96	12.87	12.01	9.85	10.01	10.87
AT1G06647	0	0	0	0	0	0	0	0	0	0	0	0	0	0	0	0	0	0
AT1G06650	49.89	46.9	48.37	51.7	47.02	48.46	47	46.13	54.38	47.86	46.62	48.74	51.38	53.25	49.02	46.31	46.67	51.66
AT1G06653	0	0	0	0	0	0	0	0	0	0	0	0	0	0	0	0	0	0
AT1G06657	0	0	0	0	0	0	0	0	0	0	0	0	0	0	0	0	0	0
AT1G06660	0.9	1.41	1.43	1.91	2.41	2.17	2.19	1.6	1.18	1.38	2.7	2.36	0.98	1.05	1.69	2.26	2.32	2.62
AT1G06663	0	0	0	0	0	0	0	0	0	0	0	0	0	0	0	0	0	0
AT1G06667	0	0	0	0	0	0	0	0	0	0	0	0	0	0	0	0	0	0
AT1G06670	13.8	17.24	15.76	16.57	20.16	19.26	19.1	17.85	14.74	16.17	17.85	17.76	17.88	17.52	18.34	21.44	20.02	20.04
AT1G06673	0	0	0	0	0	0	0	0	0	0	0	0	0	0	0	0	0	0
AT1G06677	0.43	0	0	0	0	0	0	0	0	0	0	0	0	0	0	0	0	0
AT1G06680	5419.02	5459.47	5954.43	5161.69	4960.61	5254.54	5293.66	5168.92	5942.94	5332.05	5283.34	5425.37	3739.88	4810.78	4580.02	4708.09	4610.37	4738.42
AT1G06683	0	0	0.05	0	0	0	0	0	0	0	0	0	0	0	0	0	0	0
AT1G06687	0	0	0	0	0	0	0	0	0	0	0	0	0	0	0	0	0	0
AT1G06690	77.83	80.02	77.82	85.72	81.95	79.66	75.13	76.05	78.09	88.55	83.43	83.35	76.19	93.44	85.09	83.93	82.44	78.65
AT1G06693	0	0	0	0	0	0	0	0	0	0	0	0	0	0	0	0	0	0
AT1G06697	0	0	0	0	0	0	0	0	0	0	0	0	0	0	0	0	0	0
AT1G06700	37.12	35.37	34.57	36.76	40.56	38.46	38.01	38.34	34.12	37.08	37.25	36.76	48.08	37.91	37.34	38.57	40.26	37.5
AT1G06703	0	0	0	0	0	0	0	0	0	0	0	0	0	0	0	0	0	0
AT1G06707	0	0	0	0	0	0	0	0	0	0	0	0	0	0	0	0	0	0
AT1G06710	2.22	2.3	1.95	2.81	2.48	2.29	2.92	2.58	1.6	2.68	2.81	2.81	2.5	2.01	2.28	2.97	2.25	2.37
AT1G06713	0	0	0	0	0	0	0	0	0	0	0	0	0	0	0	0	0	0
AT1G06717	0	0	0	0.41	0.42	0	0	0	0	0	0	0	0	0	0.23	0	0	0
AT1G06720	9.84	13.01	10.43	12.13	14.8	13.74	14.19	12.72	10.16	13.69	15.31	12.75	12.31	11.53	12.84	14.8	14.84	14.29
AT1G06723	0	0	0	0	0	0	0	0	0	0	0	0	0	0	0	0	0	0
AT1G06727	0	0	0	0	0	0	0	0	0	0	0	0	0	0	0	0	0	0
AT1G06730	9.87	10.17	10.41	10.26	11.81	12.43	10.62	10.96	9.28	11.41	10.36	12.1	12.08	11.9	12.93	12.77	13.57	12.04
AT1G06733	0	0	0	0	0	0	0	0	0	0	0	0	0	0	0	0	0	0
AT1G06737	0	0	0	0	0	0	0	0	0	0	0	0	0	0.21	0	0	0.33	0
AT1G06740	2.56	2.63	2.22	2.73	2.62	2.75	2.84	2.33	1.99	2.59	2.56	2.38	2.11	2.4	2.52	2.96	2.49	2.26
AT1G06743	0	0	0	0	0	0	0	0	0	0	0	0	0	0	0	0	0	0
AT1G06747	0	0	0	0	0	0	0	0	0	0	0	0	0	0	0	0	0	0
AT1G06750	0.08	0.03	0.19	0.03	0.03	0.13	0.06	0.19	0.03	0.1	0	0	0.18	0.07	0.13	0.07	0.22	0.08
AT1G06753	0	0	0	0	0	0	0	0	0	0	0	0	0	0	0	0	0	0
AT1G06757	0	0	0	0	0	0	0	0	0	0	0	0	0	0	0	0	0	0
AT1G06760	132.23	151.7	143.98	177.39	183.52	181.25	167.85	166.92	130.19	178.33	202.29	178.49	142.03	120.38	126.58	167.9	181.59	161.59
AT1G06770	3.52	4.45	4.34	4.79	4.22	4.09	4.82	5.82	3.81	3.86	4.92	4.25	5.48	4.18	4.05	5.29	4.96	4.67
AT1G06773	0	0	0	0	0.34	0	0	0	0	0	0	0	0	0	0	0	0	0
AT1G06777	0	0	0	0	0	0	0	0	0	0	0	0	0	0	0	0	0	0
AT1G06780	12.31	9.02	9.45	11.61	12.81	10.89	12.2	12.95	10.67	11.28	9.12	9.93	14.29	9.28	10.07	11.98	11.99	12.09
AT1G06783	0	0	0	0	0	0	0	0	0	0	0	0	0	0	0	0	0	0
AT1G06787	0.22	0	0	0	0.5	0	0	0	0	0	0.26	0	0	0	0	0	0	0
AT1G06790	9.03	11.65	9.35	9.09	10.73	12.59	12.28	11.31	8.22	8.34	11.04	9.77	8.52	9	9.87	11.79	13.27	11.68
AT1G06797	0	0	0	0	0	0	0	0	0	0	0	0	0	0	0	0	0	0
AT1G06800	9.69	7.01	6.76	6.87	6.81	7.89	7.02	8.02	7.67	7.95	7.83	7	11.66	7.16	8.08	8.67	8.06	7.59
AT1G06810	0.08	0	0	0	0	0.11	0.39	0.31	0.11	0	0.4	0	0	0	0	0	0.09	0.18
AT1G06817	0	0	0	0	0	0	0	0	0	0	0	0	0	0	0	0	0	0
AT1G06820	24.4	25.2	26.41	26.46	25.87	24.53	26.28	24.27	24.73	27.73	26.86	24.74	26.29	29.6	29.75	28.98	27.74	27.68
AT1G06823	0	0	0	0	0	0	0	0	0	0	0	0	0	0	0	0	0	0
AT1G06827	0	0	0	0	0	0	0	0	0	0	0	0	0	0	0	0	0	0
AT1G06830	6.93	12.89	12.88	17.61	14.56	15.72	12.23	14.96	11.56	18.46	17.51	22.78	7.84	12.73	17.16	20.73	20.78	18.69
AT1G06837	0	0	0	0	0	0	0	0	0	0	0	0	0	0	0	0	0	0
AT1G06840	15.46	12.06	11.31	12.66	11.12	11.62	11.38	13.03	12.97	11.3	10.93	10.64	17.21	10.69	11.85	12.22	10.89	11.94
AT1G06850	10.16	7.94	8.32	10.35	9.42	9.08	13.39	13.79	12.62	9.22	8.73	9.2	11.53	8.71	9.93	10.98	9.36	10.83
AT1G06853	0	0	0	0	0	0	0	0	0	0	0	0	0	0	0	0	0	0
AT1G06857	0	0	0	0	0	0	0	0	0	0	0	0	0	0	0	0	0	0
AT1G06860	0	0	0	0	0	0	0	0	0	0	0	0	0	0	0	0	0	0
AT1G06863	0	0	0	0	0	0	0	0	0	0	0	0	0	0	0	0	0	0
AT1G06867	0	0	0	0	0	0	0	0	0	0	0	0	0	0	0	0	0	0
AT1G06870	17.45	15.71	13.59	15.6	19.03	16.83	17.08	16.79	13.84	15.04	16.26	16.46	18.04	15.17	15.98	18.55	18.76	16.63
AT1G06873	0	0	0	0	0	0	0	0	0	0	0	0	0	0	0	0	0	0
AT1G06877	0	0	0	0	0	0	0	0	0	0	0	0	0	0	0	0	0	0
AT1G06880	0	0	0	0	0	0	0	0	0	0	0	0	0	0	0	0	0	0
AT1G06883	0	0	0	0	0	0	0	0	0	0	0	0	0	0	0	0	0	0
AT1G06890	34.82	27.2	25.74	28.83	30.29	31.52	30.67	29.25	26.24	29.22	26.65	28.75	39.79	31.01	33.9	34.03	32.49	32.97
AT1G06897	0	0	0	0	0	0	0	0	0	0	0	0	0	0	0	0	0	0
AT1G06900	19.03	19.13	17.15	18.8	20.94	20.16	20.77	20.51	18.24	19	19.31	19.56	19.29	18.98	20.63	23.15	21.59	21.35
AT1G06903	0	0	0	0	0	0	0	0	0	0	0	0	0	0	0	0	0	0
AT1G06907	0	0	0	0	0	0	0	0	0	0	0	0	0	0	0	0	0	0
AT1G06910	3.43	3.58	4.72	4.23	5.51	4.07	4.75	3.86	3.82	3.65	4.69	4.8	3.6	3.99	4.15	4.5	4.56	4.4
AT1G06913	0	0	0	0	0	0	0	0	0	0	0	0	0	0	0	0	0	0
AT1G06917	0	0	0	0	0	0	0	0	0	0	0	0	0	0	0	0	0	0
AT1G06920	0.15	0.1	0	0	0	0	0	0.14	0.05	0	0	0	0.11	0	0.19	0.1	0	0
AT1G06923	3.34	2.54	1.85	2.78	1.23	2.29	2.13	3.06	2.37	1.62	2.17	1.51	3.5	2.34	2.73	2.4	2.1	2.58
AT1G06925	0.26	0	0	0	0	0	0	0	0	0.16	0	0	0	0	0.33	0.33	0	0
AT1G06927	0	0	0	0	0	0	0	0	0	0	0	0	0	0	0	0	0	0
AT1G06930	1.14	1.06	1.18	1.26	2.08	1.52	1.63	1.59	0.42	1.07	0.88	0.86	0.64	1.29	0.98	1.53	1.65	1.03
AT1G06933	0	0	0	0	0	0	0	0	0	0	0	0	0	0	0	0	0	0
AT1G06937	0	0	0	0	0	0	0	0	0	0	0	0	0	0	0	0	0	0
AT1G06943	0	0	0	0	0	0	0	0	0	0	0	0	0	0	0	0	0	0
AT1G06947	0	0	0	0	0	0	0	0	0	0	0	0	0	0	0	0	0	0
AT1G06950	106.48	129.88	114.53	110.22	119.65	109.71	120.47	109.59	111.97	112.35	117.14	117.19	96.86	119.83	121.54	126.37	124.91	131.76
AT1G06953	0	0	0	0	0	0	0	0	0	0	0	0	0	0	0	0	0	0
AT1G06957	0	0	0	0	0	0	0	0	0	0	0	0	0	0	0	0	0	0
AT1G06960	13.48	15.29	15.53	17.98	17.82	14.86	16.67	14.56	14.08	16.42	15.59	17.7	16.6	17.55	16.54	15.15	19.2	17.37
AT1G06963	0	0	0.12	0	0	0	0.21	0	0.08	0	0	0.15	0	0.16	0	0	0	0
AT1G06967	0	0	0	0	0	0	0	0	0	0	0	0	0	0	0	0	0	0
AT1G06970	0.02	0.04	0.06	0	0	0.04	0.02	0.04	0.04	0.06	0.06	0.06	0.04	0.06	0.06	0.08	0.1	0
AT1G06973	0	0	0	0	0	0	0	0	0	0	0	0	0	0	0	0	0	0
AT1G06977	0	0	0	0	0	0	0	0	0	0.08	0	0	0	0	0	0	0	0
AT1G06980	7.83	5.47	6.36	5.66	4.84	5.96	3.42	4.27	3.37	5.64	6.18	5.2	11.91	7.52	6.02	6.39	5.59	5.27
AT1G06983	1.85	1.91	0	1.37	1.13	0.79	0.59	0.62	1.3	1.52	0.45	0.63	0.34	0.33	0.47	0.8	0.66	1.07
AT1G06987	0	0	0	0	0	0	0	0	0	0	0	0	0	0	0	0	0	0
AT1G06990	0	0.05	0	0	0.08	0	0	0	0	0	0	0	0	0	0	0	0	0
AT1G06993	1.05	0.27	0.44	0	0.24	0.54	0.25	0.26	0.56	0.78	0.26	0.27	0.88	0.85	0.27	0	0	0.46
AT1G06997	0	0	0	0	0	0	0	0	0	0	0	0	0	0	0	0	0	0
AT1G07000	8.98	7.11	6.61	6.55	6.27	5.57	5.93	7.62	7.12	6.54	5.1	5.36	9.24	5.69	6.07	5.97	5.2	6.44
AT1G07003	0	0	0	0	0	0	0	0	0	0	0	0	0	0	0	0	0	0
AT1G07007	0	0	0	0	0	0	0	0	0	0	0	0	0	0	0	0	0	0
AT1G07010	76.93	84.17	84.89	97.17	88.63	98.17	86.37	85.59	95.42	95.3	97.32	100.67	96.17	120.97	110.16	107.21	107.17	104.54
AT1G07013	0	0	0	0	0	0	0	0	0	0	0	0	0	0	0	0	0	0
AT1G07017	0	0	0	0	0	0	0	0	0	0	0	0	0	0	0	0	0	0
AT1G07020	10.7	8.84	9.36	12.54	12.79	9	10.92	13.83	10.23	12.22	11.54	9.73	10.98	8.78	9.15	12.67	11.1	11.64
AT1G07023	0	0	0	0.17	0	0	0.18	0.19	0	0	0	0	0	0	0	0.2	0.65	0
AT1G07025	0	0.14	0	0	0	0	0	0	0	0	0	0	0	0	0	0	0	0
AT1G07027	0.2	0	0	0	0	0	0	0	0	0	0	0	0	0	0	0	0.22	0
AT1G07030	19.61	18.49	17	21.4	22.4	21.22	21.41	22.22	17.55	19.49	18.46	20.25	23.32	22.49	22.49	24.17	25.51	22.17
AT1G07040	8.48	5.65	5.55	5.9	6.19	7.4	7.19	7.5	6.29	6.07	6.81	7.75	7.79	6.92	5.82	6.57	6.16	5.55
AT1G07050	2.32	2.69	2.22	3.48	3.93	4.56	1.94	1.85	2.05	4.72	3.3	2.84	4.64	5.82	5.87	6.77	4.65	5.63
AT1G07051	0	0	0	0	0	0	0	0	0.22	0	0	0	0	0	0	0	0	0
AT1G07060	0.21	0.11	0.08	0.16	0	0.09	0	0.28	0	0.1	0	0.26	0	0.07	0.52	0.1	0.04	0.04
AT1G07070	28.1	41.06	31.53	29.75	38.93	35.96	38.66	37.52	26.93	28.82	31.51	33.07	32.57	29.34	32.77	36.8	37.88	36.88
AT1G07080	76.16	69.19	68.48	66.84	65.28	66.9	75.49	67.87	69.62	70.04	68.28	64.4	92.27	79.29	75.59	73.31	72.19	75.62
AT1G07090	11.35	8.51	7.85	5.82	7.58	5.72	8.62	7.64	9.57	7.4	7.72	6.1	12.85	7.21	8.37	8.22	8.69	7.12
AT1G07100	0	0	0	0	0	0	0	0	0	0	0	0	0	0	0	0	0	0
AT1G07110	73.62	82.01	82.15	88.67	83.83	88.56	76.4	79.66	83.68	87.8	92.13	92.13	80.04	102.56	94.72	89.58	85.91	89.18
AT1G07117	0	0	0	0	0	0	0	0	0	0	0	0	0	0	0	0	0	0
AT1G07119	3.08	4.06	2.53	4.46	4.32	4.21	3.62	3.03	1.72	2.82	4.3	3.76	3.82	2.76	2.62	3.52	3.11	4.03
AT1G07120	0.55	0.3	0.11	0.62	0.59	0.27	0.29	0.78	0.43	0.51	0.17	0.22	0.39	0.56	0.88	0.54	0.44	0.26
AT1G07123	0	0.25	0	0	0	0	0	0	0	0	0	0	0	0	0	0	0	0
AT1G07127	0	0	0	0	0	0	0	0	0	0	0	0	0	0	0	0	0	0
AT1G07128	4.24	3	2.48	3.11	4.62	3.08	2	3.65	3.18	4.16	3.88	2.99	4.7	2.44	2.54	3.59	3.2	2.72
AT1G07130	5.93	5.09	5.11	4.65	3.82	5.43	5.05	5.23	3.56	5.12	5.5	5.44	7.11	4.05	4.82	6.41	5.26	4.74
AT1G07133	0	0	0	0	0	0	0	0	0	0	0	0	0	0	0	0	0	0
AT1G07135	2.01	2.46	3.51	2.7	2.54	3.26	2.65	2.32	1.19	3.08	1.8	3.56	2.74	1.07	2.15	4.47	3.39	3.55
AT1G07137	0	0	0	0	0	0	0	0	0	0	0	0	0	0	0	0	0	0
AT1G07140	83.32	72.75	77.01	85.36	84.76	83	88.13	92.34	74.91	83.66	77.55	81.27	103.06	87.67	91.83	93.29	94.57	95.82
AT1G07143	0.08	0.21	0.25	0	0	0	0	0.1	0	0	0	0	0.11	0.11	0	0	0.26	0.17
AT1G07147	0	0	0	0	0	0	0	0	0	0	0	0	0	0	0	0	0	0
AT1G07150	2.82	2.79	2.5	2.84	3.75	2.88	2.98	4.21	3.05	2.96	3.91	3.36	3.91	5.53	4.1	3.07	3.47	3.8
AT1G07157	0	0	0	0	0	0	0	0	0	0	0	0	0	0	0	0	0	0
AT1G07160	0.5	0.08	0.22	0.3	0.27	0.19	0.18	0.11	0.47	0.07	0.36	0.41	0.33	0.36	0.19	0.42	0.38	0.51
AT1G07163	0	0	0	0	0	0	0	0	0	0	0	0	0	0	0	0	0	0
AT1G07167	0	0	0	0	0.08	0.18	0	0	0.09	0	0.17	0	0.1	0	0	0	0.07	0.15
AT1G07170	15.06	14.59	12.52	15.55	19.74	16.16	15.05	17.46	14.55	13.26	14.72	13.6	11.63	12.11	15.96	15.7	12.69	15.54
AT1G07173	0.32	0.42	0.33	0	0	0	0	0	0	0.4	0.39	0	0	0.43	0	0	0	0
AT1G07175	0.49	1.07	1.46	1.21	2.84	1.95	4.33	2.22	0.82	1.54	1.06	1.02	1.83	1.18	0.83	1.13	1.74	1.21
AT1G07177	0	0	0	0	0	0	0	0	0	0	0	0	0	0	0	0	0	0
AT1G07180	141.84	153.73	158.76	177.82	163.58	162.81	156.93	165.15	172.96	185.9	184.22	173.89	179.73	225.06	224.43	185.51	179.9	180.02
AT1G07183	0	0	0	0	0	0	0	0	0	0	0	0	0	0	0	0	0	0
AT1G07187	0	0	0	0	0	0	0	0	0	0	0	0	0	0	0	0	0	0
AT1G07190	0	0	0	0	0	0	0	0	0	0	0	0	0	0	0	0	0	0
AT1G07193	0	0	0	0	0	0	0	0	0	0	0	0	0	0	0	0	0	0
AT1G07197	0	0	0	0	0	0	0	0	0	0	0	0	0	0	0	0	0	0
AT1G07200	13.18	11.89	11.51	14.81	13.74	12.47	11.99	14.11	11.4	14.5	13.82	13.33	18.58	13.48	13.95	15.34	13.94	13.77
AT1G07210	22.11	24.73	25.26	30.27	31.59	29.56	32.41	30.26	21.68	28	30.57	30.12	29.59	25.64	29.16	38.14	35.33	33.2
AT1G07220	5.52	6.42	5.77	7.32	7.01	7.06	6.75	5.89	6.48	6.44	6.5	6.75	7.41	5.91	6.38	7.24	6.99	7.43
AT1G07230	16.6	13.32	14.01	14.77	14.15	14.73	15.79	15.42	15.96	14.91	15.15	15.39	17.57	13.65	14.08	14.33	13.11	14.4
AT1G07233	0	0	0	0	0	0	0	0	0	0	0	0	0	0	0	0	0	0
AT1G07237	0	0	0	0	0	0	0	0	0	0	0	0	0	0	0	0	0	0
AT1G07240	13.39	9.33	9.54	11.16	10.14	9.78	9.91	10.16	9.62	9.29	7.35	9.59	14.46	6.79	9.18	9.54	8.24	8.99
AT1G07243	0	0	0	0	0	0	0	0	0	0	0	0	0	0	0	0	0	0
AT1G07247	0	0	0	0	0	0	0	0	0	0	0	0	0	0	0	0	0	0
AT1G07250	29.26	26.28	27.93	26.75	26.24	28.08	28.43	29.75	29.9	26.65	25.89	27.1	30.94	31.03	31.05	27.74	26.93	26.57
AT1G07253	0	0	0	0	0	0	0	0	0	0	0	0	0	0	0	0	0	0
AT1G07257	0	0	0	0	0	0	0	0	0	0	0	0	0	0	0	0	0	0
AT1G07260	3.39	2.82	2.45	3.62	2.73	3.53	3.55	3.57	2.35	2.99	2.46	2.48	4.31	3.1	2.39	3.27	2.85	3.36
AT1G07263	0	0	0	0	0	0	0	0	0	0	0	0	0	0	0	0	0	0
AT1G07267	0	0	0	0	0	0	0	0	0	0.17	0	0	0	0	0	0	0	0
AT1G07270	0.79	0.98	1.17	1.23	1.37	1.63	1.91	1.3	0.61	1.33	1.46	1	0.65	0.83	0.71	1.55	1.68	1.46
AT1G07273	0	0	0	0	0	0	0	0	0	0	0	0	0	0	0	0	0	0
AT1G07277	0	0	0	0	0	0	0	0	0	0	0	0	0	0	0	0	0	0
AT1G07280	31.89	34.15	36.53	34.66	31.83	36.35	30.93	27.29	33.32	35.09	32.99	35.29	29.38	37.4	39.09	34.88	34.91	36.24
AT1G07283	0	0	0	0	0	0	0	0	0	0	0	0	0	0	0	0	0	0
AT1G07287	0	0	0.24	0.26	0	0.6	0.28	0	0	0.29	0	0	0	0	0.3	0	1.24	0
AT1G07290	0.93	1.1	1.33	1.05	1.63	2.07	1.9	1.37	0.82	1.32	1.09	1.78	1.59	1.41	1.27	1.17	1.87	1.28
AT1G07293	0	0	0	0	0	0	0	0	0	0	0	0	0	0	0	0	0	0
AT1G07297	0	0	0	0	0	0	0	0	0	0	0	0	0	0	0	0	0	0
AT1G07300	7.58	7.26	7.29	7.47	6.31	8.23	6.02	8.11	6.23	6.53	6.94	6.47	6.13	9.15	9.74	8.02	7.93	8.27
AT1G07303	0	0	0	0	0	0	0	0	0	0	0	0	0	0	0	0	0	0
AT1G07310	25.67	22.42	21.38	19.99	20.32	23.6	20.36	22.11	21.01	20.69	21.09	17.39	27.49	18.13	20.04	20.25	19.84	20.1
AT1G07313	0	0	0.24	0	0	0	0.28	0	0	0	0.85	0	0	0	0	0	0	0
AT1G07317	0	0	0	0	0	0	0	0	0	0	0	0	0	0	0	0	0	0
AT1G07320	491.65	554.01	540.14	512.26	515.8	501.84	527.25	495.78	516.02	520.18	554.59	518.89	436.86	525.27	547.84	527.48	536.5	530.37
AT1G07323	0	0	0	0	0.15	0	0	0	0	0	0	0	0	0	0	0.17	0	0
AT1G07327	0	0	0	0	0	0	0	0	0	0	0	0	0	0	0	0	0	0
AT1G07330	0.91	0.98	0.96	1.56	1.06	1.34	0.5	0.88	0.9	0.85	0.92	1.04	0.96	1.26	1.4	1.16	0.95	1.05
AT1G07333	0	0	0	0	0	0	0	0	0	0	0	0	0	0	0	0	0	0
AT1G07337	0	0	0	0	0	0	0	0	0	0	0	0	0	0	0	0	0	0
AT1G07340	0	0	0	0	0	0	0	0	0	0	0	0	0	0	0	0	0	0
AT1G07343	0	0	0	0	0	0	0	0	0	0	0	0	0	0	0	0	0	0
AT1G07347	0	0	0	0	0	0	0	0	0	0	0	0	0	0	0	0	0	0
AT1G07350	40.26	34.74	28.94	33.59	37.42	35.47	39.53	41.67	32.51	37.27	37.61	38.8	53.85	41.99	40.21	49.15	44.03	40.97
AT1G07353	0	0	0	0	0	0	0	0	0	0	0	0	0	0	0	0	0	0
AT1G07357	0	0	0	0	0	0	0	0	0	0	0	0	0	0	0	0	0	0
AT1G07360	38.15	40.09	38.89	37.37	39.18	39.66	41.87	37.44	37.62	35.69	38.46	37.97	39.51	34.36	36.35	39.62	41.27	39.4
AT1G07367	0.11	0.68	0.44	0.47	0.36	0.41	0.75	0	0.14	1.57	1.28	1.07	0.3	0.29	0.67	1.65	0.9	0.68
AT1G07370	13.86	19.96	18.83	23.64	29.77	28.27	23.21	21.69	14.61	20.86	27.58	25.97	17.95	18.83	20.43	27.4	32.64	29.31
AT1G07373	0	0	0	0	0	0	0	0	0	0	0	0	0	0	0	0	0	0
AT1G07380	7.89	6.64	5.75	7.07	7.12	6.27	5.87	7.34	6.4	7.4	5.63	5.91	9.46	6.23	6.67	7.3	6.55	6.75
AT1G07383	0	0	0	0	0	0	0	0	0	0	0	0	0	0	0	0	0	0
AT1G07390	0.69	0.77	0.67	1.22	1.02	1.14	0.75	0.62	0.61	0.79	1.11	1.16	1.19	1.5	0.82	1.1	1.17	1.17
AT1G07393	0	0	0	0	0	0	0	0	0	0	0	0	0	0	0	0	0	0
AT1G07397	0	0	0	0	0	0	0	0	0	0	0	0	0	0	0	0	0	0
AT1G07400	1.69	1.24	1.11	1.32	1.03	0.8	1.41	1.76	1.19	1.61	2.39	1.72	1.97	1.53	1.29	1.69	1.38	2.56
AT1G07407	1.47	0.63	0.76	0.55	1.97	1.57	1.17	1.23	0.97	1.22	0.6	0.31	1.03	0.66	0.62	0.32	1.31	0.53
AT1G07410	2.65	2.21	2.53	3.17	2.61	2.41	3.5	3.01	2.21	2.88	2.42	2.23	4.11	2.71	2.18	3.23	3.18	3.22
AT1G07413	0	0	0	0	0	0	0	0	0	0	0	0	0	0	0	0	0	0
AT1G07417	0	0	0	0	0	0	0	0	0	0.35	0	0	0	0	0	0	0	0
AT1G07420	16.08	12.74	13.5	15.68	16.21	18.5	19.54	22.41	17.51	14.52	14.22	14.68	21.16	15.44	19.42	15.35	15.06	16.49
AT1G07423	0	0	0	0	0	0	0	0	0	0	0	0	0	0	0	0	0	0
AT1G07430	0.05	0	0.02	0.05	0.08	0.12	0	0.03	0.06	0.03	0.11	0.03	0.1	0.35	0	0	0.08	0.03
AT1G07433	0	0	0	0	0	0	0	0	0	0	0	0	0	0	0	0	0	0
AT1G07437	0	0	0	0	0.35	0	0	0.38	0	0	0	0	0	0	0	0	0	0
AT1G07440	15.14	16.92	14.83	17.06	13.38	14.76	14.07	11.09	13.34	15.73	13.04	13.73	17.87	22.68	16.98	19.8	17.53	17.28
AT1G07447	0	0	0	0	0	0	0	0	0	0	0	0	0	0	0	0	0	0
AT1G07450	7.67	7.2	9.92	10.85	9.5	9.59	7.34	6.11	6.59	9.07	9.36	9.3	4.79	6.55	7.15	6.54	7.87	8.87
AT1G07453	0	0	0	0	0	0	0	0	0	0	0	0	0	0	0	0	0	0
AT1G07457	0.87	0.72	0.13	0.21	0.71	0.4	0.22	0.39	0.25	0.31	0.38	0.08	0.7	0.59	0.24	0.49	0.07	0.47
AT1G07460	0.21	0	0.19	0.05	0	0.07	0.13	0.2	0.07	0.06	0	0.07	0.07	0.36	0	0.21	0.17	0.12
AT1G07463	0	0	0	0	0	0	0	0	0	0	0	0	0	0	0	0	0	0
AT1G07467	0	0	0	0	0	0	0	0	0	0	0	0	0	0	0	0	0	0
AT1G07470	19.14	23.7	19.24	20.56	21.23	23.22	22.92	21.8	21.26	21.04	23.02	23.22	24.96	21.95	23.77	24.44	23.49	22.64
AT1G07473	0.1	0.07	0.11	0.12	0.12	0	0.12	0.06	0	0	0	0	0.15	0	0.07	0.2	0.11	0.06
AT1G07476	0	0	0	0	0	0.06	0	0	0	0	0	0	0	0	0	0	0	0
AT1G07477	0.85	1.65	0.76	0.61	0.98	0.94	0.8	0.84	0.89	0.15	0.81	0.93	1.36	0.25	0.7	0.32	0.78	1.12
AT1G07480	20.52	17.34	19.57	21.78	22.07	22.05	22.75	20.96	20.31	23.33	22.12	22.63	23.66	19.44	19.39	20.08	21.65	22.06
AT1G07483	0	0	0	0	0	0	0	0	0	0	0	0	0	0	0	0	0	0
AT1G07485	0.61	0.49	0.95	0.76	0.61	1.27	0.91	0.57	1.01	0.94	1.01	1.06	0.64	0.93	1.45	0.79	0.41	1.23
AT1G07487	0	0	0	0	0	0	0	0	0	0	0	0	0	0	0	0	0	0
AT1G07490	5.28	4.49	3.76	5.17	4.87	5.36	3.39	2.07	3.76	4.59	6.79	6	5.96	5.34	5.92	4.1	4.29	6.05
AT1G07493	0	0	0	0	0	0	0	0	0	0	0	0	0	0	0	0	0	0
AT1G07497	0	0	0	0	0	0	0	0	0	0	0	0	0	0	0	0	0	0
AT1G07500	5.4	3.99	5.06	3.43	4.12	3.96	6.44	5.47	3.4	4.14	4.06	3.92	7.56	6.62	3.27	10.36	4.39	4.73
AT1G07503	0	0	0	0	0	0	0	0	0	0	0	0	0	0	0	0	0	0
AT1G07507	0	0	0	0	0	0	0	0	0	0	0	0	0	0	0	0	0	0
AT1G07510	8.06	7.93	7.88	9.02	8.65	9.39	9.13	9.26	7.92	8.76	9.19	8.64	10.34	9.18	8.77	9.62	9.64	9.16
AT1G07513	1.11	1.44	2.47	1.94	2.18	1.02	0.95	1.39	2.31	1.18	1.54	0.6	0.89	1.29	0.61	1.03	1.36	1.37
AT1G07517	0	0.05	0.04	0	0	0	0	0	0	0	0	0	0	0	0.05	0	0	0
AT1G07520	5.71	4.83	4.19	5.86	5.73	5.95	6.46	5.59	4.77	5.98	4.3	5.5	7.15	4.32	5.1	5.69	5.38	5.68
AT1G07523	0	0	0	0	0	0	0	0	0	0	0	0	0	0	0	0	0	0
AT1G07527	0	0	0	0	0	0	0	0	0	0	0	0	0	0	0	0	0	0
AT1G07530	14.16	13.26	12.8	12.85	13.91	12.57	12.81	14.12	11.73	12.14	13.49	13.16	16.11	14	12.77	14.82	13.01	13.99
AT1G07533	0	0	0	0	0	0	0	0	0	0	0	0	0	0	0	0	0	0
AT1G07537	0	0	0	0	0	0	0	0	0	0	0	0	0	0	0	0	0	0
AT1G07540	0.02	0	0	0	0	0	0	0	0	0	0	0	0	0	0	0	0	0
AT1G07543	0	0	0	0.49	0	0	0	0	0	0	0	0	0	0	0	0	0	0
AT1G07547	0	0	0	0	0	0	0	0	0.12	0.11	0	0	0	0.24	0	0	0	0
AT1G07550	1.82	1.5	1.37	1.24	1.37	0.93	1.03	1.02	1.31	0.93	0.97	1.1	1.76	0.81	1.08	0.92	0.96	1.34
AT1G07553	0	0	0	0	0	0	0	0	0	0	0	0	0	0	0	0	0.16	0
AT1G07557	0	0	0	0	0	0	0	0	0	0	0	0	0	0	0	0	0	0
AT1G07560	10.63	5.84	5.66	6	6.69	5.27	5.79	5.82	6.24	5.64	3.85	4.87	10.95	4.05	4.99	5.31	4.65	4.76
AT1G07563	0	0	0	0	0	0	0	0	0	0	0	0	0	0	0	0	0	0
AT1G07567	0	0	0	0	0	0	0	0	0	0	0	0	0	0	0	0	0	0
AT1G07570	17.18	17.87	16.78	19.52	19.44	17.13	15.36	19.66	17.06	19.74	20.95	19.76	20.42	16.23	18.6	17.95	19.1	19.36
AT1G07573	0	0	0	0	0	0	0	0	0	0	0	0	0	0	0	0	0	0
AT1G07580	0	0	0	0	0	0	0	0	0	0	0	0	0	0	0	0	0	0
AT1G07583	0	0	0	0	0	0	0	0	0	0	0	0	0	0	0	0	0	0
AT1G07587	0	0	0	0	0	0	0	0	0	0	0	0	0	0	0	0	0	0
AT1G07590	1178.49	808.51	793.37	953.2	859.96	840.13	923.97	953.24	901.72	1013.08	746.69	814.51	1565.02	808.59	885.45	960.98	939.05	915.12
AT1G07593	0	0	0	0	0	0	0	0	0	0	0	0	0	0	0	0	0	0
AT1G07597	0	0	0	0	0	0	0	0	0	0	0	0	0	0	0	0	0	0
AT1G07600	9820.23	6380.83	7384.78	7429.48	8125.98	6614.99	7605.26	7112.32	7486.58	7972.92	5858.57	6578.83	12775.5	6275.08	6754.82	7707.69	7559.65	7060.85
AT1G07603	0	0	0.09	0.09	0.1	0.11	0.1	0.11	0.23	0	0	0	0	0.12	0	0	0.18	0
AT1G07607	0	0	0	0	0	0	0	0	0	0	0	0	0	0.11	0	0	0	0
AT1G07610	665.83	430.9	421.65	430.26	451.85	373.69	465.63	459.56	458.54	463.74	313.07	362.98	837.28	392.68	433.35	418.56	425.63	442.29
AT1G07613	0	0	0	0	0	0	0	0	0	0	0	0	0	0	0	0	0	0
AT1G07615	4.29	5.51	4.27	4.4	5.03	6.16	5.5	5.91	4.35	5.31	5.7	6.1	4.33	4.45	4.52	5.96	5.33	5.25
AT1G07617	0	0	0	0	0	0	0	0	0	0	0	0	0	0	0	0	0	0
AT1G07620	1.55	1.02	0.99	1.21	0.95	1.43	1.46	1.35	0.92	1.26	0.82	1.07	1.88	0.81	1.1	1	1.15	1.22
AT1G07623	0	0	0	0	0	0	0	0	0	0	0	0	0	0	0	0	0	0
AT1G07627	0	0	0	0	0	0	0	0	0	0	0	0	0	0	0	0	0	0
AT1G07630	12.95	8.82	9.68	10.98	10.44	11.9	9.63	11.45	10.91	10.94	10.49	10.51	15.64	7.93	8.51	11.24	9.67	11.06
AT1G07633	0	0	0	0	0	0	0	0	0	0	0	0	0	0	0	0	0	0
AT1G07637	0	0	0	0	0	0	0	0	0	0	0	0	0	0	0	0	0	0
AT1G07640	7.41	12.88	12.36	13.11	13.46	13.85	15.12	13.22	10.99	15.14	14.65	13.53	8.07	15.6	15.78	15.73	14.64	15.58
AT1G07645	0	0	0	0	0	0.1	0	0.19	0	0	0.27	0	0	0	0	0	0	0
AT1G07647	2.29	1.19	0.48	0	0.52	0.59	1.64	0	0	0	0	0	0.64	0	0.58	0	1.47	0
AT1G07650	18.43	18.36	18.5	18.35	17.24	19.66	18.01	17.86	16.17	16.43	17.98	16.6	21.51	17.38	18.28	17.35	16.49	16.85
AT1G07653	0	0	0	0	0	0	0	0	0	0	0	0	0	0	0	0	0	0
AT1G07657	0	0	0	0	0	0	0	0	0	0	0	0	0	0	0	0	0	0
AT1G07660	30.41	36.1	25.84	33.84	37.47	40.59	41.79	33.89	29.12	30.93	36.64	39.54	33.36	29.68	32.63	38.88	35.52	40.95
AT1G07663	0	0	0	0	0	0	0	0	0	0	0	0	0	0	0	0	0	0
AT1G07667	0.06	0	0	0.06	0	0.14	0	0	0	0	0	0.07	0.08	0.15	0	0	0	0.06
AT1G07670	19.68	19.56	18.37	20.91	23.61	23.26	26.89	26.77	22.77	19.93	18.28	20.07	23.84	20.12	21.81	23.02	24.58	23.84
AT1G07673	0	0	0	0	0	0	0	0	0	0	0	0	0	0	0	0	0	0
AT1G07680	0	0	0.07	0.16	0	0	0.17	0.09	0	0	0	0	0	0	0	0.09	0	0
AT1G07683	0.07	0	0.08	0	0	0	0	0.09	0	0	0	0	0	0	0	0	0	0
AT1G07690	0.27	0.69	0.21	0.74	0.38	0.17	0.4	0.29	0.62	0.33	0.24	0.17	0.56	0.27	0.34	0.23	0.19	0.43
AT1G07693	0	0	0.73	0	0.54	0	0	0	0	0	0	0.3	0	0	0	0	0	0.51
AT1G07697	0	0	0	0	0	0	0	0	0	0	0	0	0	0	0	0.39	0	0
AT1G07700	58.37	61.82	63.7	65.03	60.89	66.26	58.75	58.44	61.11	67.24	65.98	66.88	61.89	63.28	65.37	61.39	60.85	61.7
AT1G07702	0	0	0	0	0	0	0	0	0	0	0	0	0	0	0	0	0	0
AT1G07703	0	0	0	0	0	0	0	0	0	0	0	0	0	0	0	0	0	0
AT1G07705	10.5	11.93	11.24	12.54	11.68	13.01	11.84	12.52	9.75	10.53	11.88	12.57	12.05	11.54	10.19	10.82	12.59	12.01
AT1G07707	0.37	0	0.13	0.28	0	0	0	0.46	0	0.31	0	0	0	0.17	0	0	0.13	0.13
AT1G07710	0.4	0.17	0.32	0.43	0.37	0.89	0.31	0.61	0.51	0.68	0.42	0.26	0.49	0.28	0.42	0.29	0.53	0.35
AT1G07717	0	0	0	0	0	0	0	0	0	0	0	0	0	0	0	0	0	0
AT1G07720	73.62	55.39	58.04	56.75	50.39	56.54	50.72	54.56	55.96	56.54	56.09	59.88	77.62	51.67	60.96	52.88	54.56	55.76
AT1G07723	0	0	0	0	0	0	0	0	0	0	0	0	0	0	0	0	0	0
AT1G07725	0.05	0.05	0.04	0.02	0.02	0.07	0.04	0.07	0.07	0.09	0.09	0.09	0.05	0.05	0.09	0.09	0.02	0
AT1G07727	0	0	0	0	0	0	0	0	0	0	0	0	0	0	0	0	0	0
AT1G07728	7.05	6.49	7.17	7.27	7.16	8.58	7.5	7.46	5.76	7.7	7.2	7.22	7.33	6.38	6.6	7.84	7.13	6.25
AT1G07730	7.48	3.61	3.46	4.39	4.2	5.3	3.67	3.89	3.35	4.08	4.54	3.64	9.48	4.48	4.83	3.35	4.47	2.91
AT1G07733	0	0	0	0	0	0	0	0	0	0	0	0	0	0	0	0	0	0
AT1G07737	1.17	1.38	1.39	3.76	2.44	4.11	0.91	1.17	4.57	1.39	4.72	2.3	3.38	0.21	1.43	1.94	2.44	2.82
AT1G07740	2.27	1.71	2.07	2.71	2.2	2.29	2.19	2.41	1.67	2.1	1.71	1.93	2.09	2.61	2.34	2.46	2.7	3.01
AT1G07743	3.37	3.74	3.12	2.67	2.76	2.93	3.16	2.71	2.31	2.53	2.92	2.9	3.29	3.26	2.91	2.97	3.73	3.45
AT1G07745	5.29	6.12	5.71	6.21	6.71	5.84	5.74	5.21	5.67	6.8	6.23	5.26	5.66	5.6	5.23	5.61	6.26	6.53
AT1G07747	0	0	0	0	0	0	0	0	0	0	0	0	0	0	0	0	0	0
AT1G07750	27.89	24.26	23.57	25.28	27.07	24.63	26.69	27.4	21.55	25.04	23.39	22.11	34.27	22.13	25.73	24.42	23.3	23.22
AT1G07753	0	0	0	0.14	0.07	0	0	0	0	0	0	0	0	0	0	0	0.13	0
AT1G07757	0	0	0	0	0	0	0	0	0	0	0	0	0	0	0	0	0	0
AT1G07760	0	0	0	0	0	0	0	0	0	0	0	0	0	0	0	0	0	0
AT1G07763	0	0	0	0	0	0	0	0	0	0	0	0	0	0	0	0	0	0
AT1G07767	0	0	0	0	0	0	0	0	0	0	0	0	0	0	0	0	0	0
AT1G07770	365.25	408.51	390.86	403.87	443.31	413.06	402.3	404.19	330.01	375.06	407.93	412.96	340.6	358.58	376.03	402.58	415.42	412.66
AT1G07773	0	0	0	0	0	0	0	0	0	0	0	0	0	0	0	0	0	0
AT1G07777	0	0	0	0	0	0	0	0	0	0	0	0	0	0	0	0	0	0
AT1G07780	25.25	26.94	23.66	26.12	29.37	28.32	30.59	28.56	22.71	25.52	33.23	28.76	26.88	30.68	30.68	32.64	34.94	30.32
AT1G07783	0	0	0	0	0	0	0	0	0	0	0.17	0	0	0	0	0	0	0
AT1G07787	0	0	0	0	0	0	0	0	0	0	0	0	0	0	0	0	0	0
AT1G07790	43.02	64.21	59.49	74.2	88.65	86.3	70.94	65.87	51.09	70.08	82.2	77.95	50.77	53.36	55.24	82.84	89.91	87.72
AT1G07793	0	0	0	0.13	0	0	0	0	0	0	0	0	0	0	0	0	0	0
AT1G07795	0.83	0.69	0.67	1.05	1.08	0.3	0.7	1.84	0.55	1.02	0.43	0.9	1.98	1.36	0.6	1.23	0.57	0.89
AT1G07803	0	0	0	0	0	0	0	0	0	0	0	0	0	0	0	0	0	0
AT1G07807	0	0	0	0	0	0	0	0	0	0	0	0	0	0	0	0	0	0
AT1G07810	17.09	17.69	16.2	17.37	18.59	19.39	18.86	19.09	15.57	16.9	17.09	18.01	20.4	16.48	16.47	20.6	18.89	18.94
AT1G07813	0	0	0	0	0	0	0	0	0	0	0	0	0	0	0	0	0	0
AT1G07820	65.18	95.62	82.71	103.91	117.95	119.09	104.78	96.1	70.74	98.96	120.43	113.19	67.01	71.36	79	106.97	117.76	117.99
AT1G07823	0.86	0.56	1.02	0.68	0.7	1.74	0.81	0.31	0.82	0.76	0.37	0.7	0.86	0.83	1.25	1.04	0.66	0.47
AT1G07827	0	0	0	0	0	0	0	0	0	0	0	0	0	0	0	0	0	0
AT1G07830	13.5	15.66	13.2	16.36	17.52	20.63	17.21	17.2	12.79	13.74	16.07	16.55	15.24	13.32	13.26	15.3	18.15	17.7
AT1G07833	0	0	0	0	0	0	0	0	0	0	0	0	0	0	0	0	0	0
AT1G07837	0	0	0	0	0	0	0	0	0	0	0	0	0	0	0	0	0	0
AT1G07840	12.64	15.24	12.58	14.17	17.14	16.41	15.48	16.1	12.72	15.5	13.41	15.64	17.33	14.84	18.28	16.83	18.31	17.74
AT1G07843	0	0	0	0	0	0	0	0	0	0	0	0	0	0	0	0	0	0
AT1G07847	0	0	0	0	0	0	0	0	0	0	0	0	0	0	0	0	0	0
AT1G07850	0.08	0.03	0.04	0.02	0	0.03	0.02	0	0	0	0.05	0.03	0	0	0	0	0	0.02
AT1G07853	0	0	0	0	0	0	0	0	0	0	0	0	0	0	0	0	0	0
AT1G07857	0	0	0	0	0	0	0	0	0	0	0	0	0	0	0	0	0	0
AT1G07860	0.13	0.16	0	0	0	0	0.15	0	0.17	0.16	0.15	0.16	0	0	0	0	0.13	0
AT1G07863	0	0	0	0	0	0	0	0	0	0	0	0	0	0	0	0	0	0
AT1G07867	0	0	0	0	0	0	0.26	0	0	0	0	0	0	0	0	0	0	0
AT1G07870	10.84	8.5	9.52	9.77	9.95	8.69	10.13	9.41	9.26	10.15	8.94	9.52	14.82	8.84	7.89	10.04	9.36	9.63
AT1G07873	0	0	0	0	0	0	0	0	0	0	0	0	0	0	0	0	0	0
AT1G07877	0	0	0	0	0	0	0	0	0	0	0	0	0	0	0	0	0	0
AT1G07880	3.72	4.55	2.83	2.58	4.39	3.69	3.71	3.68	3.2	3.24	4.29	3.42	3.5	3.38	2.53	2.87	3.58	3.01
AT1G07883	0	0	0	0	0	0	0	0	0	0	0	0	0	0	0	0	0	0
AT1G07885	1.29	0.27	0.44	0.47	0.92	0.41	0.38	0.4	0.28	0.79	0.64	0.61	1.12	0.65	0.41	1.25	1.24	0.79
AT1G07887	0	0	0	0.81	0.18	0.17	0	0	0	0.14	0.55	0.58	0	0	0	0	0.31	0.3
AT1G07890	1183.03	963.8	739.47	754.12	1077.24	702.4	793.6	806.86	694.61	702.32	717.64	670.57	1081.97	873.55	889.18	719.65	770.54	819.43
AT1G07893	0.03	0	0.03	0.07	0.07	0.04	0.08	0.12	0	0	0.04	0.04	0.04	0	0	0.08	0	0.07
AT1G07897	1.7	0	0	3.78	1.95	1.09	1.02	0	1.13	0	1.03	1.08	1.19	1.15	2.17	1.11	0	0
AT1G07900	0.27	0.17	0.21	0.44	0.46	0.6	0.87	0.25	0.18	0.66	0.89	1.01	0.28	0.63	0.08	0.35	0.21	0.29
AT1G07901	0	0	0	0	0	0	0	0	0	0	0	0	0	0	0	0	0	0
AT1G07902	0.9	0.58	1.05	0	1.16	1.3	0.94	1.41	0.75	0.84	0.68	1	0.63	1.22	0.72	0.88	0.84	0.98
AT1G07903	15.38	13.95	11.18	17.18	14.68	16.69	17.22	18.34	5.69	6.08	13.36	13.66	1.48	7.45	12.48	16.63	17.64	8.65
AT1G07907	0	0	0	0	0	0	0	0	0	0	0	0	0	0	0	0	0	0
AT1G07910	6.47	7.13	5.91	7.09	6.86	6.8	7.4	6.99	5.87	6.59	6.11	6.23	6.81	6.41	6.21	6.47	7.03	7.98
AT1G07913	0	0	0	0	0	0	0	0	0	0	0	0	0	0	0	0	0	0
AT1G07917	0	0	0	0	0	0	0	0	0	0	0	0	0	0	0	0	0	0
AT1G07920	632.9	674.25	629.62	655.57	700.82	694.14	691.52	661.4	593.96	636.93	678.81	661.85	650.29	664.6	667.51	709.43	711.32	696.33
AT1G07923	0	0	0	0.54	0	0	0	0.3	0	0	0	0.15	0.17	0.66	0.15	0.63	0.13	0
AT1G07927	0	0	0	0	0	0	0	0	0	0	0	0	0	0	0	0	0	0
AT1G07930	420.08	459.6	422.12	421.57	464.73	442.22	455.77	442.41	384.59	408.71	445.02	436.8	431.44	426.52	457.72	454.04	460.51	465.62
AT1G07933	0	0	0	0	0	0	0	0	0	0	0	0	0	0	0	0	0	0
AT1G07937	0.29	0	0.3	0.96	2.64	1.48	1.72	0.72	0	1.43	1.05	0.73	0.81	0.39	4.4	0.75	0.31	0.31
AT1G07940	441.01	474.33	423.94	436.78	465.75	452.05	448.31	442.05	405.43	421.59	453.58	443.84	456.96	418.48	442.56	443.28	458.59	459.97
AT1G07943	0.14	0.93	0.74	0	0	0	0	0	0.38	0.36	0	0	0.4	0	0	0	0.15	0.16
AT1G07947	0	0	0	0	0	0	0	0	0	0	0	0	0	0	0	0	0	0
AT1G07950	14.54	16.94	15.92	15.35	16.95	16.46	17.34	16.46	14.2	15.34	15.69	14.67	18.34	14.15	15.12	17.25	18.35	18.72
AT1G07957	0	0	0	0	0	0	0	0	0	0	0	0	0	0	0	0	0	0
AT1G07960	25.56	23.9	24.16	27.59	25.1	28.27	27.63	28.21	23.13	28.9	26.16	27.81	31.3	24.25	27.38	30.79	31.25	32.58
AT1G07963	0	0	0	0	0	0	0	0	0	0	0	0	0	0	0	0	0	0
AT1G07967	0	0	0	0	0	0	0	0	0	0	0	0	0	0	0	0	0	0
AT1G07970	5.7	7.33	6.66	7.56	8.25	7.89	8.12	7.42	6.16	7.26	8.12	8.39	7.33	7.34	8.05	7.99	8.45	7.65
AT1G07973	0	0	0	0	0	0	0	0	0	0	0	0	0	0	0	0	0	0
AT1G07977	0	0	0	0	0	0	0	0	0	0	0	0	0	0	0	0	0	0
AT1G07980	10.9	10.68	11.96	12.5	10.71	12.31	12.69	10.78	11.41	10.34	12.99	11.67	12.61	11.23	11.97	12.87	12.98	12.45
AT1G07983	0.3	0	0	0	0	0	0	0	0	0	0	0	0.43	0	0	0.79	0	0
AT1G07985	0.41	0.85	0.37	0.34	0.41	0.39	0.79	0.89	0.94	0.88	1.54	0.64	1.07	0.62	0.71	1.12	1.08	0.33
AT1G07987	0	0	0	0	0	0	0	0	0	0	0	0	0	0	0	0	0	0
AT1G07990	21.56	21.83	20.27	21.25	20.5	22.14	22.57	20.7	20.31	19.62	20.91	20.09	25.32	19.4	20.02	21.08	21.82	20.06
AT1G07993	0	0	0	0	0	0	0	0	0	0	0	0	0	0	0	0	0	0
AT1G07997	0	0	0	0	0	0	0	0	0	0	0	0	0	0	0	0	0	0
AT1G08000	6.95	7.51	8.69	8.07	8.68	8.76	10.34	9.14	7.19	8.15	9.99	8.84	7.55	8.61	8.61	9.29	8.96	9.77
AT1G08003	0	0	0	0.39	0	0.45	0	0	0	0.87	0	0	0.49	0	0	0	0	0
AT1G08005	0	0.8	0.26	0.28	0.28	0.48	0.3	0	0.16	0	0.3	0	0	0.34	0.16	0.48	0.66	0.54
AT1G08007	0	0	0	0	0	0	0	0	0	0	0	0	0.37	0	0	0	0	0
AT1G08010	14.85	18.44	16.69	16.83	19.2	19.91	19.13	18.02	15.64	16.79	17.3	17.11	19.8	18.56	17.95	17.95	19.77	18.59
AT1G08013	0	0	0	0	0	0	0	0	0	0	0	0	0	0	0	0	0	0
AT1G08017	0	0	0	0	0	0	0	0	0	0	0	0	0	0	0	0	0	0
AT1G08023	0	0	0	0	0	0	0	0	0	0	0	0	0	0	0	0	0	0
AT1G08027	0	0	0	0	0	0	0	0	0	0	0	0	0	0	0	0	0	0
AT1G08030	9.38	10.54	9.4	10.44	10.43	9.6	10.93	10.95	9.69	10.49	10.79	9.87	11.66	10.3	10.63	11.52	10.36	11.37
AT1G08033	0	0	0	0	0	0	0	0	0	0	0	0	0	0	0	0	0	0
AT1G08035	0.41	0.74	0.37	0.18	0.19	0.11	0.26	0.1	0.09	0.41	0.76	0.27	0.12	0.09	0.1	0.75	0.88	0.44
AT1G08037	0.19	0	0	0	0.14	0.08	0.15	0.24	0.17	0.08	0.23	0	0	0	0.08	0.08	0.07	0.34
AT1G08040	15.48	13.38	12.56	15.76	14.43	15.64	14.71	14.03	12.62	15.93	14.7	14.73	22.46	16.52	15.52	18.25	18.86	18.13
AT1G08043	0.89	0.31	0.39	0.35	1.72	1.35	1.16	0.95	0.54	0.56	0.88	0.88	1.13	1.1	1.03	0.48	0.66	1.05
AT1G08047	0	0	0	0	0	0	0	0	0	0	0	0	0	0	0	0	0	0
AT1G08050	4.49	2.45	2.65	2.92	2.76	2.73	3.24	2.55	3.34	2.5	2.63	2.79	6.13	3.34	3.32	3	3	3.19
AT1G08053	0	0	0	0	0	0	0	0	0	0	0	0	0	0	0	0	0	0
AT1G08057	0	0	0	0	0	0	0	0	0	0	0	0	0	0	0	0	0	0
AT1G08060	5.14	5.83	5.92	5.75	5.45	5.98	6.23	6.1	5.51	5.8	6.29	6.47	6.48	6.1	6.02	6.56	6.24	6.37
AT1G08063	0	0	0	0	0	0	0	0	0	0	0	0	0	0	0	0	0	0
AT1G08065	0	0	0	0	0	0	0	0	0	0	0	0	0	0	0	0	0	0
AT1G08070	0.34	0.62	0.26	0.42	0.36	0.12	0.39	0.44	0.26	0.33	0.32	0.26	0.68	0.69	0.4	0.59	0.73	0.41
AT1G08073	0	0	0	0	0	0	0	0	0	0	0	0	0	0	0	0	0	0
AT1G08077	0	0	0	0	0	0	0	0	0	0	0	0	0	0	0	0	0	0
AT1G08080	0	0	0	0	0	0	0	0	0	0	0	0	0	0	0	0	0	0
AT1G08087	0	0	0	0	0	0	0	0	0	0	0	0	0	0	0	0	0	0
AT1G08090	4.55	3.24	1.94	3.78	6.25	2.07	2	1.3	1.07	2.97	0.88	1.73	4.2	0.92	1.95	2.49	1.11	2.16
AT1G08093	0	0	0	0	0	0	0	0	0	0	0	0	0	0	0	0.41	0	0
AT1G08097	0	0	0	0	0	0	0	0	0	0	0	0	0	0	0	0	0	0
AT1G08100	0	0	0	0	0	0	0	0	0	0	0	0	0	0	0	0	0	0
AT1G08103	0	0.33	0.13	0.7	0.87	0	0.3	0.95	0	0	0	0	0.18	0.17	0.16	0.33	0.13	0.27
AT1G08107	0	0	0	0	0	0	0	0	0	0	0	0	0	0	0	0	0	0
AT1G08110	83.31	83.09	88.3	83.04	90.89	87.94	91.33	82.76	82.86	91.84	86.16	89.92	95.54	96.62	93.97	93.76	89.64	89.36
AT1G08113	0	0	0	0	0	0	0	0	0	0	0	0	0	0	0	0	0	0
AT1G08115	0	0	0	0	0	0	0	0	0	0	0	9.99	0	0	0	0	0	0
AT1G08117	0	0	0	0	0	0	0	0	0	0	0	0	0	0	0	0	0	0
AT1G08120	0.18	0.23	0.19	0.1	0.21	0.06	0.11	0.06	0.06	0	0.16	0.06	0.06	0.06	0.11	0	0.1	0.15
AT1G08123	0	0	0	0	0	0	0	0	0	0	0	0	0	0	0	0	0	0
AT1G08125	9.48	11.61	11.06	12.63	13.72	12.51	12.95	12.19	11.36	12.51	12.85	10.99	11.89	12.78	12.18	13.23	14.39	13.61
AT1G08127	0	0	0	0	0	0	0	0	0	0	0	0	0	0	0	0	0	0
AT1G08130	17.3	21.08	18.83	23.04	26.22	24.49	26.03	23.69	19.25	22.22	25.05	22.82	23.72	24	25.76	24.83	25.74	24.82
AT1G08133	0	0	0	0	0	0	0	0	0	0	0	0	0	0	0	0	0	0
AT1G08135	0	0	0	0	0	0	0	0	0	0	0	0	0	0	0	0	0	0
AT1G08137	0	0	0	0	0	0	0	0	0	0	0	0	0	0	0	0	0	0
AT1G08140	0	0	0	0	0	0	0.02	0	0	0	0	0.02	0	0	0	0	0	0
AT1G08143	0	0	0	0	0	0	0	0	0	0	0	0	0	0	0	0	0	0
AT1G08147	0	0	0	0	0	0	0	0	0	0	0	0	0	0	0	0	0	0
AT1G08150	0	0	0	0	0	0	0.02	0	0	0	0	0	0	0	0	0.02	0	0
AT1G08153	0	0	0	0	0	0	0	0	0	0	0	0	0	0	0	0	0	0
AT1G08157	0	0	0	0	0	0	0	0	0	0	0	0	0	0	0	0	0	0
AT1G08160	12.73	18.02	17.61	15.12	18.98	15.97	20.72	18.71	12.24	14.27	15.27	16.39	16	17.37	20.69	17.03	16.56	16.63
AT1G08163	0	0	0	0	0	0	0	0	0	0	0	0	0	0	0	0	0	0
AT1G08165	1.2	1.55	1.05	0.91	1.23	1.62	0.98	1.27	1.34	1.8	1	1.04	1.15	1.8	1.93	1.56	1.35	2.19
AT1G08170	0.05	0.2	0.05	0.06	0.18	0.07	0	0.06	0.07	0	0.19	0.13	0.07	0	0	0.13	0.11	0.17
AT1G08173	1.54	0.71	1.03	0.86	1.01	0.99	0.39	1.79	1.02	1.23	0	1.12	1.54	0.6	0.98	1.14	2	0.6
AT1G08177	0	0	0	0	0	0	0	0	0	0	0	0	0	0	0	0	0	0
AT1G08180	2.89	1.93	1.7	1.55	2.05	2.94	2.61	1.37	2.24	1.91	2.05	2.97	3.07	2.83	2.03	2.27	3.46	3.23
AT1G08183	0	0	0	0	0	0	0	0	0	0	0	0	0	0	0	0	0	0
AT1G08190	58	48.86	48.27	51.13	48.28	52.4	51.33	50.55	49.79	48.91	46.99	47.46	72.08	56.53	56.01	56.66	55.07	55.24
AT1G08193	0	0	0	0	0	0	0	0	0	0	0	0	0	0	0	0	0	0
AT1G08200	215.86	199.1	187.34	207.99	204.71	212.31	205.52	210.09	194.84	199.24	205.67	196.02	257.42	223.64	230.84	217.85	221.07	214.25
AT1G08207	0	0	0	0	0	0	0	0	0	0	0	0	0	0	0	0	0	0
AT1G08210	9.69	11.23	7.84	9.46	9.36	10.88	10.99	9.8	7.58	9.02	10.49	10.44	8.05	8.82	7.15	9.95	10.45	9.63
AT1G08213	0.42	1.49	0.65	0.47	0.72	0.54	0.5	1.31	0.42	1.04	0.89	0.13	0.29	0.28	1.2	0.27	0.45	0.34
AT1G08217	1.69	1.6	0.82	1.12	0.39	0.87	0.94	1.12	0.74	0.84	1.09	0.71	2.68	2.44	0.43	0.58	0.6	1.58
AT1G08220	5.4	6.62	5.69	6.01	6.81	7.05	7.81	7.31	5.67	7.65	5.35	6.11	7.71	6.34	6.91	7.61	7.23	7.27
AT1G08223	0	0	0	0	0	0	0	0	0	0	0	0	0	0	0	0	0	0
AT1G08227	0	0	0.14	0	0	0	0	0	0	0	0	0	0	0	0	0	0	0
AT1G08230	7.75	6.84	6.36	6.98	5.8	5.74	5.25	5.28	5.74	5.57	7.53	6.57	10.01	11.32	8.61	7.91	7.88	8.3
AT1G08237	0	0	0	0	0	0	0	0	0	0	0	0	0	0	0	0	0	0
AT1G08240	0	0	0	0	0	0	0	0	0	0	0	0	0	0	0	0	0	0
AT1G08247	0	0	0	0	0	0	0	0	0	0	0	0	0	0	0	0	0	0
AT1G08250	24.87	18.55	20.58	22.62	18.33	22.3	17.96	17.42	18.24	18.68	19.14	20.65	32.23	30.95	27.19	27.01	23.29	23.14
AT1G08253	0	0	0	0	0	0	0	0	0	0	0	0	0	0	0	0	0	0
AT1G08257	0	0	0	0	0	0	0	0	0	0	0	0	0	0	0	0	0	0
AT1G08260	3.68	4.49	4.22	5.14	5.81	5.13	5.54	5.08	3.76	4.91	5.69	5.53	3.85	4.61	4.55	5.55	5.42	5.91
AT1G08263	0	0	0	0	0	0	0	0	0	0	0	0	0	0	0	0	0	0
AT1G08267	0	0	0	0	0	0	0	0	0	0	0	0	0	0	0	0	0	0
AT1G08270	1.23	1.59	0.99	2.43	0.63	1.59	1.14	0.68	1.09	1.81	1.16	1.05	1.6	1.84	0.7	0.93	0.98	0.95
AT1G08273	2.38	2.38	2.35	2.4	2.48	2.36	4.26	4.33	2.72	2.41	2.1	3.98	1.21	2.78	2.06	3.94	2.89	2.92
AT1G08277	0	0	0	0	0	0	0	0	0	0	0	0	0	0	0	0	0	0
AT1G08280	8.14	6.26	6.01	7.43	8.07	6.49	6.21	6.73	5.5	5.78	6.16	5.6	8.52	5.54	6.76	7.63	7.75	7.44
AT1G08283	4.21	2.79	2.23	3.92	3.14	1.76	2.22	3.68	1.95	2.31	1.66	1.87	3.29	3.32	2.74	3.31	1.67	2.12
AT1G08287	0	0.09	0.07	0.07	0.31	0	0	0.08	0	0.17	0	0	0	0	0	0.35	0.14	0.07
AT1G08290	0.57	0.59	0.57	0.53	0.16	0.37	0.71	0.27	0.38	0.53	0.43	0.27	0.73	0.06	0.33	0.28	0.81	0.46
AT1G08293	0	0	0	0	0	0.32	0	0	0	0	0	0	0	0.34	0.32	0	0.8	0
AT1G08297	0	0	0	0	0	0	0	0	0	0	0	0	0	0	0	0	0	0
AT1G08300	1.82	1.89	1.45	1.65	1.67	1.98	1.91	1.65	1.77	1.79	2.42	2.13	2.12	1.54	1.72	1.81	2.2	1.69
AT1G08303	0	0	0	0	0	0	0	0	0	0	0	0	0	0	0	0	0	0
AT1G08307	0	0	0	0	0	0	0	0	0	0	0	0	0	0	0	0	0	0
AT1G08310	1.72	0.97	1.1	1.31	1.2	1.63	1.7	2.1	1.64	1.12	1.31	1.58	2.34	0.8	1.31	1.19	1.26	1.78
AT1G08313	0	0	0	0	0	0	0	0	0	0	0	0	0	0	0	0	0	0
AT1G08315	13.43	8.41	9.17	8.76	7.88	9.03	9.73	9.43	8.81	8.86	9.29	8.59	12.44	8.08	8.17	8.35	7.47	8.45
AT1G08317	0	0	0	0	0	0	0	0	0	0	0	0	0	0	0	0	0	0
AT1G08320	23.32	13.14	13.42	17.17	14.75	14.51	13.82	17.15	16.17	14.01	13.97	15.97	33.47	13.5	15.67	18.47	16.45	15.65
AT1G08323	0	0	0	0	0	0	0	0	0	0	0	0	0	0	0	0	0	0
AT1G08327	0	0	0	0	0	0	0	0	0	0	0	0	0	0	0	0	0	0
AT1G08333	0	0	0	0	0	0	0	0	0	0	0	0	0	0	0	0	0	0
AT1G08337	0	0	0	0	0	0	0	0	0	0	0	0	0	0	0	0	0	0
AT1G08340	7.62	4.63	4.65	5.3	4.68	4.63	4.61	6.03	5.41	4.65	3.76	4.48	8.06	5.89	5.03	5.94	4.85	4.88
AT1G08343	0	0	0	0	0	0	0	0	0	0	0	0	0	0	0	0	0	0
AT1G08347	0	0	0	0	0	0	0	0	0	0	0	0	0	0	0	0	0	0
AT1G08350	5.88	5.21	5.28	6.12	6.93	6.23	5.8	6.44	5.84	5.84	5.81	5.54	6.74	5.3	5.77	5.52	6.32	7.03
AT1G08353	0	0	0	0	0	0	0	0	0	0	0	0	0	0	0	0	0	0
AT1G08357	0	0	0	0	0	0	0	0.39	0	0.39	0	0	0	0	0	0	0	0
AT1G08360	284.18	338.15	314.41	320.7	381.9	348.86	352.03	347.06	289.53	318.52	360.24	350.44	298.55	316.82	331.83	362.93	392.98	373.82
AT1G08363	0.41	0	0	0	0	0	0	0	0	0	0	0	0	0	0	0	0	0
AT1G08367	0	0	0	0	0	0	0	0	0	0	0	0	0	0	0	0	0	0
AT1G08370	27.74	25.41	26.1	27.26	29.96	28.41	28.39	28.97	26.16	27.48	29.9	27.73	32.17	26.7	29.48	27.95	28.03	30.66
AT1G08377	0	0	0	0	0	0	0	0	0	0	0	0	0	0	0	0	0	0
AT1G08380	3592.14	3728.15	3927.81	3608.31	3353.2	3490.76	3658.01	3620.3	4131.23	3614.49	3382.46	3522.34	2339.67	2982.27	2854.84	3096.96	3124.87	3236.43
AT1G08383	0	0	0	0	0	0	0	0	0	0	0	0	0	0	0	0	0	0
AT1G08387	0	0	0	0	0	0	0.03	0	0	0	0	0	0	0	0	0	0	0
AT1G08390	10.72	9.51	11.33	11.08	10.71	9.72	12.5	7.8	8.88	11.44	10.64	11.25	7.24	10.25	9.03	11.52	10.33	10.69
AT1G08393	0	0	0	0	0	0.27	0	0	0	0	0.25	0	0	0	0	0	0	0
AT1G08397	0	0	0	0	0	0	0	0	0	0	0	0	0	0	0	0	0	0
AT1G08400	2.99	3.25	3.18	3.27	3.15	3.8	3.11	3.22	2.82	3.59	2.59	3.37	3.79	3.28	3.18	3.95	3.09	3.48
AT1G08403	0.6	0	0.31	0.33	0	0	0	0.75	0.8	0.37	0	0.76	0	0	0	0.39	0.32	0
AT1G08410	8.64	11.63	10.01	10.91	13.52	12.43	13.48	13.17	9.16	10.53	13.11	12.37	12.29	10.85	12.05	14.1	13.37	13.53
AT1G08413	0	0	0	0	0	0	0	0	0	0	0	0	0	0	0	0	0	0
AT1G08417	0	0	0	0	0	0	0	0	0	0	0	0	0	0	0	0	0	0
AT1G08420	24.68	24.02	23.54	24.71	23.56	25.87	24.59	26.1	21.84	22.6	24.09	22.47	29.4	24.33	25.67	25.38	24.33	25.92
AT1G08427	0	0	0	0	0	0	0	0	0	0	0	0	0	0	0	0	0	0
AT1G08430	1.4	1.19	0.93	1.02	2.02	1	1.26	1.69	0.94	1.11	0.64	0.79	1.96	1.18	0.96	1.04	1.1	1.07
AT1G08433	0	0	0	0	0	0	0	0	0	0	0	0	0	0	0	0	0	0
AT1G08437	0	0	0	0	0	0	0	0	0	0	0	0	0	0	0	0	0	0
AT1G08440	0	0	0	0	0	0	0	0.09	0	0	0	0	0	0	0	0	0	0
AT1G08443	0.34	0	0	0	0	0	0.4	0	0	0	0.41	0	0	0	0	0	0	0
AT1G08447	0	0	0	0	0	0	0	0	0	0	0	0	0	0	0	0	0	0
AT1G08450	27	25.13	25.9	25.84	26.42	28.17	29.78	26.85	29.06	28.86	26.08	26.3	26.37	26.68	28.16	28.86	27.25	29.32
AT1G08453	0	0	0	0	0	0	0	0	0	0	0.38	0	0	0	0	0	0	0
AT1G08457	0.26	0.17	0	0	0.29	0.33	0.15	0	0.35	0.5	0	0	0	0	0.17	0.7	0.15	0
AT1G08460	11.53	11.32	10.12	10.78	11.17	9.93	11.01	10.41	9.38	9.63	9.8	9.71	10.54	10.16	7.81	8.97	9.57	9.23
AT1G08463	0	0	0	0	0	0	0	0	0	0	0	0	0	0	0	0	0	0
AT1G08465	12.02	14.25	11.14	12.37	12.61	14.73	12.46	12.87	11.95	13.6	15.08	12.63	13.07	10.47	14.17	12.93	12.87	12.91
AT1G08470	16.59	13.53	13.75	15.72	14.63	12.79	14.35	16.13	15.69	16.16	13.5	14.13	22.82	15.67	16.27	17.07	18.83	17.6
AT1G08473	0	0	0	0	0	0	0	0	0	0	0	0	0	0	0	0	0	0
AT1G08477	0.13	0.24	0.32	0.07	0.36	0.16	0.3	0.16	0	0.08	0.08	0.24	0.53	0.25	0.24	0.41	0.07	0.14
AT1G08480	90.66	84.55	78.74	88.06	93.77	93.09	89.33	85.38	78.21	82.63	81.85	85.04	100.65	81.77	82.65	93.31	90.9	89.38
AT1G08483	0	0	0	0	0	0	0	0	0	0	0	0	0	0	0	0	0	0
AT1G08487	0	0	0	0	0	0	0	0	0	0.48	0	0	0	0	0	0	0	0
AT1G08490	39.85	44.56	43.2	44.39	44.63	44.31	41.46	41.24	41.74	44.67	46.19	42.2	41.54	46.88	47.82	42.21	43.32	44.19
AT1G08493	0	0	0	0	0	0	0	0	0	0	0	0	0	0	0	0	0	0
AT1G08497	0	0	0	0	0	0	0	0	0	0	0	0	0	0	0	0	0	0
AT1G08500	4.22	4.57	4.44	3.84	4.33	4.58	4.38	5.09	3.58	3.88	3.76	3.2	6	4.88	5.73	4.59	4.89	4.79
AT1G08503	0	0	0	0	0	0	0	0	0	0	0	0	0	0	0	0	0	0
AT1G08507	0.2	1.01	0.91	0.76	1.35	0.38	1.29	0.98	0.65	0.49	0.59	0.5	1.92	1.33	0.87	2.04	1.05	1.27
AT1G08510	78.29	67.76	68.82	66.26	60.86	59.74	72.67	76.98	78.38	65.74	68.2	65.56	90.63	65.85	76.26	66.92	63.55	63.31
AT1G08513	0	0	0	0	0	0	0	0	0	0	0	0	0	0	0	0	0	0
AT1G08517	0	0	0	0	0	0	0	0	0	0	0	0	0	0	0	0	0	0
AT1G08520	135.04	159.64	153.13	135.36	146.71	140.3	150.52	138.32	155.63	142.63	151.43	152.15	96.73	129.62	126.63	133.39	132.43	135.33
AT1G08523	0	0	0	0	0	0	0	0	0	0	0	0	0	0	0	0	0	0
AT1G08530	10.97	10.78	9.41	10.17	10.36	11.39	10.35	9.48	10.18	11.73	10.19	10.55	11.37	12.72	11.46	12.57	13.07	12.66
AT1G08533	0	0	0	0	0	0	0	0.27	0	0	0.53	0	0	0	0	0	0	0
AT1G08537	0	0	0	0	0	0	0	0	0	0	0	0	0	0	0	0	0	0
AT1G08540	92.29	107.67	107.56	105.48	104.09	101.19	103.87	98.16	108.95	104.95	105.35	107.15	90.63	117.64	113.12	106.77	108.25	106.93
AT1G08543	0	0	0	0	0	0.1	0	0	0	0	0	0	0	0.1	0	0	0	0
AT1G08547	0.89	2.3	2.3	1.97	1.53	1.71	1.06	1.11	2.94	0.55	0	1.13	1.24	0	2.26	0	0.95	0
AT1G08550	27.81	32.52	33.99	28.59	28.69	29.73	29.95	30.8	36.53	25.65	26.33	26.81	24	32.79	29.49	25.82	25.94	27.31
AT1G08553	0	0	0	0	0	0	0	0	0	0	0	0	0	0	0	0	0	0
AT1G08557	0	0	0	0	0	0	0	0	0	0	0	0	0	0	0	0	0	0
AT1G08560	9.84	20.67	16.46	21.56	27.91	23.07	26.92	21.32	13.2	18.32	24.55	25.52	14.47	20.8	18.31	27.6	30.94	27.57
AT1G08563	0	0	0	0	0	0	0	0	0	0	0	0	0	0	0	0	0	0
AT1G08567	0	0	0	0	0	0	0	0	0	0	0	0	0	0	0	0	0	0
AT1G08570	81.04	84.18	88.56	97.24	88.37	93.06	149	163.12	164.38	93.01	101.39	96.46	173.33	192.3	172.32	104.72	110.15	106.42
AT1G08573	0	0	0	0	0	0	0	0	0	0	0	0	0	0	0	0	0	0
AT1G08577	0.29	0	0	0	0	0	0	0.37	0	0	0	0	0.82	0	0	0	0.31	0
AT1G08580	35.32	47.06	37.76	41.25	53.57	51.13	51.44	48.14	35.37	43.88	49.03	48.86	41.92	34.27	42.64	47.67	53.53	48.3
AT1G08583	0	0	0	0	0	0	0	0	0	0	0	0	0	0	0	0	0	0
AT1G08587	0	0	0	0	0	0	0	0	0	0	0	0	0	0	0	0	0	0
AT1G08590	4.39	4.38	3.46	5.21	5.88	4.8	5.14	5.22	3.85	4.88	4.18	3.9	5.44	3.74	4.79	5.37	5.41	6.03
AT1G08592	1.89	2.88	2.34	1.93	2.2	2.1	1.82	2.68	2.88	2.47	2.11	2.46	1.9	1.99	2.3	2.39	2.5	2.02
AT1G08597	0	0	0	0	0	0	0	0	0	0	0	0	0	0	0	0	0	0
AT1G08600	9.44	10.2	8.79	10.96	11.01	10.42	11.63	10.36	9.43	10.99	10.48	9.64	12.34	10.45	10.5	12.28	11.27	11.71
AT1G08603	0	0	0	0	0	0	0	0	0	0	0	0	0	0	0	0	0	0
AT1G08607	0	0	0	0	0	0	0	0	0	0	0	0	0	0	0	0	0	0
AT1G08610	4.71	4.79	4.59	4.81	5.79	5.58	5.76	5.86	4.98	5.03	7.59	7.14	4.72	4.31	4.47	5.55	5.38	5.61
AT1G08613	0	0	0	0	0	0	0	0	0	0	0	0	0	0	0	0	0	0
AT1G08620	11.48	12.53	11.77	12.47	12.47	12.58	13.33	11.66	11.58	12.07	11.36	11.4	14.06	12.49	12.27	13.68	13.18	13.51
AT1G08623	0	0	0	0	0	0	0	0	0	0	0	0	0	0	0	0	0	0
AT1G08627	0	0	0	0	0	0	0	0	0	0	0	0	0	0	0	0	0	0
AT1G08630	0.65	1	1.12	0.55	2.55	0.47	0.52	0.79	0.74	0.45	0.83	2.41	0.92	0.56	0.42	0.66	0.45	0.93
AT1G08633	0	0	0	0	0	0	0	0	0	0	0	0	0	0	0	0	0	0
AT1G08637	0	0	0	0	0	0	0	0	0	0	0	0	0	0	0	0	0	0
AT1G08640	78.79	94.02	83.86	78.37	83.26	80.48	87.44	85.93	85.54	77.43	79.06	80.46	69.91	88.06	85.84	87.5	91.69	90.54
AT1G08643	3.4	8.13	8.8	9.43	14.39	21.79	7.5	11.8	4.5	19.48	12.36	9.98	4.4	2.13	4	11.04	16.32	3.4
AT1G08645	0	0	0	0	0.3	0	0	0	0.34	0	0.16	0	0	0	0	0.34	0	0.14
AT1G08647	0	0	0	0	0	0	0	0	0	0	0	0	0	0	0	0	0	0
AT1G08650	37.01	30.21	28.11	31.97	29.34	29.51	34.09	32.78	28.89	24.22	27.67	27.32	46.52	24.62	26.73	33.27	30.59	28.44
AT1G08653	0	0	0	0	0	0	0	0	0	0	0	0	0	0	0	0	0	0
AT1G08657	0	0	0.19	0	0.2	0.11	0	0	0	0.11	0	0	0.13	0	0	0	0	0
AT1G08660	16.85	17.09	16.55	18.08	20.08	18.42	17.99	18.65	16.95	17.26	17.08	18.45	19.75	15.81	17.78	18.97	19.56	17.73
AT1G08663	0	0	0	0	0	0	0	0	0	0	0	0	0	0	0	0	0	0
AT1G08667	0	0	0	0	0	0	0	0	0	0	0	0	0	0	0	0	0	0.4
AT1G08670	7.84	6.84	4.63	4.69	5.15	3.62	4.03	4.84	4.2	5.19	3.39	3.35	10.26	2.65	3.83	2.65	4.04	3.15
AT1G08673	0	0	0	0	0	0	0	0	0	0	0	0	0	0	0	0	0	0
AT1G08677	0	0	0	0	0	0	0	0	0	0	0	0	0	0	0.26	0	0	0
AT1G08680	18.69	19.85	18.03	19.1	19.15	18.95	17.99	17.98	17.68	18.1	17.51	17.3	20.8	19.92	18.83	19.71	18.1	18.74
AT1G08683	0	0	0	0	0	0	0	0	0	0	0	0	0	0	0	0	0	0
AT1G08695	0	0	0	0	0	0	0	0	0	0	0	0	0	0	0	0	0	0
AT1G08697	1	0.65	0.52	0.55	0.86	0.32	0.3	0.31	0.33	0	0	0	0.35	0.34	0	0.65	0.27	0
AT1G08700	19.79	16.74	18.18	19.04	19.29	21.17	20.07	18.41	17.75	18.9	18.57	18.72	21.36	19.9	18.11	19.63	20.3	19.57
AT1G08703	0	0	0	0	0	0	0	0	0	0	0	0	0	0	0	0	0	0
AT1G08707	0	0	0	0	0	0	0	0	0	0	0	0	0	0	0	0	0	0
AT1G08710	9.35	7.25	6.99	7.99	7.35	8.38	8.76	7.8	8.08	8.27	8.6	8.4	9.15	6.78	6.91	8.34	8.4	8.01
AT1G08713	0	0	0	0	0	0	0	0	0	0	0	0	0	0	0	0	0	0
AT1G08717	0	0	0	0	0	0	0	0	0	0	0	0	0	0	0	0	0	0
AT1G08720	10.45	9.46	10.98	9.44	8.67	9.94	9.43	10.88	10.27	10.61	9.83	9.38	11.17	8.38	9.64	9.45	9.64	9.31
AT1G08723	0.14	0.18	0	0	0	0.36	0	0	0	0	0	0	0.19	0	0	0	0	0
AT1G08727	0	0	0	0	0.13	0	0	0	0	0	0	0	0	0	0.14	0	0	0
AT1G08730	0.34	0.2	0.28	0.33	0.36	0.31	0.43	0.3	0.15	0.32	0.25	0.34	0.31	0.47	0.32	0.4	0.27	0.4
AT1G08733	0	0	0	0	0	0	0	0	0	0	0	0	0	0	0	0	0	0
AT1G08737	0	0	0	0	0	0	0	0	0	0	0	0	0	0	0	0	0	0
AT1G08743	0	0	0	0	0	0	0	0	0	0	0	0	0	0	0	0	0	0
AT1G08747	0	0	0	0	0.58	0	0	0.63	0	0	0	1.29	0	0	0.25	0	0	0
AT1G08750	10.82	12.4	10.21	12.35	12.3	11.5	12.27	11.12	9.58	12.12	11.92	11.08	10.68	11.73	11.57	10.74	12.08	12.35
AT1G08753	0.38	0	0.39	0	0.43	0	0	0	0	0	0.46	0.48	0.53	0	0.48	1.47	0	0.19
AT1G08757	0.25	0.16	0.65	0.83	1.14	0.88	0.37	0.47	0.5	0.7	1.29	0.87	0.26	0.17	0.08	0.49	1.33	0.41
AT1G08760	8.55	9.04	9.35	9.87	9.4	10.22	10.03	10.86	8.95	9.41	9.02	8.97	10.9	8.47	10.97	10.08	9.79	9.36
AT1G08763	0	0	0	0.27	0	0	0.29	0	0.32	0	0	0.62	0	0.33	0.93	0	0	0
AT1G08767	0	0	0	0	0	0	0	0	0	0	0	0	0	0	0	0	0	0
AT1G08770	20.62	16.71	16.43	17.1	15	18.26	15.19	14.06	17.79	17.8	15.51	13.27	27.43	15.61	16.92	17.59	14.44	15.39
AT1G08773	0	0	0	0	0	0	0	0	0	0	0	0	0	0	0	0	0	0
AT1G08777	0	0	0	0	0	0	0	0	0	0	0	0	0	0	0	0	0	0
AT1G08780	22.19	23.11	25.25	25.71	21.32	29.17	28.92	23.64	20.76	23.15	23.68	26.6	24.16	23.01	26.58	25.37	25	27.63
AT1G08783	0	0	0	0	0	0	0	0	0	0	0	0	0	0	0	0	0	0
AT1G08787	0	0	0	0	0	0	0	0	0	0	0	0	0	0	0	0	0	0
AT1G08790	0	0	0	0	0	0	0	0	0	0	0	0	0	0	0	0	0	0
AT1G08793	0	0	0	0	0.14	0	0	0	0	0	0	0	0	0	0	0	0	0
AT1G08797	0	0	0	0	0	0	0	0	0	0	0	0	0	0	0	0	0	0
AT1G08800	11.89	10.39	8.93	10.95	10.38	9.52	9.79	9.69	9.39	9.7	9.62	8.74	16.16	9.51	9.97	9.58	10.04	10.09
AT1G08803	0	0	0	0	0	0	0	0	0	0	0	0	0	0	0	0	0	0
AT1G08807	0	0	0	0	0	0	0	0	0	0	0	0	0	0	0	0	0	0
AT1G08810	16.89	15.86	16.56	14.83	14.95	16.95	11.61	15.62	13.41	18.25	14.96	19.17	22.03	15.33	18.52	18.91	17.09	17.33
AT1G08813	0.52	0	0.54	0	0	0	0	0	0	0	0	0	0	0	0	0	0	0
AT1G08817	0	0	0	0	0	0	0	0	0	0	0	0	0	0	0	0	0	0
AT1G08820	22.78	21.85	21.07	22.77	22.87	22.04	23.62	21.71	22.1	21.58	22.62	20.73	31.03	21.43	22.66	24.91	23.81	22.71
AT1G08823	0	0	0	0	0	0	0	0	0	0	0	0	0	0	0	0	0	0
AT1G08827	0	0	0	0	0	0	0	0	0	0	0	0	0	0	0	0	0	0
AT1G08830	134.42	104.3	106.75	111.58	116.78	116.34	124.17	140.85	97.77	121.67	109.38	111.45	195.34	114.21	138.44	132.29	135.27	128.14
AT1G08833	0	0.23	0.55	0	0	0.23	0	0.22	0.23	0	0.43	0.45	0.49	0	0.45	0.69	0	0
AT1G08840	2.52	2.98	2.98	3.49	3.65	3.91	3.66	3.21	2.66	3.45	3.27	3.54	2.81	3.04	3.2	3.56	3.54	3.94
AT1G08843	0	0	0	0	0	0	0	0	0	0	0	0	0	0	0	0	0	0
AT1G08845	7.34	7.59	6.16	8.32	8.62	7.28	8.33	7.51	6.87	6.13	6.75	8.88	6.8	8.56	6.33	8.89	8.44	6.85
AT1G08847	0	0	0	0.31	0	0.35	0.66	0.69	0	0	0	0	0.39	0	0.7	0	0	0.3
AT1G08853	0	0	0	0	0	0	0	0	0	0	0	0	0	0	0	0	0	0
AT1G08857	2.1	3.44	1.73	2.09	3.61	3.37	1.78	2.62	2.3	2.41	2.62	2.29	1.73	1.98	2.49	2.02	3.22	3.18
AT1G08860	0.04	0.08	0.13	0	0.07	0.03	0.05	0	0	0.03	0.08	0.05	0.06	0	0.03	0.05	0.04	0.05
AT1G08863	0	0	0	0	0	0	0	0	0	0	0	0	0	0	0	0	0	0
AT1G08867	0	0	0	0	0	0	0	0	0	0	0	0	0	0	0	0	0	0
AT1G08870	0	0	0	0	0	0	0	0	0	0	0	0	0	0	0	0	0	0
AT1G08877	0	0	0	0	0	0	0	0	0	0	0	0	0	0	0	0	0	0
AT1G08880	59.32	74.27	69.52	79.66	88.94	86.39	77.55	74.13	62.55	83.06	81.15	82.22	66.33	71	73.08	91.1	94.84	88.99
AT1G08883	0	0	0	0	0	0	0	0	0	0	0	0	0	0	0	0	0	0
AT1G08887	0	0	0	0	0	0	0	0	0	0	0	0	0	0	0	0	0	0
AT1G08890	3.54	2.59	2.1	2.86	2.32	3.09	2.76	2.83	2.42	2.86	2.86	2.2	3.54	1.99	2.61	3.01	2.55	2.58
AT1G08893	0	0	0	0	0	0	0	0	0	0	0	0	0	0	0	0	0	0
AT1G08897	0	0	0	0	0	0	0	0	0	0	0	0	0	0	0	0	0	0
AT1G08900	6.56	7.27	6.75	6.57	5.32	6.16	5.27	5.25	6.1	6.12	5.9	6.4	5.24	4.91	3.95	3.73	5.51	3.63
AT1G08903	0	0	0	0	0	0	0	0	0	0	0	0	0	0	0	0	0	0
AT1G08907	0	0	0	0	0	0	0	0	0	0	0	0	0	0	0	0	0	0
AT1G08910	9.01	10.78	8.73	9.82	10.33	10.86	9.36	9	8.9	9.72	11.52	9.41	10.27	11.01	9.62	10.26	9.68	10.57
AT1G08913	0	0	0	0	0	0	0	0	0	0	0	0	0	0	0	0	0	0
AT1G08920	12.33	8.67	7.73	8.38	8.07	9.91	8.65	8.79	6.97	8.15	9.39	7.72	16.85	10.6	10.2	9.63	8.18	8.41
AT1G08923	0	0	0	0	0	0	0	0	0	0	0	0	0	0.39	0	0	0	0
AT1G08927	0	0	0	0	0	0	0	0	0	0	0	0	0	0	0	0	0	0
AT1G08930	86.75	69.09	63.57	67.82	66.33	59.02	60.69	70.09	68.73	63.42	56.49	61.71	64.32	36.24	53.13	50.84	45.84	49.54
AT1G08933	0	0	0.45	0	0	0	0	0	0.57	0	0	1.09	0	0	0	0	0	1.4
AT1G08937	0	0	1.33	0	0	1.65	0	0	0	1.6	0	3.27	0	0	0	0	1.38	0
AT1G08940	11.17	6.07	5.64	7.95	7.73	5.82	7.3	7.91	5.89	8.91	5.69	6.21	9.85	5.71	6.63	5.74	6.66	6.15
AT1G08947	0	0	0	0	0	0	0	0	0	0	0	0	0	0	0	0	0	0
AT1G08950	0	0	0	0	0	0	0	0	0	0	0	0	0	0	0	0	0	0
AT1G08953	0	0	0	0	0	0	0	0	0	0	0	0	0	0	0	0	0	0
AT1G08960	7.63	7.35	6.84	7.36	7.63	7.87	7.07	7.32	7.09	6.1	7.42	6.7	7.19	7.29	7.26	7.2	8.43	7.54
AT1G08963	0	0	0	0	0.16	0	0	0	0	0	0	0	0	0.19	0	0	0.15	0
AT1G08967	0	0	0	0	0	0	0	0.16	0	0	0	0	0	0	0	0	0	0
AT1G08970	34.31	32.29	33.07	35.02	38.77	36.33	35.35	35.2	32.93	36.11	36.26	35.67	42.68	37.93	34.3	38.43	39.47	35.67
AT1G08973	0.44	1.08	1.01	0.93	0.92	1.07	1.65	1.22	1.85	1.25	1.02	0.68	1.22	1.05	1.42	0.96	2.09	1.51
AT1G08977	0	0	0	0	0	0	0	0	0	0	0	0	0	0	0	0	0	0
AT1G08980	12.77	13.69	14.25	13.96	14.21	12.29	13.29	13.32	13.75	14.12	15.14	13.7	12.43	11.36	10.3	12.48	12.64	12.05
AT1G08983	0	0	0	0	0	0	0	0	0	0	0	0	0	0	0	0	0	0
AT1G08985	0	0	0	0	0	0	0	0	0	0	0	0	0	0	0	0	0	0
AT1G08987	0	0	0	0	0	0	0	0	0	0	0	0	0	0	0	0	0	0
AT1G08990	10.33	7.44	7.16	8.66	7.73	7.26	7.34	7.3	7.59	8.61	6.04	5.94	16.08	7.69	8.09	8.93	7.57	8.77
AT1G08993	0	0	0	0	0	0	0	0	0	0	0	0	0	0	0	0	0	0
AT1G08997	0	0	0	0	0	0.25	0	0	0	0	0.24	0	0	0.26	0	0	0	0
AT1G09000	3.99	3.84	3.59	4.2	4.3	3.49	4.47	5.14	3.18	3.83	3.25	3.67	6.98	4.1	3.56	4.14	4.62	4.46
AT1G09003	0	0	0	0	0	0	0	0	0	0	0	0	0	0	0	0	0	0
AT1G09007	0	0	0	0	0	0	0	0	0	0	0	0	0	0	0	0	0	0
AT1G09010	25.27	26.28	25.82	26.08	26.38	25.87	27.07	25.29	26.37	27.93	26.63	26.74	25.2	26.01	26.02	25.5	26.55	27.81
AT1G09013	0	0	0	0	0	0	0	0	0	0	0	0	0	0	0	0	0	0
AT1G09017	0	0	0	0	0	0	0	0	0	0	0	0	0	0	0	0	0	0
AT1G09020	29.42	30.75	29.08	27.97	30.08	29.5	30.2	31.55	28.78	28.12	30.15	29.98	34.19	29.23	31.17	33.02	31.02	31.55
AT1G09023	4.07	5.05	5.43	5.73	5.74	5.71	4.75	4.67	4.28	4.83	5.23	4.86	2.95	4.96	3.76	4.93	4.73	5.35
AT1G09027	27.05	23.32	13.34	30.05	32.43	38.01	24.58	43.49	20.46	36.69	53.12	29.43	37.85	22.67	37.69	20.09	30.25	19.51
AT1G09030	0	0.17	0	0	0	0	0	0	0	0	0	0.17	0	0	0	0	0.14	0
AT1G09033	0	0	0	0	0	0	0	0	0	0	0	0	0	0	0	0	0	0
AT1G09037	0	0	0	0	0	0	0	0	0	0	0	0	0	0	0	0	0	0
AT1G09040	1.42	1.39	1.33	1.63	1.92	1.8	1.62	1.5	1.58	1.34	1.75	1.58	2.22	1.33	1.81	1.68	1.89	1.81
AT1G09043	0	0	0	0	0	0	0	0	0	0	0	0	0	0	0	0	0	0
AT1G09047	0	0	0	0	0	0	0	0	0	0	0	0	0	0	0	0	0	0
AT1G09050	1.59	1.42	1.7	1.81	1.74	1.82	1.72	1.71	1.54	1.87	1.81	1.83	1.4	1.64	2.11	1.71	1.93	1.9
AT1G09053	0	0	0	0	0	0	0	0	0	0	0	0	0	0	0	0	0	0
AT1G09057	0	0	0	0	0	0	0	0	0	0	0	0	0	0	0	0	0	0
AT1G09060	17.66	19.19	19.68	18.6	20.08	19.6	20.79	20.24	18.31	19.41	19.27	19.67	18.64	20.79	19.78	20.98	19.28	20.88
AT1G09063	0	0	0	0	0	0	0	0	0	0	0	0	0	0	0	0	0	0
AT1G09067	0	0	0	0	0	0	0	0	0	0	0	0	0	0	0	0	0	0
AT1G09070	80.5	77.18	86.4	75.97	74.3	79.68	82.66	88.31	79.49	85.2	82.66	81.1	77.35	67.93	74.1	75.47	68.16	74.13
AT1G09073	0	0	0	0	0	0	0	0	0	0	0	0	0	0	0	0	0	0
AT1G09077	0	0	0	0	0	0	0	0	0	0	0	0	0	0	0	0	0	0
AT1G09080	0.34	0.44	0.29	0.14	0.15	0.69	0.33	0.27	0.11	0.24	0.39	0.03	0.3	0.29	0.19	0.08	0.25	0.53
AT1G09083	4.48	1.45	4.64	4.97	5.12	4.31	6.68	5.6	4.45	5.55	8.15	9.95	3.13	9.09	4.27	8.73	4.78	4.84
AT1G09087	0	0	0	0	0	0	0	0	0	0	0	0	0	0	0	0	0	0
AT1G09090	7.82	4.37	4.56	5.39	4.59	3.6	4.68	5.6	5.07	4.15	3.8	4.18	10.87	4.63	5.11	4.06	4.77	4.24
AT1G09097	0	0	0	0	0	0	0	0	0	0	0	0	0	0	0	0	0	0
AT1G09100	13.21	12.69	11.94	14.07	14.77	14.9	14.61	16.52	12.04	15.02	14.31	14.36	17.06	12.85	14.55	15.45	17.62	16.26
AT1G09103	0	0	0	0	0	0	0	0	0	0	0	0	0	0	0	0	0	0
AT1G09107	0	0	0	0	0	0	0	0	0	0	0	0	0	0	0	0	0	0
AT1G09110	0	0	0	0	0	0	0	0	0	0	0	0	0	0	0	0	0	0
AT1G09113	0	0	0	0	0	0	0	0	0	0	0	0	0	0	0	0	0	0
AT1G09117	0	0	0	0	0	0	0	0	0	0	0	0	0	0	0	0	0	0
AT1G09123	0	0	0	0	0	0	0	0	0	0	0	0	0	0	0	0	0	0
AT1G09127	0	0	0	0	0	0	0	0	0	0	0	0	0	0	0	0	0	0
AT1G09130	140.8	169.06	158.27	153.65	156.53	165.3	155.96	152.66	161.65	162.68	152.32	163	130.86	157.79	157.21	156.95	158.87	159.71
AT1G09133	0	0	0	0	0	0	0	0	0	0	0	0	0	0	0	0	0	0
AT1G09137	0	0	0	0	0	0	0	0	0	0	0	0	0	0	0	0	0	0
AT1G09140	59.55	51.72	53.49	63.29	61.74	57.47	59.65	60.98	53.77	60.97	59	52.51	77.29	63.78	58.95	66.53	64.86	63.76
AT1G09143	0	0	0	0	0	0	0	0	0	0	0	0	0	0	0	0	0	0
AT1G09147	0	0	0	0	0	0	0	0	0	0	0	0	0	0	0	0	0	0
AT1G09150	26.31	30.34	29.12	30.03	33.31	32.62	31.97	30.21	26.69	29.34	30.05	30.37	30.96	27.73	30.83	34.94	34.43	33.93
AT1G09153	0	0	0	0	0	0	0	0	0	0	0	0	0	0	0	0	0	0
AT1G09155	1.4	0.93	0.98	1.47	1.39	0.97	1.22	0.95	1.25	1.41	1.1	0.58	3.72	1.44	1.4	1.73	1.58	1.89
AT1G09157	0	0.07	0	0	0	0	0.07	0	0.07	0	0	0.14	0.08	0	0	0.07	0	0
AT1G09160	20.67	24.74	23.58	22.9	24.18	24.69	26.45	26.11	21.45	25.31	26.48	24.68	22.66	19.12	22.1	23.45	23.59	24.78
AT1G09163	0	0	0	0	0	0	0	0	0	0	0	0	0	0	0	0	0	0
AT1G09167	0	0	0.89	0.95	0.74	1.1	0	0.27	0	0.8	0.26	0.27	0.3	0.87	0	0.56	0.23	0.46
AT1G09170	3.68	1.66	2.04	2.27	2	1.75	2.14	2.41	1.91	2.12	1.58	1.81	3.72	2.51	2.41	2.87	2.12	2.46
AT1G09173	0	0	0	0	0	0	0	0	0	0	0	0	0	0	0	0	0	0
AT1G09176	1.12	0.27	0.29	0.62	0.08	0.27	0.67	0.52	0.65	0.09	0.25	0.09	1.17	0.28	0.35	0.27	0.52	0.23
AT1G09177	0	0	0	0	0	0	0	0	0	0	0	0	0	0	0	0	0	0
AT1G09180	1.27	1.82	1.67	1.34	1.46	1.12	3.6	3.94	4.17	1.83	1.63	2.21	2.91	3.45	2.99	2.01	2.22	1.74
AT1G09183	0	0	0	0	0	0	0	0	0	0	0	0	0	0	0	0	0	0
AT1G09187	0	0	0	0	0	0	0	0	0	0	0	0	0	0	0	0	0	0
AT1G09190	1.04	1.17	1.17	1.54	1.32	1.52	1.72	1.2	0.97	1.4	1.2	1.36	1.74	1.95	1.4	1.98	2.05	1.31
AT1G09193	0.24	0.27	0.34	0.06	0.24	0.08	0.29	0.21	0.15	0.13	0.06	0.21	0.07	0.21	0.06	0.07	0.1	0.05
AT1G09195	3.47	3.28	3.13	3.34	2.74	4.38	4.03	3.91	3.35	3.44	3.46	2.72	3.08	2.88	3.56	3.16	3.05	3.21
AT1G09197	0	0	0	0	0	0	0	0	0	0	0	0	0	0	0	0	0	0
AT1G09200	101.51	141.56	129.07	157.78	182.71	184.82	154.68	139.33	107.6	146.34	178.63	166.83	105.32	120.22	121.28	172.73	182.2	173.95
AT1G09207	0	0	0	0	0	0	0	0	0	0	0	0	0.32	0	0.29	0.3	0.25	0.25
AT1G09210	81.87	92.26	84.86	95.93	109.34	107.47	107.13	104.37	77.5	86.19	97.8	95.63	93.07	87.2	92.75	102.22	113.32	104.41
AT1G09213	0	0	0	0	0	0	0	0	0	0	0	0	0	0	0	0	0	0
AT1G09217	0	0	0	0	0	0	0	0	0	0	0	0	0	0	0	0.17	0	0
AT1G09220	0.52	0.46	0.37	0.27	0.31	0.17	0.49	0.27	0.43	0.97	0.4	0.59	0.49	0.37	1	0.88	0.75	1.09
AT1G09223	0	0	0	0	0	0	0	0	0	0	0	0	0	0	0	0	0	0
AT1G09227	0	0	0	0	0	0	0	0	0	0	0	0	0	0	0	0	0	0
AT1G09230	15.25	17.4	15.25	14.57	16.54	13.43	16.67	13.31	11.68	12.23	13.62	12.63	12.85	14.65	14.78	11.11	11.88	12.79
AT1G09233	0	0	0	0	0	0	0	0	0	0	0	0	0	0	0	0	0	0
AT1G09237	0	0	0	0	0	0	0	0	0	0	0	0	0	0	0	0	0	0
AT1G09240	2.3	4.54	2.75	4.04	4.39	2.69	2.5	2.05	2.3	3.01	4.06	3.75	2.8	6.49	6.01	6.14	6.34	5.53
AT1G09243	0	0	0	0	0	0	0	0	0	0	0	0	0	0	0	0	0	0
AT1G09245	0	0	0	0	0	0	0	0	0	0	0	0	0	0	0	0	0	0
AT1G09247	0	0.53	0.21	0	0.93	0.52	0	0.25	0.54	0	0	0	0	0.28	1.04	0	0.87	1.1
AT1G09250	23.62	22.72	24.62	22.84	23.9	21.39	62.44	67.91	66.44	25.11	23.72	23.68	37.2	27.36	30.1	23.4	20.76	22.16
AT1G09253	0.29	1.12	0.3	0.48	0.16	0.92	0.69	0.36	0.38	0.71	1.22	0.91	0.6	0.39	0.18	2.06	0.15	0.78
AT1G09257	2.51	4.05	4.45	4.98	4.82	5.52	4.7	4.26	4.27	3.77	4.67	7.05	4.51	4.25	4.1	5.36	4.02	5.91
AT1G09260	0	0	0	0	0	0	0	0	0	0	0	0	0.53	0.34	0.16	0	0	0
AT1G09263	0	0	0	0	0	0	0	0	0	0	0	0	0	0	0	0	0	0
AT1G09267	0	0	0	0	0	0	0	0	0	0	0	0	0	0	0	0	0	0
AT1G09270	46.85	40.97	39.14	42.82	41.87	43.67	46.91	47.34	43.2	41.59	40.12	40	55.48	44.68	46.64	45.96	45.74	44.62
AT1G09273	0	0	0	0	0	0	0	0	0	0	0	0	0	0	0	0	0	0
AT1G09277	0	0	0	0	0	0	0	0	0	0	0	0	0	0	0	0	0	0
AT1G09280	10.09	10.26	9.14	10.95	10.76	10.09	12.09	9.78	9.38	9.51	10.68	10.57	9.5	9.29	9.1	10.46	11.16	9.97
AT1G09283	0	0	0	0	0	0	0	0	0	0	0	0	0	0	0	0	0	0
AT1G09287	0	0	0	0	0	0	0	0	0	0	0	0	0	0	0	0	0	0
AT1G09290	8.43	10.5	8.63	10.29	11.19	10.33	10.01	10.93	8.46	11.38	11.27	9.47	9.29	9.31	11.21	10.33	11.73	10.46
AT1G09293	0	0.26	0	0	0.23	0	0	0	0	0	0	0	0	0	0	0	0	0.43
AT1G09297	0	0	0	0.16	0.16	0.18	0	0.18	0	0	0.17	0.18	0	0.39	0	0	0	0
AT1G09300	6.35	5.26	4.89	6.01	6.14	5.6	6.19	5.8	4.1	5.82	5.66	5.67	6.47	5.2	5.86	5.65	5.6	5.8
AT1G09303	0	0	0	0	0	0	0	0	0	0	0	0	0	0	0	0	0	0
AT1G09307	0	0	0	0	0	0	0	0	0	0	0	0	0	0	0	0	0	0
AT1G09310	1779.98	1351.6	1397.66	1174.21	1107.96	1142.92	1259.95	1245.53	1462.9	1106.56	1105.79	1171.75	2059.12	1674.67	1536.18	1271.24	1242.81	1225.31
AT1G09313	0	0	0	0	0	0	0	0	0	0	0	0	0	0	0	0	0	0
AT1G09317	0	0	0	0	0	0	0	0	0	0	0	0	0	0	0	0	0	0
AT1G09320	2.46	3.4	2.55	3.89	3.79	4.28	3.93	3.72	2.56	3.44	3.58	4.07	4.1	3.39	3.38	4.44	4.51	3.88
AT1G09323	0	0	0	0	0	0	0	0	0	0	0	0	0	0	0	0	0	0
AT1G09327	0.19	0.17	0.13	0	0	0.16	0.38	0.16	0	0	0.08	0.16	0.09	0	0.16	0	0.07	0.07
AT1G09330	38.57	32.39	30.27	33.37	35.79	36.74	33.88	36.06	31.48	33.26	31.34	32.44	42.48	34.81	37.44	38.64	37.74	34.44
AT1G09333	0	5.81	0	5.8	0.11	0	0	0	0	7.42	2.82	0.3	0	0	0	0	0	0
AT1G09337	0	0	0	0	0	0	0	0	0	0	0	0	0	0	0	0	0	0
AT1G09340	840.08	898.24	912.68	968.56	892.44	902.11	851.52	874.19	971.77	948.25	944.25	936.61	819.24	1071.75	1031.51	941.16	947.78	937.06
AT1G09343	0	0	0	0	0	0	0	0	0	0	0	0	0	0	0	0.51	0	0
AT1G09350	2.12	0.93	1.39	1.44	1.87	1.03	1	1.68	2.23	2.11	1.31	2.01	1.62	0.59	0.92	0.96	1.13	1.25
AT1G09353	0	0	0	0	0	0	0	0	0	0	0	0	0	0	0	0	0	0
AT1G09357	0	0	0	0	0	0	0	0	0	0	0	0	0	0	0	0	0	0
AT1G09360	0	0	0	0	0	0	0	0	0	0	0	0	0	0	0	0	0	0
AT1G09363	0.1	0	0.1	0.11	0	0.25	0	0	0	0	0	0.24	0.14	0.13	0	0.13	0.21	0
AT1G09367	0	0	0	0	0	0	0	0	0	0	0	0	0	0	0	0	0	0
AT1G09370	0.3	0.2	0.08	0.17	0	0	0.09	0.28	0.2	0	0.09	0.1	0.21	0.1	0.19	0	0	0.08
AT1G09373	0	0	0	0	0	0	0	0	0	0	0	0	0	0	0	0	0	0
AT1G09377	0	0	0	0	0	0	0	0	0	0	0	0	0	0	0	0	0	0
AT1G09380	1.03	1	0.29	0.43	0.35	0.28	0.4	0.1	0.48	0.17	0.2	0.21	1.2	0.08	0.32	0.25	0.09	0.21
AT1G09383	0	0	0	0	0	0	0	0	0	0	0	0	0	0	0	0.28	0	0
AT1G09387	0	0	0	0	0	0	0	0	0	0	0	0	0	0	0	0	0	0
AT1G09390	18.28	18.62	19.35	16.33	15.71	16.71	16.66	15.41	16.92	17.61	17.02	14.83	11.26	10.81	9.06	11.17	10.12	11.84
AT1G09393	0	0	0	0	0	0	0	0	0	0	0	0	0	0	0	0	0	0
AT1G09397	0	0	0	0	0	0	0	0	0	0	0	0	0	0	0	0	0	0
AT1G09400	0.16	0.1	0.04	0.09	0.05	0.1	0.05	0.08	0	0.1	0.1	0.04	0.11	0.05	0.09	0.05	0.08	0.21
AT1G09407	0	0	0	0	0	0	0	0	0	0	0	0	0	0	0	0	0	0
AT1G09410	0.29	0.76	0.38	0.59	0.49	0.48	0.7	0.71	0.49	0.48	0.52	0.45	0.49	0.64	0.94	0.71	1.04	0.7
AT1G09415	6.93	7.87	8.61	7.95	7.14	7.11	7.62	7.32	7.54	6.48	10.09	12.12	6.14	9.18	8.72	6.8	8.22	10.58
AT1G09417	0	0	0	0	0	0	0	0	0	0	0	0	0	0	0	0	0	0
AT1G09420	4.17	5.97	5.18	7.65	8.1	7.53	7.97	7.37	4.16	6.66	8.13	8.25	4.4	5.34	3.84	7.98	7.85	7.36
AT1G09421	0.38	0.12	0.99	0.32	0	0.37	0	0.24	0.76	0.95	0.23	0.36	0	1.17	0.49	0.5	0.2	0.62
AT1G09423	0	0	0	0.47	0	0	0.5	0	0	0	0	0	0	0	0	0	0	0
AT1G09427	0	0	0.27	0.44	0.6	0	0	0.49	0.35	0.49	0.16	0	0.18	0	0.17	0.17	0.42	0.14
AT1G09430	48.42	39.54	36.7	39.99	39.16	37.37	39.16	41.32	37.56	37.48	36.08	40.09	53.3	34.43	38.85	38.5	37.51	38.1
AT1G09433	0	0	0	0	0.38	0	0	0	0	0	0	0	0	0	0	0	0	0
AT1G09437	0	0	0	0	0	0	0.45	0	0	0	0	0	0	0	0	0	0	0
AT1G09440	14.65	12	12.13	13.72	10.46	10.47	9.29	10.5	11.76	10.56	11.81	11.71	13.55	11.11	11.79	11.64	10.6	10.68
AT1G09443	0	0	0	0	0	0	0	0.22	0.23	0	0.43	0.22	0.5	0.24	0	0	0	0.58
AT1G09447	0	0	0	0	0	0	0	0	0	0	0	0	0	0	0	0	0	0
AT1G09450	1.14	2.18	2.33	2.5	2.42	2.5	2.54	2.97	1.61	1.81	3.33	2.68	1.28	1.57	1.5	2.4	3.53	2.53
AT1G09453	0.08	0	0	0	0.09	0	0	0.1	0.31	0	0.28	0	0.22	0.11	0	0.2	0.25	0.08
AT1G09457	0	0	0	0	0	0	0	0	0	0	0	0	0	0	0	0	0	0
AT1G09460	6.26	7.08	7.16	6.29	6.91	5.26	8.73	9.55	5.96	5.27	7.14	5.68	4.38	4.75	4.86	4.31	5.21	5.85
AT1G09463	0	0	0	0	0	0	0	0	0	0	0	0	0	0	0	0	0	0
AT1G09467	0	0	0	0	0	0	0	0	0	0	0	0	0	0	0	0	0	0
AT1G09470	1.83	3.56	3.94	4.04	6.38	6.01	5.54	4.52	2.63	4.34	6.42	7.13	1.86	3.36	3.25	4.86	6.53	6.84
AT1G09473	0	0	0	1.15	0	0	0	0	0	0	0	0	1.21	0	0	0	0	0
AT1G09477	0	0	0	0	0	0	0	0	0	0	0	0	0	0	0	0	0	0
AT1G09480	2.2	2.9	1.96	2.36	2.87	2.43	1.94	2.17	2.25	2.35	2.53	2.11	2.92	1.68	1.43	3.06	2.15	2.22
AT1G09483	0	0	0	0	0	0	0	0	0	0	0.17	0.17	0	0	0	0.18	0	0
AT1G09487	0.3	0.51	0.66	0.38	0.9	1.01	0.82	0.8	0.13	0.79	0.6	0.38	0.28	0.6	0.75	0.51	0.84	0.69
AT1G09490	21.12	22.44	22.2	23.11	23.28	22.01	22.31	20.77	21.31	20.94	20.86	21.59	19.38	24.74	23.78	21.59	21.89	19.4
AT1G09493	0	0	0	0	0	0	0	0	0	0	0	0	0	0	0	0	0	0
AT1G09497	0	0	0	0	0	0	0	0	0	0	0	0	0	0	0	0	0	0
AT1G09500	0.68	0.75	0.34	1.7	1.63	1.68	0.52	0.91	0.58	1.5	0.73	1.41	0.81	0.85	0.92	1.38	1.19	0.85
AT1G09503	0	0	0	0	0	0	0	0	0	0	0	0	0	0	0	0	0	0
AT1G09507	0	0	0	0	0	0	0	0	0	0	0	0	0	0	0	0	0	0
AT1G09510	0	0	0	0	0	0	0	0	0	0	0	0	0	0	0	0	0	0
AT1G09513	0	0	0.19	0	0.21	0	0	0.23	0.25	0	0	0	0	0	0	0	0.2	0
AT1G09517	0	0	0	0.09	0.09	0	0	0	0	0	0	0	0	0	0	0	0	0
AT1G09520	12.5	13.45	11.32	12.41	15.09	11.69	14.48	12.96	10.19	11.38	12.08	13.41	13.43	12.23	12.26	13.62	13.39	12.52
AT1G09523	0	0	0	0	0	0	0	0	0	0	0	0	0	0	0	0	0	0
AT1G09527	0	0	0	0	0	0	0	0	0	0	0	0	0.17	0	0	0	0	0
AT1G09530	2.54	3.28	2.66	2.71	3.35	3.16	2.97	2.32	2.57	2.15	2.6	2.63	3.16	3.6	3.01	2.8	3.49	2.58
AT1G09533	6.55	5.64	10.17	8.48	8.74	14	11.71	6.82	7.22	4.05	6.62	2.77	7.63	13.29	4.16	5.67	3.49	8.26
AT1G09537	0	0	0	0	0	0	0	0	0	0	0	0	0	0	0	0	0	0
AT1G09540	3.28	1.9	1.94	3.45	2.78	2.9	2.1	4.14	3.07	2.76	2.06	1.9	4.43	2.14	3.21	2.44	3.1	3.04
AT1G09543	0	0	0	0	0	0	0	0	0	0	0	0	0.09	0	0	0	0	0
AT1G09547	0	0	0	0	0	0	0	0	0	0	0	0	0	0	0	0	0	0
AT1G09550	0	0	0	0	0	0	0	0	0	0	0	0	0	0	0	0	0	0
AT1G09553	0	0	0	0	0	0	0	0	0	0	0	0	0	0	0	0	0	0
AT1G09557	0	0	0	0	0	0	0	0	0	0	0	0	0	0	0	0	0	0
AT1G09560	607.82	316.83	335.24	427.77	353.67	341.9	330.51	439.81	428.69	348.96	387.25	464.12	782.66	338.49	389.11	464.49	417.09	369.27
AT1G09563	0	0	0	0	0	0	0	0	0	0	0	0	0	0	0	0	0	0
AT1G09567	0	0	0	0	0	0	0	0	0	0	0	0	0	0	0	0	0	0
AT1G09570	29.69	29.56	29.44	28.12	30.4	29.8	39.53	39.2	35.57	29.32	27.95	28.67	35.09	24.42	27.19	25.03	25.05	26.12
AT1G09573	0	0	0.21	0.45	0	0	0.48	0.25	0.53	0	0	0.51	0	0.27	0	0	0.21	0
AT1G09575	3.09	2.8	2.6	3.52	2.87	2.53	5.53	4.74	3.99	3.4	3.19	3.19	3.03	2.3	3.15	2.36	2.23	2.97
AT1G09577	0	0	0	0	0	0	0	0	0	0	0	0	0	0	0	0	0	0
AT1G09580	8.52	8.4	7.67	8.89	9.26	11.05	10.47	10.71	6.89	9.65	8.46	8.09	8.56	8.69	9.86	10.35	10.34	9.92
AT1G09583	0	0	0	0	0	0	0	0	0	0	0	0	0	0	0	0	0	0
AT1G09587	0	0	0	0	0	0	0	0	0	0	0	0	0	0	0	0	0	0
AT1G09590	235.05	292.87	265.21	270.51	336.8	306.19	307.17	300.5	235.76	260.02	295.4	305.28	252.11	252.11	273.15	313.02	325.99	311.36
AT1G09593	0	0	0	0	0	0	0	0	0	0	0	0	0	0	0	0	0	0
AT1G09597	0	0	0	0	0	0	0	0	0	0	0	0	0	0	0	0	0	0
AT1G09600	0.56	0.85	0.83	0.81	1.14	1.35	0.93	1.07	0.68	0.97	1.14	0.96	0.7	0.71	0.87	0.89	1.28	1.11
AT1G09603	0	0	0	0	0	0	0	0	0	0	0	0	0	0	0	0	0	0
AT1G09607	0	0	0	0	0	0	0	0	0	0	0	0	0	0	0	0	0	0
AT1G09610	1.82	1.33	1.43	1.23	0.95	0.61	1.13	1.53	0.68	0.98	0.91	0.75	1.83	1.29	1.66	0.87	1.31	1.5
AT1G09613	0	0	0	0	0	0	0	0	0	0	0	0	0	0	0	0	0	0
AT1G09617	0	0	0	0	0	0	0	0	0	0	0	0	0	0	0	0	0	0
AT1G09620	49.29	58.8	54.78	54.93	61.05	61.11	59.78	58.18	52.42	53.64	59.01	57.2	54.03	52.03	57.54	61.43	58.01	61.08
AT1G09623	0.22	0	0	0	0.26	0	0	0	0.59	0.55	0	0	0	0	0	0	0	0
AT1G09625	0	0	0	0	0	0	0	0	0	0	0	0	0	0	0	0	0	0
AT1G09627	0.02	0.03	0.02	0	0	0	0	0	0.03	0	0	0.03	0	0	0	0.03	0	0
AT1G09630	18.6	18.76	19.3	20.99	23.98	22.92	21.56	19.81	16.98	19.62	19.47	21.2	20.3	18.07	21.41	21.7	20.49	21.79
AT1G09633	0	0	0	0	0	0	0	0	0	0	0	0	0	0	0	0	0	0
AT1G09637	0	0	0	0	0	0	0	0	0	0	0	0	0	0	0	0	0	0
AT1G09640	168.35	170.82	157.99	162.07	174.01	175.93	172.54	178.63	150.04	153.32	165.56	163.03	185.31	160.26	173.89	171.24	179.21	179.5
AT1G09645	21.98	18.95	18.86	19.48	19.5	16.95	18.54	23.46	20.64	19.52	21.88	18.32	27.97	16.16	19	17.24	19.08	19.09
AT1G09647	0	0	0	0	0	0	0	0	0	0	0	0	0	0	0	0	0	0
[truncated: 32,285 more rows]

## Sheet: Table S4d
Table S4d. HTSEQ counts of RNA-seq in response to LRFR
	Legend
	HTSEQ	-	raw gene counts
	gene_id	-	gene identifier
	WT_H_1	-	Col-0 HRFR
	WT_H_2	-	Col-0 HRFR
	WT_H_3	-	Col-0 HRFR
	p457_H_1	-	pif457 HRFR
	p457_H_2	-	pif457 HRFR
	p457_H_3	-	pif457 HRFR
	WT_L1_1	-	Col-0 LRFR 1h
	WT_L1_2	-	Col-0 LRFR 1h
	WT_L1_3	-	Col-0 LRFR 1h
	p457_L1_1	-	pif457 LRFR 1h
	p457_L1_2	-	pif457 LRFR 1h
	p457_L1_3	-	pif457 LRFR 1h
	WT_L25_1	-	Col-0 LRFR 25h
	WT_L25_2	-	Col-0 LRFR 25h
	WT_L25_3	-	Col-0 LRFR 25h
	p457_L25_1	-	pif457 LRFR 25h
	p457_L25_2	-	pif457 LRFR 25h
	p457_L25_3	-	pif457 LRFR 25h
gene_id	WT_H_1	WT_H_2	WT_H_3	p457_H_1	p457_H_2	p457_H_3	WT_L1_1	WT_L1_2	WT_L1_3	p457_L1_1	p457_L1_2	p457_L1_3	WT_L25_1	WT_L25_2	WT_L25_3	p457_L25_1	p457_L25_2	p457_L25_3
AT1G01010	323	251	254	279	272	279	267	225	213	259	248	202	394	233	209	259	322	264
AT1G01020	317	259	322	320	297	352	288	279	242	321	302	310	215	252	286	303	351	337
AT1G01030	173	145	151	149	147	132	131	95	107	139	165	155	121	146	139	148	235	197
AT1G01040	1587	1429	1678	1727	1662	1616	1673	1506	1234	1471	1517	1468	1326	1223	1366	1353	1702	1756
AT1G01046	0	0	0	0	0	0	0	0	0	0	0	0	0	0	0	0	0	0
AT1G01050	1536	1204	1482	1573	1522	1414	1450	1316	1186	1361	1352	1377	1344	1561	1541	1512	1887	1829
AT1G01060	6206	5326	6284	6931	6443	5523	6713	6325	5615	6520	7509	6658	7554	8691	8908	6654	8070	7340
AT1G01070	267	199	212	215	238	181	226	229	151	219	213	158	183	120	167	139	174	167
AT1G01080	2179	1936	2141	1958	2054	1658	1890	1775	1798	1736	2040	1713	1479	1950	2048	1846	2272	2223
AT1G01090	7576	6416	7769	7479	7309	6687	6944	6567	5819	6562	6918	6538	5853	6291	6732	6602	8177	7840
AT1G01100	5470	4931	5708	5140	6009	5375	5491	4887	3934	4565	5353	4871	3790	3799	4113	4460	5811	5673
AT1G01110	77	65	87	95	101	134	205	169	120	92	99	86	53	71	68	105	153	114
AT1G01120	13573	7587	9633	7999	6776	6686	7672	7675	8044	7721	7758	7239	9608	6018	8087	6609	7135	7663
AT1G01130	63	49	37	41	36	50	46	39	36	43	40	50	48	20	40	25	44	39
AT1G01140	1779	1478	1957	1532	1445	1386	1132	1039	975	1457	1353	1266	707	913	1012	1168	1339	1330
AT1G01150	1	2	1	2	4	1	2	2	1	1	0	0	3	1	1	1	1	3
AT1G01160	879	709	906	829	812	676	813	787	638	744	813	696	687	588	648	695	882	815
AT1G01170	763	653	781	831	739	724	711	631	646	731	745	728	634	693	674	692	814	846
AT1G01180	661	427	421	366	343	346	357	339	327	378	356	352	470	327	353	347	376	379
AT1G01183	0	0	0	0	0	0	0	0	0	0	0	0	0	0	0	0	0	0
AT1G01190	169	105	130	89	63	62	150	92	113	66	38	58	127	80	117	56	75	74
AT1G01200	72	55	76	64	64	39	95	67	60	46	48	64	81	53	78	77	69	81
AT1G01210	264	248	276	313	364	320	222	240	174	278	299	279	284	261	281	315	360	372
AT1G01220	866	753	755	808	817	741	810	646	642	756	705	677	610	693	706	776	954	971
AT1G01225	131	97	132	120	105	123	118	119	74	80	104	104	107	71	98	105	119	118
AT1G01230	696	403	522	442	458	447	452	455	421	397	413	463	525	384	402	404	495	475
AT1G01240	341	271	350	224	207	208	313	298	288	259	253	233	190	182	163	167	211	248
AT1G01250	64	46	61	46	40	37	43	49	51	50	30	58	47	75	40	41	52	55
AT1G01260	488	349	448	471	414	394	1042	1055	1025	480	473	453	456	406	464	452	546	556
AT1G01270	0	0	0	0	0	0	0	0	0	0	0	0	0	0	0	0	0	0
AT1G01280	0	0	0	0	0	0	0	0	0	0	0	0	0	0	0	0	0	0
AT1G01290	311	252	282	294	301	299	281	238	247	297	282	276	245	261	272	298	332	318
AT1G01300	1411	1212	1396	1344	1623	1453	1394	1228	893	1035	1355	1130	1124	970	1094	1255	1545	1490
AT1G01305	0	0	0	0	0	0	0	0	0	0	0	0	0	0	0	0	0	0
AT1G01310	0	0	0	3	0	0	1	0	2	0	0	1	0	0	0	2	0	0
AT1G01320	18701	17511	21186	20477	20112	18129	17281	16029	15394	17531	18561	17570	13993	18851	20547	19666	22757	23768
AT1G01335	0	0	0	0	0	0	0	0	0	0	0	0	0	0	0	0	0	0
AT1G01340	470	228	283	334	279	226	263	298	273	247	236	220	379	198	253	233	278	338
AT1G01350	419	334	457	430	412	357	408	389	352	368	372	356	365	314	390	379	463	446
AT1G01355	0	1	1	0	1	0	1	0	0	1	0	0	1	1	0	0	1	0
AT1G01360	383	273	285	324	279	292	309	283	256	272	288	267	327	262	295	264	320	326
AT1G01370	96	97	119	155	176	144	129	96	80	124	144	154	81	80	112	154	159	180
AT1G01380	11	6	24	13	10	9	16	23	13	21	19	13	26	26	33	26	32	27
AT1G01390	162	183	293	249	251	217	266	266	207	171	247	192	305	400	467	267	334	351
AT1G01400	0	0	0	0	0	0	0	0	1	0	0	0	0	0	0	0	0	0
AT1G01410	0	0	0	0	0	0	0	0	0	0	0	0	0	0	0	0	0	0
AT1G01420	448	324	395	434	368	350	243	235	282	364	345	316	406	366	316	374	404	447
AT1G01430	4864	3034	3792	3426	3070	2769	2402	2192	2485	2711	2882	2819	3533	3014	2977	2591	3285	3274
AT1G01440	825	545	658	618	655	555	645	636	525	598	637	565	622	477	536	568	685	670
AT1G01448	312	285	319	321	311	251	260	244	197	273	286	259	243	215	222	249	255	257
AT1G01450	0	0	0	0	0	0	0	0	0	0	0	0	0	0	0	1	0	1
AT1G01453	44	28	23	24	19	18	19	30	25	11	18	14	61	35	30	28	37	29
AT1G01460	0	0	0	0	0	0	0	0	0	0	0	1	0	0	0	0	0	0
AT1G01470	664	558	663	693	600	611	612	592	480	696	570	565	593	590	602	710	690	653
AT1G01480	59	30	22	43	23	28	26	44	23	32	30	25	46	20	26	27	20	27
AT1G01490	1780	1341	1665	1684	1600	1387	1378	1372	1101	1448	1547	1434	1382	1294	1440	1375	1623	1682
AT1G01500	417	278	424	309	358	284	295	296	267	275	234	281	250	224	246	281	303	285
AT1G01510	1190	891	1137	1044	1152	1019	1079	1060	819	977	1015	986	864	832	898	930	1205	1140
AT1G01520	339	268	338	459	390	374	334	397	404	342	412	410	539	699	624	461	551	578
AT1G01530	0	0	0	0	0	0	0	0	0	0	0	0	0	0	0	0	0	0
AT1G01540	2595	2074	2724	2396	2354	2166	2337	2438	2109	2342	2495	2201	1831	1903	2062	2136	2358	2577
AT1G01550	5142	3571	4260	4216	3805	3501	3876	3757	3575	3782	3822	3692	4006	3302	3628	3534	4310	4240
AT1G01560	7	3	1	2	6	7	2	1	4	2	8	6	5	4	12	6	3	8
AT1G01570	71	64	61	59	63	63	53	56	39	50	61	53	115	75	69	69	86	93
AT1G01580	5323	1569	3270	4712	2208	2491	1726	2875	3855	1935	2835	5305	6626	2575	2671	5396	4878	4637
AT1G01590	1	1	0	5	2	3	0	1	0	3	0	1	1	2	0	0	0	0
AT1G01600	843	293	393	307	283	303	326	244	354	320	247	315	796	272	325	294	411	406
AT1G01610	4454	2736	3483	3090	2783	2614	2350	2267	2234	2527	2646	2498	4485	2600	3044	2984	3358	3365
AT1G01620	18530	12121	15637	13154	11746	10751	13599	13643	12613	11183	12263	11412	12982	10783	12578	9968	11920	12245
AT1G01630	3085	2007	2320	2312	2060	1925	1916	1756	1768	1915	1970	1878	2518	1710	1943	2006	2331	2275
AT1G01640	153	95	136	102	116	84	120	117	82	117	81	84	151	82	100	126	128	117
AT1G01650	805	597	666	761	770	632	700	699	539	618	590	603	799	567	617	660	785	699
AT1G01660	50	26	21	37	20	17	30	17	16	18	15	27	64	35	31	23	34	36
AT1G01670	6	4	6	13	12	9	4	2	2	10	17	4	5	2	5	11	21	10
AT1G01680	0	0	0	0	0	0	0	0	1	1	0	1	0	1	1	0	0	2
AT1G01690	109	116	106	132	151	126	146	134	62	101	151	153	82	97	106	116	127	149
AT1G01695	4	5	3	2	10	2	9	8	2	2	6	6	8	11	9	10	11	6
AT1G01700	14	27	36	20	34	19	34	31	28	25	21	33	11	24	24	30	33	47
AT1G01710	884	712	832	792	773	673	832	704	631	714	740	745	785	780	731	741	906	888
AT1G01715	73	46	62	50	70	55	51	55	36	60	58	51	43	62	37	57	47	65
AT1G01720	1113	728	805	904	951	882	1012	1114	946	903	1056	893	1350	1013	950	985	1193	1052
AT1G01725	100	77	107	90	103	78	119	79	94	82	80	88	89	52	75	87	89	104
AT1G01730	433	338	422	428	357	390	398	353	294	352	348	364	360	275	333	323	435	384
AT1G01740	234	165	232	219	234	207	228	204	174	215	236	189	187	174	203	207	233	230
AT1G01750	418	232	255	282	300	260	233	263	244	237	191	203	454	238	293	259	394	346
AT1G01760	122	119	137	104	114	115	115	115	97	100	107	105	83	117	103	98	133	121
AT1G01770	419	361	464	369	425	332	389	340	336	427	365	350	263	301	264	315	365	379
AT1G01780	446	309	381	397	371	297	351	382	277	312	289	305	406	293	322	293	356	384
AT1G01790	6738	5857	7401	7677	6948	6008	5912	6185	6091	6395	6907	6411	5095	6944	6829	6126	7265	7142
AT1G01800	1457	1099	1300	1509	1353	1165	1243	1255	1158	1248	1198	1178	1330	1189	1304	1268	1516	1451
AT1G01810	9	3	7	0	3	14	10	13	9	7	15	11	8	4	6	12	13	11
AT1G01820	949	639	758	797	763	628	711	644	566	657	641	635	791	595	704	638	764	802
AT1G01830	399	308	385	384	356	360	290	277	254	315	303	345	406	383	320	357	449	459
AT1G01840	32	21	21	27	38	27	27	19	25	23	29	20	30	22	27	17	24	30
AT1G01860	327	334	388	393	359	313	313	338	275	313	338	326	286	377	375	358	395	411
AT1G01870	0	0	0	0	0	0	0	0	0	0	0	0	0	0	0	0	0	0
AT1G01880	35	43	52	44	63	39	38	42	36	40	39	53	25	38	25	44	59	49
AT1G01890	0	0	0	0	0	0	0	0	0	0	0	0	0	0	1	0	0	0
AT1G01900	271	223	275	236	213	223	255	199	196	230	268	202	307	352	276	242	306	336
AT1G01910	1190	1017	1157	1083	1080	972	1000	960	847	894	997	884	976	855	1019	990	1157	1083
AT1G01920	387	320	393	353	383	352	429	364	263	367	347	333	310	274	354	322	410	455
AT1G01930	400	332	421	390	360	329	365	363	296	333	383	367	363	317	357	348	394	444
AT1G01940	295	292	313	288	328	285	326	271	182	256	317	303	293	273	295	307	390	394
AT1G01950	1037	784	991	925	981	867	946	1040	867	913	925	838	949	781	895	936	1026	1084
AT1G01960	3613	2862	3622	3354	3415	3020	3271	3036	2633	2853	2964	2924	2687	2370	2718	2887	3352	3500
AT1G01970	855	761	1015	922	871	809	873	815	747	903	925	881	794	975	1030	961	1103	1052
AT1G01980	0	2	0	2	0	2	0	2	0	0	0	1	0	0	0	1	7	0
AT1G01990	581	447	598	487	534	528	510	492	421	488	571	513	505	472	564	500	567	554
AT1G02000	598	500	623	615	553	492	509	514	493	520	473	501	590	472	601	528	554	546
AT1G02010	450	406	485	555	506	386	436	395	357	458	470	411	378	458	431	449	504	538
AT1G02020	576	428	482	474	427	384	460	397	379	405	452	384	347	374	399	388	505	516
AT1G02030	25	8	16	15	12	14	15	8	16	9	10	8	39	14	13	15	28	27
AT1G02040	0	2	0	0	0	0	0	0	1	0	0	1	0	3	0	0	0	1
AT1G02050	162	145	154	162	187	157	167	165	119	151	157	152	96	104	124	125	185	137
AT1G02060	160	186	220	258	228	187	231	170	158	185	219	205	119	166	131	169	235	245
AT1G02065	107	42	75	62	46	53	58	57	59	29	37	45	133	35	38	38	71	75
AT1G02067	0	0	0	0	0	0	0	0	0	0	0	0	1	0	0	0	0	2
AT1G02070	4	5	5	3	5	2	0	4	3	4	5	6	1	5	9	3	4	7
AT1G02080	4809	3738	4652	4575	4636	4124	4561	3915	3477	4091	4236	3969	4053	3553	4026	4217	4530	4971
AT1G02090	1047	824	1004	1023	1151	946	988	959	734	926	1041	987	968	862	983	946	1207	1271
AT1G02100	1022	780	863	921	890	796	901	845	670	818	822	812	775	696	761	729	919	908
AT1G02110	671	615	780	678	746	738	769	689	498	632	688	617	519	598	538	598	805	743
AT1G02120	2783	1857	2264	2155	1941	1902	2064	2083	1997	1879	1928	1887	2269	1720	1847	1834	2093	2160
AT1G02130	1286	982	1280	1167	1251	1137	1115	1073	921	1036	1169	1036	1011	990	905	1059	1337	1160
AT1G02140	2372	1961	2213	2269	2302	2010	2102	1895	1713	1948	2077	1924	1896	1769	1927	1986	2436	2333
AT1G02145	535	466	572	558	553	520	559	475	399	507	517	481	445	399	439	466	600	544
AT1G02150	3184	3002	3700	3460	3540	3067	3285	2918	2715	3103	3276	3255	2266	2964	3116	3034	3843	3795
AT1G02160	246	240	230	211	223	250	240	208	175	251	227	213	245	181	222	241	302	266
AT1G02170	926	660	837	745	718	668	773	660	561	689	683	606	733	664	657	631	756	705
AT1G02180	77	72	80	74	93	99	93	58	61	57	98	63	68	63	65	76	95	109
AT1G02190	6	8	2	8	8	12	4	6	3	3	7	9	9	3	3	5	6	6
AT1G02205	1611	815	964	992	945	897	935	675	910	754	892	1010	2285	955	815	1013	1201	1246
AT1G02210	0	0	0	0	0	0	0	0	0	0	0	0	0	0	0	0	0	0
AT1G02220	457	221	191	279	257	202	247	338	196	262	242	207	426	195	240	237	305	273
AT1G02230	30	13	9	12	13	12	9	24	23	13	12	10	18	10	18	11	23	16
AT1G02250	2	2	0	4	0	0	1	1	0	2	4	4	2	1	0	1	1	0
AT1G02260	388	282	292	349	341	289	313	303	227	294	250	277	347	248	303	278	338	323
AT1G02270	550	386	515	388	444	363	433	399	390	404	382	400	377	314	354	367	477	404
AT1G02280	1921	1800	2064	1980	1981	1728	1883	1851	1582	1667	2034	1844	1410	1733	1908	1826	2349	2364
AT1G02290	218	172	229	203	208	186	235	204	182	163	239	198	184	152	172	183	244	204
AT1G02300	117	97	98	106	104	82	89	82	74	89	108	96	114	95	54	76	122	132
AT1G02305	2117	1258	1546	1563	1548	1318	1554	1486	1384	1506	1376	1333	1810	1138	1388	1322	1603	1548
AT1G02310	25	24	21	10	22	15	14	21	20	23	19	8	36	21	18	25	12	15
AT1G02320	0	0	0	0	0	0	0	0	0	0	0	0	0	0	0	0	0	0
AT1G02330	590	454	522	540	599	508	791	687	603	514	547	618	515	446	520	536	707	613
AT1G02335	627	334	461	418	516	365	478	457	320	483	436	381	629	391	437	450	492	496
AT1G02340	602	349	452	102	75	53	2708	2489	3213	197	251	192	3861	3722	3536	485	503	491
AT1G02350	103	61	101	53	41	45	555	571	570	143	114	157	217	214	214	125	123	115
AT1G02360	1741	751	807	906	876	678	878	987	961	785	714	701	1792	775	976	811	972	907
AT1G02370	172	140	156	184	193	227	230	214	146	186	203	160	126	120	160	171	259	213
AT1G02380	106	96	97	85	74	81	175	181	131	94	108	115	115	92	83	88	94	98
AT1G02390	42	33	22	35	20	31	25	23	33	18	29	40	49	50	30	40	44	53
AT1G02400	545	259	309	328	302	276	313	326	310	368	224	233	607	262	352	320	320	308
AT1G02405	4	5	2	3	2	0	6	1	4	1	0	0	4	1	4	4	3	2
AT1G02410	575	377	534	519	524	461	478	486	373	495	449	460	505	409	412	456	517	565
AT1G02420	114	104	120	147	107	111	118	131	102	119	134	106	99	111	136	110	151	133
AT1G02430	4	4	3	2	14	13	5	9	2	11	8	13	6	1	2	2	12	9
AT1G02440	5	2	4	5	9	3	5	3	4	3	2	4	0	1	2	0	6	5
AT1G02450	0	4	0	1	0	1	0	2	0	2	1	0	1	0	0	0	1	1
AT1G02460	96	53	66	69	77	75	37	61	45	53	63	60	69	54	51	50	65	56
AT1G02470	17	11	24	14	9	20	17	17	16	20	21	27	27	5	21	12	26	24
AT1G02475	1111	889	1154	1060	975	912	961	883	940	1036	1031	988	833	1013	1040	936	1152	1176
AT1G02480	0	0	0	0	0	0	0	0	0	0	0	0	0	0	0	0	0	0
AT1G02490	3	1	2	0	2	0	2	2	1	1	1	2	0	4	1	3	7	2
AT1G02500	20223	12174	16018	17702	14856	13878	14111	14279	12989	14422	14509	15266	17726	12836	13851	15699	18098	17247
AT1G02510	0	0	0	0	0	0	0	0	0	0	0	0	0	0	0	0	0	0
AT1G02520	1039	511	559	719	736	583	661	761	523	634	585	514	786	388	521	618	660	693
AT1G02530	5	5	3	4	7	2	4	4	2	4	3	3	6	3	2	10	11	6
AT1G02540	0	0	0	0	0	0	0	0	0	0	0	0	0	0	0	0	0	0
AT1G02550	0	0	0	0	0	0	0	0	0	0	0	0	0	0	0	0	0	0
AT1G02560	7884	7153	8574	7253	7262	6449	7331	6250	6341	6792	7030	6638	4879	6393	6641	6433	8264	7866
AT1G02570	23	14	19	15	11	13	13	11	17	19	13	10	57	29	20	16	20	21
AT1G02575	23	10	13	16	9	7	8	12	19	7	8	8	14	8	9	11	4	6
AT1G02580	10	6	8	5	12	7	5	7	0	5	8	3	13	2	6	6	4	4
AT1G02590	0	0	0	0	0	0	0	0	0	0	0	0	0	0	0	0	0	0
AT1G02600	0	0	0	0	0	0	0	0	0	0	0	0	0	0	0	0	0	0
AT1G02610	172	121	118	104	96	75	88	107	92	102	107	74	87	42	69	43	44	83
AT1G02620	25	10	28	26	18	16	11	10	13	15	14	20	8	2	5	15	8	13
AT1G02630	0	0	0	1	0	1	3	4	1	1	2	0	0	1	0	2	0	0
AT1G02640	927	697	926	761	760	673	892	928	686	643	761	649	493	430	514	440	457	511
AT1G02650	41	24	44	29	36	34	20	42	26	24	48	43	21	21	26	27	31	24
AT1G02660	140	113	141	108	99	88	208	204	211	128	138	118	126	106	118	102	117	101
AT1G02670	53	44	50	52	64	49	40	54	34	52	47	62	48	45	50	46	53	54
AT1G02680	217	160	194	170	181	182	195	162	148	157	174	161	159	125	155	155	188	211
AT1G02690	290	375	407	429	546	525	537	428	259	380	502	438	284	306	360	424	602	517
AT1G02700	13	23	11	16	15	13	15	12	6	23	48	9	5	22	13	16	17	16
AT1G02705	74	112	177	137	160	134	138	150	90	169	154	113	48	116	118	153	147	144
AT1G02710	0	1	1	0	2	0	1	3	0	1	0	1	1	0	0	2	0	0
AT1G02720	299	256	311	280	316	300	303	303	299	283	296	244	288	297	280	306	396	312
AT1G02730	641	1112	1128	1284	1572	1230	1325	964	657	1044	1338	1277	536	913	879	1323	1763	1609
AT1G02740	256	172	219	201	225	160	200	198	170	190	194	181	206	143	167	125	190	193
[truncated: 34,076 more rows]

## Sheet: Table S5a
Table S5a. Differential analysis of ATAC-seq in response to LRFR
[truncated: 526 more rows]

[truncated: 2 more sheets: Table S5b, Table S5c]
